# Supplementary material for: The Serum Metabolic Biomarkers in Early Diagnosis and Risk Stratification of Acute Coronary Syndrome
Source: Front Physiol. 2020 Jul 21;11:776. doi: 10.3389/fphys.2020.00776 (PMC7386197; doi:10.3389/fphys.2020.00776)
Supplement: TABLE S1 — The 3069 metabolites detected by untargeted LC–MS. [file Table_1.xls]

Alignment ID	Average Rt(min)	Average Mz	Metabolite name	Adduct ion name	Post curation result	Fill %	MS/MS included	Formula	Ontology	Credibility	metlin	INCHIKEY	SMILES	Comment	Isotope tracking parent ID	Isotope tracking weight number	Dot product	Reverse dot product	Fragment presence %	S/N average	Spectrum reference file name	MS1 isotopic spectrum	MS/MS spectrum	QC16	QC15	QC14	QC13	QC12	QC11	QC10	QC9	QC8	QC7	QC6	QC5	QC4	QC3	QC2	QC1	QC0	population_119	population_117	population_113	population_112	population_108	population_107	population_105	population_100	population_78
pos_78	1.11	59.0421	w/o MS2:Propionaldehyde	[M+H]+		0.1111111	FALSE	C16H30N6O6	nan	F	64615		nan	NA	-1	-1	-1	-1	-1	6.406206	population_46	59.04215:8195 60.0455:1029 61.04886:672		0	0	0	0	0	0	0	0	0	0	0	0	0	0	0	0	151648	160042	0	0	0	0	0	0	192860	0
pos_80	0.58	59.0495	w/o MS2:1,2-Propanediol	[M+H]+		0.008547009	FALSE	C9H16N2O4S		F	3220			NA	-1	-1	-1	-1	-1	16.00263	patients1_78	59.04947:13681 60.05282:400 61.05618:0		0	0	0	0	0	0	0	0	0	0	0	0	0	0	0	0	0	0	0	0	0	0	0	0	0	0
pos_231	8.23	73.0653	w/o MS2:(2R,3R)-(-)-2,3-Butanediol	[M+H]+	found in higher mz's MsMs_7223	0.03418804	FALSE	C19H30N4O5	nan	F	64614		nan	NA	-1	-1	-1	-1	-1	4.37717	population_50	73.06525:6585 74.0686:325 75.07196:268		0	0	0	0	0	0	0	0	0	0	0	0	0	0	0	0	0	0	0	0	0	0	0	0	0	0
pos_233	1.07	74.0593	w/o MS2:Dimethylformamide	[M+H]+	similar chromatogram in higher mz_8152; found in higher mz's MsMs_1870; found in higher mz's MsMs_1201	0.4871795	FALSE	C33H46N6O11	nan	F	34471		nan	NA	-1	-1	-1	-1	-1	13.03646	patients1_43	74.05927:6574 75.06262:0 76.06598:386		79717	90514	51621	90855	92322	95728	90540	56325	95824	92898	88006	74892	94846	88928	77686	80952	0	0	0	0	0	0	58673	0	0	0
pos_234	0.97	74.0954	w/o MS2:DEA	[M+H]+	found in higher mz's MsMs_600	0.0940171	FALSE	C14H27N7O6	nan	F	62979		nan	NA	-1	-1	-1	-1	-1	16.53086	population_15	74.09544:8783 75.09879:734 76.10215:0		0	0	0	0	0	0	0	0	0	0	0	0	0	0	0	0	0	47674	68801	0	60062	53073	0	65311	0	0
pos_309	9.12	84.0805	w/o MS2:2-Methyl-1-Pyrroline	[M+H]+	ion correlated with 8595; ion correlated with 2909; ion correlated with 2035; ion correlated with 3944; ion correlated with 2625; ion correlated with 3554; found in higher mz's MsMs_8595; similar chromatogram in higher mz_9317; found in higher mz's MsMs_2625; found in higher mz's MsMs_9448; found in higher mz's MsMs_2035; similar chromatogram in higher mz_15072	0.02564103	FALSE	C6H14N4O2		F	103464			NA	-1	-1	-1	-1	-1	13.37423	population_46	84.08053:6656 85.08388:2005 86.08724:0		0	0	0	0	0	0	0	0	0	0	0	0	0	0	0	0	0	0	0	0	0	0	0	0	0	0
pos_340	7.05	85.0683	w/o MS2:4-pentyn-1-ol	[M+H]+		0.008547009	FALSE	C23H40N6O10	nan	F	24049		nan	NA	-1	-1	-1	-1	-1	9.693763	patients1_24	85.06825:4143 86.0716:3499 87.07496:4487		0	0	0	0	0	0	0	0	0	0	0	0	0	0	0	0	0	0	0	0	0	0	0	0	0	0
pos_380	5.91	87.0439	w/o MS2:4-Deoxytetronic acid	[M+H]+		0.008547009	FALSE	C17H22O2		F	5533			NA	-1	-1	-1	-1	-1	5.443182	patients1_38	87.04391:3553 88.04726:438 89.05062:663		0	0	0	0	0	0	0	0	0	0	0	0	0	0	0	0	0	0	0	0	0	0	0	0	0	0
pos_416	3.5	89.0597	w/o MS2:Acetoin	[M+H]+	similar chromatogram in higher mz_2968; similar chromatogram in higher mz_953; similar chromatogram in higher mz_2618; similar chromatogram in higher mz_7809; similar chromatogram in higher mz_8115; found in higher mz's MsMs_2968; similar chromatogram in higher mz_2876; similar chromatogram in higher mz_7962; similar chromatogram in higher mz_440; similar chromatogram in higher mz_7684; similar c…	0.6239316	FALSE	C20H34O2		F	103			NA	-1	-1	-1	-1	-1	8.638774	patients1_32	89.05974:9931 90.06309:848 91.06645:0		0	22893	0	0	0	0	0	0	0	0	0	0	0	0	0	0	0	0	35109	26732	0	38191	30079	32916	33494	32743
pos_442	6.75	93.0574	w/o MS2:Glycerol	[M+H]+	ion correlated with 1302; ion correlated with 1702; ion correlated with 2707; ion correlated with 9311; ion correlated with 1040; ion correlated with 2293; ion correlated with 9292; found in higher mz's MsMs_1702; found in higher mz's MsMs_1040; found in higher mz's MsMs_982	0.008547009	FALSE	C20H28O2		F	105			NA	-1	-1	-1	-1	-1	19.4299	patients0_11	93.05743:3079 94.06078:1578 95.06414:0		0	0	0	0	0	0	0	0	0	0	0	0	0	0	0	0	0	0	0	0	0	0	0	0	0	0
pos_546	17.32	100.1118	w/o MS2:N-Ethyl-2-methyl-2-propen-1-amine	[M+H]+	similar chromatogram in higher mz_2099	0.7777778	FALSE	C17H24N4O7		F	291021			NA	-1	-1	-1	-1	-1	12.58812	population_58	100.11182:25400 101.11517:4595 102.11853:4658		88496	37893	134026	41960	56702	97892	58340	50865	49579	59670	81410	83043	88864	105887	85812	75601	75827	72030	80355	121387	99417	87179	83186	53730	55083	0
pos_548	2.55	100.1123	w/o MS2:cyclohexylammonium	[M+H]+	similar chromatogram in higher mz_1543; similar chromatogram in higher mz_5454	0.008547009	TRUE	C37H48N2O8		F	4139			NA	-1	-1	-1	-1	-1	52.76365	patients0_11	100.1123:12779 101.11565:1489 102.11901:2404	55.05474:271 55.93418:487 58.06538:203 68.94164:276 71.95279:343 72.93723:997 77.03977:501	0	0	0	0	0	0	0	0	0	0	0	0	0	0	0	0	0	0	0	0	0	0	0	0	0	0
pos_570	6.28	101.0596	w/o MS2:5-Valerolactone	[M+H]+		0.02564103	FALSE	C15H23N5O6	nan	F	65736		nan	NA	-1	-1	-1	-1	-1	6.875669	patients1_53	101.05964:4770 102.06299:1125 103.06635:255		0	0	0	0	0	0	0	0	0	0	0	0	0	0	0	0	0	0	0	0	0	0	0	0	0	0
pos_577	6.08	101.096	w/o MS2:Methyl isobutyl ketone	[M+H]+		0.3931624	FALSE	C15H23N7O6	nan	F	58138		nan	NA	-1	-1	-1	-1	-1	6.084064	patients1_13	101.09605:6955 102.0994:1330 103.10276:0		0	0	0	0	0	29508	35201	0	29591	0	0	31517	37549	32066	31972	0	34426	35818	0	31217	0	29528	0	29793	35744	0
pos_589	1.56	102.054	1-Aminocyclopropane-1-carboxylic acid	[M+H]+		0.2393162	TRUE	C32H32F3N3O2		P	6029			NA	-1	-1	750	730.7477	500	28.13128	patients0_63	102.05495:25357 103.0583:1393 104.06166:1153	56.04982:1059	487573	935240	0	485406	0	0	0	0	0	0	0	0	0	0	0	0	0	0	0	422919	1271977	944485	565097	859273	0	0
pos_594	9.32	102.0913	w/o MS2:Betaine aldehyde	[M+H]+		0.3247863	TRUE	C21H36O5		F	278			NA	-1	-1	-1	-1	-1	5.278083	population_77	102.09126:14923 103.09461:1398 104.09797:1132	57.06961:245 72.93627:505	0	0	0	0	0	0	0	0	0	0	0	0	0	0	0	0	0	0	0	0	0	0	0	0	0	82977
pos_624	1	103.1245	w/o MS2:Cadaverine	[M+H]+		0.04273504	FALSE	C18H23NO4		F	3236			NA	-1	-1	-1	-1	-1	15.63753	BLANK	103.12453:10618 104.12788:1170 105.13124:0		0	0	0	0	0	0	0	0	0	0	0	0	0	0	0	0	0	0	0	0	0	0	0	0	0	0
pos_649	1.74	105.0369	w/o MS2:Tetrahydrothiophene sulfoxide	[M+H]+	adduct linked to 1082_[M+Na]+	0.1111111	TRUE	C27H41NO6S		F	651			NA	-1	-1	-1	-1	-1	9.383815	population_62	105.03692:14230 106.04027:1159 107.04363:6051	62.99057:265 77.03809:344	0	0	0	0	0	0	0	0	0	0	0	0	0	29679	0	0	0	44235	0	0	0	0	0	0	61026	0
pos_650	5.13	105.0372	METHIONAL	[M+H]+	similar chromatogram in higher mz_3111	0.1794872	TRUE	C18H23N5O6	nan	P	84977		nan	NA	-1	-1	323.3184	750	1000	9.294758	patients0_44	105.03713:15222 106.04048:2164 107.04384:7060	61.0099:321 77.03719:336	0	0	0	0	0	30984	23018	0	29247	26342	29981	25883	0	27672	26660	34132	33847	0	0	0	0	0	0	0	0	0
pos_653	11.6	105.0481	w/o MS2:S-ethyl Isothiourea	[M+H]+	ion correlated with 901; ion correlated with 1162; ion correlated with 1243; ion correlated with 3963; ion correlated with 4961; ion correlated with 2450; ion correlated with 933; ion correlated with 3003; ion correlated with 1882; ion correlated with 249; ion correlated with 633; ion correlated with 671; ion correlated with 1200; ion correlated with 1537; ion correlated with 1922; ion correlated…	0.01709402	FALSE	C14H25N3O4	nan	F	64867		nan	NA	-1	-1	-1	-1	-1	7.045632	population_51	105.04806:9385 106.05141:1755 107.05477:5118		0	0	0	0	0	0	0	0	0	0	0	0	0	0	0	0	0	0	0	0	0	0	0	0	0	0
pos_666	3.04	106.0649	w/o MS2:4-Vinylpyridine	[M+H]+	similar chromatogram in higher mz_1241; found in higher mz's MsMs_1241	0.06837607	FALSE	C18H22N4O6S1		F	325006			NA	-1	-1	-1	-1	-1	13.46323	patients1_73	106.06493:12236 107.06828:0 108.07164:5630		0	0	0	0	0	0	0	0	0	0	0	0	0	0	0	0	0	0	0	0	0	0	0	0	0	0
pos_672	0.72	106.0866	w/o MS2:Diethanolamine	[M+H]+		0.008547009	FALSE	C21H25NO2		F	3239			NA	-1	-1	-1	-1	-1	13.12717	BLANK	106.08657:4846 107.08992:795 108.09328:0		0	0	0	0	0	0	0	0	0	0	0	0	0	0	0	0	0	0	0	0	0	0	0	0	0	0
pos_704	1.18	109.0658	w/o MS2:p-cresol	[M+H]+		0.3760684	FALSE	C23H40NO5P		F	4236			NA	-1	-1	-1	-1	-1	5.845016	patients1_48	109.06581:6247 110.06916:3698 111.07252:2461		27952	0	0	0	0	0	0	0	47290	37851	36438	0	47368	0	38062	36100	45196	30445	72096	0	0	0	0	0	0	41623
pos_723	3.03	110.0588	4-Aminophenol	[M+H]+	ion correlated with 1680; found in higher mz's MsMs_1680	0.1623932	TRUE	C20H30O5		P	490			NA	-1	-1	856.9	897.1146	700	83.42745	patients0_76	110.05878:490519 111.06213:40490 112.06549:3439	55.05405:251 55.9328:267 65.0376:7237 66.04188:545 81.0548:254 82.06419:493 92.04869:654 93.0327:1968 93.05441:574 94.03469:324 109.04991:357 110.05808:1218	156688	149681	164451	149484	166745	159942	167811	172526	187206	178575	180551	173612	173918	190534	205818	186626	177682	0	0	0	0	0	0	0	0	0
pos_724	1.75	110.0589	w/o MS2:2-Aminophenol	[M+H]+	ion correlated with 6493; ion correlated with 7258; ion correlated with 1679; found in higher mz's MsMs_1679	0.008547009	TRUE	C22H32O5		F	491			NA	-1	-1	-1	-1	-1	43.66161	patients0_76	110.05888:31518 111.06223:6698 112.06559:1481	55.93229:340 65.03819:823 70.9558:363 71.92751:302 81.93423:268 92.048:357 93.03149:295	0	0	0	0	0	0	0	0	0	0	0	0	0	0	0	0	0	0	0	0	0	0	0	0	0	0
pos_725	2.74	110.0591	w/o MS2:3-Hydroxy-2-Methylpyridine	[M+H]+	found in higher mz's MsMs_3493; found in higher mz's MsMs_2279	0.01709402	FALSE	C3H7NO2		F	103463			NA	-1	-1	-1	-1	-1	7.759651	patients0_76	110.0591:6839 111.06245:2355 112.06581:7246		0	0	0	0	0	0	0	0	0	0	0	0	0	0	0	0	0	0	0	0	0	0	0	0	0	0
pos_738	7.16	111.044	w/o MS2:Pyrocatechol	[M+H]+		0.008547009	FALSE	C22H38O5		F	282			NA	-1	-1	-1	-1	-1	6.069767	QC13	111.04395:4470 112.0473:1282 113.05066:2338		0	0	0	19298	0	0	0	0	0	0	0	0	0	0	0	0	0	0	0	0	0	0	0	0	0	0
pos_740	8.37	111.0605	w/o MS2:Pyrimidin-4-yl-Methanol	[M+H]+	similar chromatogram in higher mz_6454; found in higher mz's MsMs_6454; similar chromatogram in higher mz_1285	0.008547009	FALSE	C15H14O6	C09727	F	44994		490-46-0	NA	-1	-1	-1	-1	-1	9.355664	patients1_48	111.0605:9097 112.06385:1115 113.06721:508		0	0	0	0	0	0	0	0	0	0	0	0	0	0	0	0	0	0	0	0	0	0	0	0	0	0
pos_763	1.46	112.0397	w/o MS2:Pyrrole-2-carboxylic acid	[M+H]+		0.008547009	FALSE	C11H12ClNO3S		F	3787			NA	-1	-1	-1	-1	-1	8.417544	patients1_30	112.03973:4765 113.04308:989 114.04644:22146		0	0	0	0	0	0	0	0	0	0	0	0	0	0	0	0	0	0	0	0	0	0	0	0	0	0
pos_785	1.07	113.0345	w/o MS2:Uracil	[M+H]+	adduct linked to 1245_[M+Na]+; similar chromatogram in higher mz_2106	0.957265	TRUE	C20H32O5		F	258			NA	-1	-1	-1	-1	-1	17.08	population_117	113.03446:24742 114.03781:3160 115.04117:2424	56.04938:818 57.05447:323 59.01291:590 70.0276:265 70.06465:715 86.05949:315	97981	99040	97298	77417	68712	81227	98709	90631	92906	96501	108358	84306	78422	104248	99093	109237	123812	124309	334640	113989	75068	69552	183090	79599	198814	48252
pos_788	5.25	113.0596	w/o MS2:Sorbic acid	[M+H]+		0.008547009	FALSE	C28H42N8O8	nan	F	34778		nan	NA	-1	-1	-1	-1	-1	6.139422	patients0_44	113.05959:3917 114.06294:1805 115.0663:836		0	0	0	0	0	0	0	0	0	0	0	0	0	0	0	0	0	0	0	0	0	0	0	0	0	0
pos_789	5.75	113.0669	w/o MS2:3-Methyl-2-oxovaleric acid	[M+H]+		0.1538462	FALSE	C10H18O3		F	122			NA	-1	-1	-1	-1	-1	8.136839	patients0_7	113.06691:6641 114.07026:2089 115.07362:852		0	0	0	0	0	0	0	0	0	0	0	0	0	0	0	0	0	0	0	37386	32096	0	38644	0	0	0
pos_816	17.4	114.0914	w/o MS2:DMPO	[M+H]+	ion correlated with 3666; ion correlated with 8494; ion correlated with 4321; ion correlated with 2668; ion correlated with 4000; ion correlated with 2359; ion correlated with 2071; ion correlated with 3369; ion correlated with 5289; ion correlated with 5094; ion correlated with 1759; ion correlated with 1412	0.1794872	FALSE	C14H23N5O8	nan	F	64638		nan	NA	-1	-1	-1	-1	-1	13.7079	population_48	114.09138:21781 115.09473:1936 116.09809:476		0	0	0	136624	139056	0	0	0	0	0	0	0	0	0	0	0	0	0	0	0	0	0	0	0	0	0
pos_842	1.16	115.0492	w/o MS2:N-Methylhydantoin	[M+H]+		0.1025641	FALSE	C20H28N4O5	nan	F	58171		nan	NA	-1	-1	-1	-1	-1	18.40958	patients1_3	115.04922:16838 116.05257:0 117.05593:648		0	0	0	0	0	0	0	0	0	0	0	0	0	0	0	0	0	0	0	221531	0	0	0	0	0	0
pos_846	8.68	115.075	w/o MS2:4-hydroxy Hexenal	[M+H]+	ion correlated with 7288; ion correlated with 6776; ion correlated with 7194; found in higher mz's MsMs_6776	0.008547009	FALSE	C15H20O4	nan	F	36538		nan	NA	-1	-1	-1	-1	-1	8.182305	population_50	115.07502:7101 116.07837:1011 117.08173:677		0	0	0	0	0	0	0	0	0	0	0	0	0	0	0	0	0	0	0	0	0	0	0	0	0	0
pos_847	4.29	115.0755	w/o MS2:&amp;delta;-Hexalactone	[M+H]+		0.1538462	FALSE	C23H48NO5PS		F	5442			NA	-1	-1	-1	-1	-1	10.69736	patients1_79	115.07553:9355 116.07888:2257 117.08224:5592		0	0	0	0	0	0	0	0	0	0	71228	0	0	0	48846	0	49519	0	0	0	0	0	48708	0	0	0
pos_863	0.79	116.0703	D-Proline	[M+H]+	adduct linked to 1300_[M+Na]+	0.957265	TRUE	C16H31N3O5	nan	P	58150		nan	NA	-1	-1	750	735.3738	500	198.851	patients0_31	116.07043:148405 117.07378:25896 118.07714:691143	70.06448:1780	820464	907885	1023202	1380573	1422704	1378948	1472008	1569881	1474745	1682935	1498583	1830651	1778600	1664314	1555071	1567362	1777774	938870	1522183	1392124	1544726	1052385	0	1249008	944677	2199423
pos_864	8.24	116.0706	w/o MS2:L-Proline	[M+H]+	found in higher mz's MsMs_6048	0.1282051	FALSE	C11H19NO9		F	29			NA	-1	-1	-1	-1	-1	5.858665	population_4	116.07065:7461 117.074:1253 118.07736:719		0	0	0	0	0	0	0	0	0	0	0	0	0	0	0	0	0	0	0	0	0	0	0	0	0	30912
pos_872	17.29	116.1437	w/o MS2:TUAMINOHEPTANE	[M+H]+		0.008547009	FALSE	C8H12O3	nan	F	43909		nan	NA	-1	-1	-1	-1	-1	8.332681	population_113	116.14374:3447 117.14709:383 118.15045:0		0	0	0	0	0	0	0	0	0	0	0	0	0	0	0	0	0	0	0	41173	0	0	0	0	0	0
pos_877	1.71	117.0544	w/o MS2:Methyl acetoacetate	[M+H]+	similar chromatogram in higher mz_13917	0.008547009	FALSE	C14H12O3		F	4202			NA	-1	-1	-1	-1	-1	8.05218	patients0_11	117.05437:4428 118.05772:662 119.06108:2656		0	0	0	0	0	0	0	0	0	0	0	0	0	0	0	0	0	0	0	0	0	0	0	0	0	0
pos_878	3.57	117.056	w/o MS2:2-Deoxy-D-Ribose	[M+H]+	similar chromatogram in higher mz_1526; found in higher mz's MsMs_1526; similar chromatogram in higher mz_2440; similar chromatogram in higher mz_1486; found in higher mz's MsMs_1486; similar chromatogram in higher mz_900; found in higher mz's MsMs_900; similar chromatogram in higher mz_1204; found in higher mz's MsMs_1204; similar chromatogram in higher mz_1454; similar chromatogram in higher mz…	0.982906	FALSE	C27H41NO8		F	3258			NA	-1	-1	-1	-1	-1	17.98367	patients0_70	117.05596:32651 118.05931:243055 119.06267:21128		65788	76027	98568	140395	102246	118124	94784	116015	120607	103539	80425	109443	100428	96582	111735	103113	94235	136559	189656	142090	116069	87974	124770	100343	148273	156988
pos_881	0.79	117.0741	w/o MS2:1,2-Diacetylhydrazine	[M+H]+		0.1111111	FALSE	C20H30O2		F	851			NA	-1	-1	-1	-1	-1	11.64412	patients0_16	117.07413:8649 118.07748:845788 119.08084:45167		0	0	0	0	0	0	0	0	0	0	0	0	0	0	0	0	113085	0	0	0	0	0	75477	0	0	129337
pos_883	4.12	117.091	w/o MS2:dimethyl ethyl acetic acid	[M+H]+		0.05128205	FALSE	C18H37NO4S		F	4479			NA	-1	-1	-1	-1	-1	10.092	patients1_56	117.091:6063 118.09435:2022 119.09771:739		0	0	0	0	0	0	0	39911	0	0	0	0	0	0	0	0	0	0	0	0	0	0	0	0	0	0
pos_898	5.6	118.065	w/o MS2:Indole	[M+H]+		0.02564103	FALSE	C23H33NO4		F	286			NA	-1	-1	-1	-1	-1	3.955013	patients1_38	118.06501:5134 119.06836:1548 120.07172:1767		0	0	0	0	0	0	0	0	0	0	0	0	0	0	0	0	0	0	0	0	0	0	0	0	0	0
pos_900	3.58	118.0662	4-Ethynylaniline	[M+H]+	ion correlated with 1204; found in higher mz's MsMs_2870; found in higher mz's MsMs_2440; found in higher mz's MsMs_1526; found in higher mz's MsMs_1486; found in higher mz's MsMs_1204; similar chromatogram in higher mz_15090; similar chromatogram in higher mz_5324	0.991453	TRUE	C21H20O11		P	4113			NA	-1	-1	658.9928	583.3575	533.3334	60.31391	patients0_47	118.06593:44545 119.06928:14578 120.07264:725	59.00648:239 60.98661:440 65.03909:584 68.93433:222 77.03803:292 90.04558:202 91.0541:3658 92.05711:756 101.01726:242 117.05729:222 118.06549:2223	293803	282423	301916	352118	330969	303861	339323	332966	313758	322373	303241	297957	310849	312118	306516	297301	313295	376350	493143	395232	422084	278099	310271	253338	406455	562437
pos_902	0.87	118.0863	Betaine	[M+H]+	similar chromatogram in higher mz_1898; similar chromatogram in higher mz_2175; similar chromatogram in higher mz_4276; similar chromatogram in higher mz_6100; similar chromatogram in higher mz_12784; similar chromatogram in higher mz_13132; similar chromatogram in higher mz_1887; similar chromatogram in higher mz_7431; similar chromatogram in higher mz_10848; similar chromatogram in higher mz_65…	1	TRUE	C23H33NO2		P	287			NA	-1	-1	937.9432	937.9432	1000	637.472	patients1_75	118.08653:391594 119.08988:46448 120.09324:4993	58.06536:1964 59.07266:1948 118.08588:874	3626293	3972213	5334722	7219596	7689061	7914993	7123873	8279205	6702807	9015323	8766131	9310293	8889297	8007746	6466457	7252382	7266438	6912040	8459410	8050918	8472368	7584371	9622918	8387624	8751379	4940710
pos_918	5.36	119.0601	w/o MS2:S-isopropyl Isothiourea	[M+H]+		0.2478632	FALSE	C18H28N8O4	nan	F	64869		nan	NA	-1	-1	-1	-1	-1	4.996528	patients1_38	119.06013:10421 120.06348:2183 121.06684:8622		0	0	0	0	0	0	0	0	0	0	0	0	0	0	0	0	0	0	48022	0	45245	36868	0	47160	0	33361
pos_935	4.66	120.0552	w/o MS2:MEG (sulfate)	[M+H]+	similar chromatogram in higher mz_1886	0.008547009	FALSE	C29H30N4O6	nan	F	62973		nan	NA	-1	-1	-1	-1	-1	7.440188	patients1_30	120.05521:4058 121.05856:18382 122.06192:1966		0	0	0	0	0	0	0	0	0	0	0	0	0	0	0	0	0	0	0	0	0	0	0	0	0	0
pos_936	0.81	120.0651	w/o MS2:L-Threonine	[M+NH4]+	adduct linked to 610_[M+H]+	0.0940171	FALSE	C21H22N2O3		F	32			NA	-1	-1	-1	-1	-1	10.14015	patients1_54	120.06507:8793 121.06842:978 122.07178:26063		0	0	0	0	0	0	0	0	0	0	0	0	0	58133	0	59787	71868	0	44499	0	0	56331	0	0	0	0
pos_964	3.03	121.0509	w/o MS2:Purine	[M+H]+		0.03418804	FALSE	C25H37NO4		F	6193			NA	-1	-1	-1	-1	-1	1.975818	patients1_24	121.05091:16863 122.05426:1809 123.05762:2999		0	0	0	0	0	0	0	0	0	0	0	0	0	134591	0	0	0	56842	0	0	0	0	0	0	0	0
pos_978	1.5	122.0238	w/o MS2:L-Cysteine	[M+H]+	found in higher mz's MsMs_4391; adduct linked to 1333_[M+NH4]+; similar chromatogram in higher mz_4391	0.01709402	FALSE	C14H27N3O6	nan	F	63299		nan	NA	-1	-1	-1	-1	-1	7.16394	patients1_38	122.02381:4466 123.02716:734 124.03052:720		0	0	0	0	0	0	0	0	0	0	0	0	0	0	0	0	0	0	0	0	0	0	0	0	0	0
pos_982	6.74	122.06	w/o MS2:Benzamide	[M+H]+	ion correlated with 7311; ion correlated with 1302; ion correlated with 1702; ion correlated with 2707; ion correlated with 1687; ion correlated with 6882	0.1709402	TRUE	C16H19N3O4S	C06897	F	44739		38821-53-3	NA	-1	-1	-1	-1	-1	21.93492	patients0_11	122.06001:64364 123.06336:47702 124.06672:30261	78.03293:468 80.04762:211 81.05747:448 81.93682:495 82.93821:258 92.04951:433 93.0574:2754 94.06478:2222 110.05717:231 122.06008:1665	42240	50362	56677	56871	49047	44847	37704	44634	40186	54948	47075	44337	49128	43254	48284	48347	54195	0	0	0	0	0	145411	0	0	0
pos_988	5.02	122.0965	w/o MS2:N,N-Dimethylaniline	[M+H]+		0.03418804	TRUE	C12H19N5O5	nan	F	64944		nan	NA	-1	-1	-1	-1	-1	17.02222	population_39	122.09645:15712 123.0998:3751 124.10316:0	51.02333:246 55.93394:208 77.0382:441	0	0	0	0	0	0	0	0	0	0	0	0	0	0	0	0	0	0	0	0	0	0	0	0	0	0
pos_1002	1.18	123.0429	4-Hydroxybenzaldehyde	[M+H]+	found in higher mz's MsMs_1959	0.991453	TRUE	C13H23N3O7S1	nan	P	62451		nan	NA	-1	-1	837.0999	867.5515	857.1429	93.12563	patients0_7	123.04285:207681 124.0462:11580 125.04956:1860	51.02197:675 65.03625:209 67.05339:567 77.03754:9985 78.04078:713 95.04736:3505 123.04189:282	907888	656829	748647	385507	535614	355939	817507	554735	1051222	951535	43206	497926	960584	569314	938900	988318	1007410	715332	1651568	631381	846521	201263	479287	611167	567776	1385408
pos_1003	1.65	123.0436	w/o MS2:Benzoic acid	[M+H]+	found in higher mz's MsMs_3290	0.008547009	FALSE	C21H34O4		F	1297			NA	-1	-1	-1	-1	-1	4.748185	patients1_17	123.04361:4337 124.04696:789 125.05032:819		0	0	0	0	0	0	0	0	0	0	0	0	0	0	0	0	0	0	0	0	0	0	0	0	0	0
pos_1006	5.74	123.0681	w/o MS2:Erythritol	[M+H]+	found in higher mz's MsMs_6736; found in higher mz's MsMs_2605; similar chromatogram in higher mz_5855	0.1538462	FALSE	C20H30O4		F	140			NA	-1	-1	-1	-1	-1	10.90613	population_105	123.0681:25881 124.07145:27002 125.07481:2014		0	0	0	0	64020	0	0	0	0	0	0	0	45727	0	0	0	0	43526	26391	0	34136	0	0	159828	0	27181
pos_1008	7.06	123.0786	w/o MS2:(S)-1-Phenylethanol	[M+H]+		0.008547009	TRUE	C13H24N4O6S1	nan	F	69009		nan	NA	-1	-1	-1	-1	-1	10.46492	patients1_79	123.07864:8486 124.08199:1602 125.08535:1591	57.93481:360	0	0	0	0	0	0	0	0	0	0	0	0	0	0	0	0	0	0	0	0	0	0	0	0	0	0
pos_1014	3.39	124.0511	w/o MS2:Pyrazinamide	[M+H]+	found in higher mz's MsMs_2280; similar chromatogram in higher mz_3892; similar chromatogram in higher mz_1936; similar chromatogram in higher mz_7901	0.3846154	TRUE	C16H17NO4		F	2196			NA	-1	-1	-1	-1	-1	61.75198	patients1_43	124.05112:190870 125.05447:19174 126.05783:1895	54.02032:301 55.02926:351 69.04491:2305 78.03285:202 84.93827:204 96.05619:504 109.02556:357 124.04928:346	54022	64706	65693	71655	71641	74550	69631	74391	75000	65876	72747	68580	70792	68454	67656	68750	78469	78186	631855	28471	0	0	328472	0	28553	0
pos_1016	1.7	124.0755	w/o MS2:4-Amino-m-cresol	[M+H]+	found in higher mz's MsMs_2330; adduct linked to 1382_[M+NH4]+	0.4700855	TRUE	C15H23NO		F	2077			NA	-1	-1	-1	-1	-1	14.29401	population_46	124.07552:23183 125.07887:3988 126.08223:0	53.0373:492 68.04733:552 83.9345:202 96.04263:2025 97.04401:285 124.07355:638 124.09379:226	29163	38288	49696	0	46686	36737	44162	45243	48846	46540	51235	45456	50635	45305	50611	52337	47089	0	0	0	0	0	0	0	0	31747
pos_1041	5.47	125.0592	w/o MS2:4-Methylcatechol	[M+H]+		0.008547009	FALSE	C19H26N4O7	nan	F	64945		nan	NA	-1	-1	-1	-1	-1	5.41041	patients0_81	125.05921:6422 126.06256:2070 127.06592:1009		0	0	0	0	0	0	0	0	0	0	0	0	0	0	0	0	0	0	0	0	0	0	0	0	0	0
pos_1087	7.88	127.0392	w/o MS2:Hydroxyhydroquinone	[M+H]+	found in higher mz's MsMs_6738; found in higher mz's MsMs_5793; found in higher mz's MsMs_13313	0.008547009	FALSE	C22H32O3		F	506			NA	-1	-1	-1	-1	-1	5.768015	population_6	127.03917:4937 128.04252:807 129.04588:0		0	0	0	0	0	0	0	0	0	0	0	0	0	0	0	0	0	0	0	0	0	0	0	0	0	0
pos_1088	1.68	127.0497	w/o MS2:Thymine	[M+H]+		0.3162393	FALSE	C26H38O5		F	290			NA	-1	-1	-1	-1	-1	5.219739	patients1_17	127.04968:9215 128.05303:694 129.05639:3083		0	0	33784	0	0	0	32348	30944	0	0	32354	32397	36289	36596	0	37060	36155	0	0	0	0	0	0	0	0	0
pos_1096	3.89	128.0494	w/o MS2:Ammeline	[M+H]+	similar chromatogram in higher mz_2147; similar chromatogram in higher mz_2490	0.1794872	FALSE	C16H27N3O8	nan	F	73559		nan	NA	-1	-1	-1	-1	-1	6.053094	population_62	128.04936:9147 129.05271:2489 130.05607:3080		0	0	0	0	0	0	0	0	0	0	0	0	0	0	0	0	0	25597	0	0	0	0	0	0	16918	0
pos_1098	1.22	128.0704	w/o MS2:GUVACINE	[M+H]+		0.03418804	FALSE	C28H37NO8	nan	F	44304		nan	NA	-1	-1	-1	-1	-1	5.412275	patients0_11	128.07039:6006 129.07374:2061 130.0771:3508		0	0	0	0	0	0	0	0	0	0	0	0	0	0	0	0	42746	0	0	0	0	0	0	0	0	0
pos_1100	4.26	128.1067	w/o MS2:tert-Butylacrylamide	[M+H]+		0.06837607	FALSE	C14H22N6O6		F	300304			NA	-1	-1	-1	-1	-1	4.132048	QC10	128.10672:4787 129.11007:878 130.11343:306		0	0	29480	0	0	0	34171	26468	0	0	31153	24655	27199	0	0	31925	30697	0	0	0	0	0	0	0	0	0
pos_1150	9.43	130.0498	w/o MS2:(R)-(+)-2-Pyrrolidone-5-carboxylic acid	[M+H]+	ion correlated with 5250; ion correlated with 1576; found in higher mz's MsMs_5250	0.008547009	TRUE	C19H27N3O4S1	nan	F	63632		nan	NA	-1	-1	-1	-1	-1	10.89786	patients0_23	130.04979:11384 131.05314:1570 132.0565:0	56.04906:251	0	0	0	0	0	0	0	0	0	0	0	0	0	0	0	0	0	0	0	0	0	0	0	0	0	0
pos_1163	0.91	130.0864	D-Pipecolic acid	[M+H]+	similar chromatogram in higher mz_15399; similar chromatogram in higher mz_15520; found in higher mz's MsMs_4622; found in higher mz's MsMs_4166	0.4017094	TRUE	C8H15N3O4	nan	P	58337		nan	NA	-1	-1	787.2427	871.1102	1000	133.9149	patients1_75	130.08559:361072 131.08894:72343 132.0923:0	55.05388:600 56.0497:1870 57.06987:890 67.05455:1428 68.05759:299 69.05733:690 74.05944:535 82.06554:479 84.08102:35279 84.11527:1011 85.08411:1780 130.08516:213	0	0	0	0	0	0	0	0	0	0	0	0	0	0	0	0	0	0	0	262420	591953	992802	1087172	1120354	1587848	0
pos_1164	0.79	130.1085	Metformin	[M+H]+	found in higher mz's MsMs_4457; found in higher mz's MsMs_4415; found in higher mz's MsMs_3831	0.2051282	TRUE	C17H21NO		P	1180			NA	-1	-1	919.356	963.473	888.8889	160.5987	patients1_53	130.10822:344919 131.11157:48276 132.11493:27144	56.03659:485 58.06509:1346 59.07222:507 60.05518:14567 60.0847:276 61.05828:212 68.02444:2323 71.06038:25948 71.09235:686 72.06297:686 84.04388:308 85.05041:4671 88.08633:3667 96.0538:320 113.08212:1944 130.10811:805	215300	148856	158285	664202	676123	223205	170938	195407	186368	0	228738	542864	669656	276400	0	272149	271056	0	0	3307343	0	0	4351040	0	0	0
pos_1182	3.56	131.0693	w/o MS2:AMT	[M+H]+		0.01709402	FALSE	C20H32N6O5	nan	F	64865		nan	NA	-1	-1	-1	-1	-1	8.605083	patients0_70	131.06932:5418 132.07267:258407 133.07603:26400		0	0	0	0	0	0	0	0	0	0	0	0	0	0	0	0	0	0	0	0	0	0	0	0	0	0
pos_1186	4.27	131.1067	w/o MS2:4-methyl-hexanoic acid	[M+H]+		0.2478632	FALSE	C19H21N3O2		F	4482			NA	-1	-1	-1	-1	-1	10.96134	patients1_13	131.10672:6340 132.11007:2166 133.11343:0		0	0	0	0	0	0	0	0	0	0	0	0	0	0	0	0	0	0	34390	29230	0	30099	32900	28130	26824	0
pos_1188	2.87	131.118	w/o MS2:N-Acetylputrescine	[M+H]+		0.01709402	FALSE	C26H56N10		F	3252			NA	-1	-1	-1	-1	-1	11.1013	patients0_39	131.118:3585 132.12135:0 133.12471:358		0	0	0	0	0	0	0	0	0	0	0	0	0	0	0	0	0	0	0	0	0	0	0	0	0	0
pos_1201	1.04	132.0647	N,N-Diacetyl-O-methylhydroxylamine	[M+H]+	found in higher mz's MsMs_4995; found in higher mz's MsMs_3810; found in higher mz's MsMs_1870; similar chromatogram in higher mz_15409	0.6153846	TRUE	C16H28N4O7		P	265067			NA	-1	-1	744.7498	743.3973	500	525.3654	patients0_11	132.06581:145120 133.06916:16709 134.07252:1442	58.06621:624 59.07357:348 74.93214:250 87.05336:206 90.05539:1368	7681215	7523020	8295746	7909643	0	8360870	7821664	7745941	8882641	7922243	7497914	6857918	7696708	6589932	6990912	6153359	5162570	4822211	2718624	0	0	0	9501514	4377790	0	2713220
pos_1206	6.13	132.0808	w/o MS2:3-Methylindole	[M+H]+	similar chromatogram in higher mz_7188	0.3418804	TRUE	C23H48NO5PS		F	5453			NA	-1	-1	-1	-1	-1	11.6026	patients0_41	132.0808:20676 133.08415:2050 134.08751:960	51.02347:537 53.93814:205 77.03851:779 78.04205:439 89.03861:329	0	0	28722	0	0	30491	34763	42193	40986	32910	34644	36335	34249	29911	0	0	0	0	0	0	0	0	0	16712	32323	0
pos_1214	3.66	132.1024	w/o MS2:L-Isoleucine	[M+H]+	similar chromatogram in higher mz_2638	0.1538462	FALSE	C10H9ClN4O2S		F	23			NA	-1	-1	-1	-1	-1	11.21347	patients0_44	132.10237:7215 133.10572:616 134.10908:1450		35430	43609	48745	49635	44597	0	44347	46691	0	45008	0	50038	48443	57027	0	63377	47348	0	0	0	0	0	0	0	0	0
pos_1215	1.69	132.1028	L-Leucine	[M+H]+		0.04273504	TRUE	C20H36O2		P	24			NA	-1	-1	712.6188	703.7929	666.6667	279.9833	patients1_77	132.10176:171602 133.10511:14907 134.10847:1341	69.0703:321 86.09634:1495	0	0	0	0	0	0	0	0	0	0	0	0	0	0	0	0	0	0	0	0	0	0	0	0	0	0
pos_1225	10.99	133.0649	w/o MS2:Cinnamaldehyde	[M+H]+		0.008547009	FALSE	C16H30O2		F	6931			NA	-1	-1	-1	-1	-1	4.033827	population_62	133.06491:3323 134.06826:1339 135.07162:131059		0	0	0	0	0	0	0	0	0	0	0	0	0	0	0	0	0	0	0	0	0	0	0	0	0	0
pos_1231	14.05	133.1007	w/o MS2:Ornithine	[M+H]+	ion correlated with 6115; ion correlated with 2481; similar chromatogram in higher mz_10143; found in higher mz's MsMs_10143; found in higher mz's MsMs_9323; found in higher mz's MsMs_9624; similar chromatogram in higher mz_6115; similar chromatogram in higher mz_2481; similar chromatogram in higher mz_1621; similar chromatogram in higher mz_2093; similar chromatogram in higher mz_9762; similar c…	0.6153846	TRUE	C10H11NO3		F	27			NA	-1	-1	-1	-1	-1	14.05536	patients1_4	133.10072:17782 134.10407:6596 135.10743:2349	79.05218:315 91.05435:401 104.06285:422 108.0431:220	0	0	0	38741	37758	109711	35097	0	38277	39996	45339	59186	128384	146149	161550	140804	133369	0	39493	70614	44390	40168	0	0	0	44993
pos_1236	1.54	134.0437	w/o MS2:L-Aspartic Acid	[M+H]+		0.1794872	FALSE	C4H10O4		F	15			NA	-1	-1	-1	-1	-1	17.81172	patients0_70	134.04367:14266 135.04702:1374 136.05038:478		0	0	0	0	0	0	0	0	0	0	0	0	0	0	0	0	0	146986	244767	0	87681	0	0	0	189712	0
pos_1240	4.59	134.0601	w/o MS2:Oxindole	[M+H]+		0.5042735	TRUE	C38H50N8O7	nan	F	34541		nan	NA	-1	-1	-1	-1	-1	15.17365	population_51	134.06012:37151 135.06347:4945 136.06683:9113	51.02222:392 77.03867:1021 78.04208:251 91.05296:282	0	0	0	74305	78096	94919	90530	92845	102981	98822	95691	91310	98879	95204	97039	98579	101511	0	0	0	0	0	0	0	14035	53528
pos_1244	5.37	134.0962	w/o MS2:2-Methylindoline	[M+H]+	found in higher mz's MsMs_3209; similar chromatogram in higher mz_9350; similar chromatogram in higher mz_8841	0.5299146	TRUE	C24H30O11		F	812			NA	-1	-1	-1	-1	-1	15.56165	patients1_51	134.09619:50156 135.09954:8819 136.1029:1658	77.03831:1157 78.04166:278 79.05437:380 80.05699:264 91.05446:350 94.06335:403 103.05302:262 105.07024:1388 134.09637:444	50110	40196	40060	26356	24838	26764	27953	30588	26965	30790	26774	24347	27220	27966	29848	25399	25972	0	0	0	26757	16575	0	66132	0	0
pos_1264	4.21	135.1172	w/o MS2:(S)-(-)-Perillyl alcohol	[M+H]+		0.01709402	FALSE	C20H27NO11	nan	F	41074		nan	NA	-1	-1	-1	-1	-1	9.484971	patients1_48	135.11717:9114 136.12052:3818 137.12388:304		0	0	0	0	0	0	0	0	0	0	0	0	0	0	0	0	0	0	0	0	0	0	0	0	0	0
pos_1267	6.75	136.0394	w/o MS2:DL-Homocysteine	[M+H]+	ion correlated with 982; ion correlated with 7311; ion correlated with 1302; ion correlated with 1702; ion correlated with 2707; ion correlated with 1687; ion correlated with 1040; ion correlated with 726; ion correlated with 685; ion correlated with 692; ion correlated with 6882; found in higher mz's MsMs_2707; found in higher mz's MsMs_1302; adduct linked to 1702_[M+NH4]+; found in higher mz's …	0.03418804	FALSE	C13H25N3O4	nan	F	63636		nan	NA	-1	-1	-1	-1	-1	25.61899	patients0_11	136.0394:29917 137.04275:7341 138.04611:1196553		0	0	0	0	19055	0	0	0	0	0	0	0	0	0	0	0	0	0	0	0	0	0	58560	0	0	0
pos_1274	2.25	136.0754	PHENACYLAMINE	[M+H]+	similar chromatogram in higher mz_2439; found in higher mz's MsMs_2960	0.9401709	TRUE	C20H23NO4	C07253	P	44663		16590-41-3	NA	-1	-1	811.539	771.6152	500	22.88628	patients0_20	136.07594:14864 137.07929:1801 138.08265:999	91.05405:912 117.0572:266 118.0641:271	189530	149669	159029	184617	156683	119226	159128	73955	120468	96008	152586	174809	178351	167017	174807	176120	150489	0	273966	146920	234921	94537	108512	87998	0	148213
pos_1277	6.99	136.0759	w/o MS2:ACETANILIDE	[M+H]+	similar chromatogram in higher mz_6013	0.01709402	FALSE	C13H19NO2	nan	F	43491		nan	NA	-1	-1	-1	-1	-1	6.054611	patients0_64	136.07585:9813 137.0792:1717 138.08256:414		0	0	0	0	0	0	0	0	0	0	0	0	0	0	0	0	0	0	0	0	0	0	0	0	0	0
pos_1281	2.69	136.1119	w/o MS2:(S)-(-)-N,alpha-Dimethylbenzylamine	[M+H]+		0.2564103	FALSE	C4H8N2O3		F	103465			NA	-1	-1	-1	-1	-1	13.59494	QC9	136.11186:10437 137.11521:1276 138.11857:0		0	39180	55797	78103	77772	82028	79525	77295	64181	87283	85694	79181	78112	91405	82043	77325	112622	0	72779	0	0	0	0	0	0	0
pos_1286	2.1	137.0458	w/o MS2:Hypoxanthine	[M+H]+		0.2222222	FALSE	C16H20N2O3		F	83			NA	-1	-1	-1	-1	-1	9.720611	patients1_35	137.04584:8119 138.04919:1378 139.05255:1940		0	31854	32906	34749	32724	33739	0	0	35954	33158	32808	34693	31656	28533	33857	0	0	0	0	0	0	0	0	18870	0	0
pos_1289	2.48	137.0594	w/o MS2:Phenylacetic acid	[M+H]+		0.03418804	FALSE	C18H30O4		F	129			NA	-1	-1	-1	-1	-1	13.26068	patients1_5	137.0594:9393 138.06275:2140 139.06611:1723		0	0	0	0	0	0	0	0	0	0	0	0	0	0	0	0	0	0	0	0	0	0	0	0	0	0
pos_1290	4.4	137.071	w/o MS2:Trigonellinamide	[M+H]+		0.1282051	FALSE	C22H41NO3		F	274			NA	-1	-1	-1	-1	-1	10.21254	BLANK	137.071:7683 138.07435:1076 139.07771:666		0	0	0	0	0	0	0	0	0	0	0	0	0	0	0	0	0	0	54756	62035	0	39702	0	73191	38769	0
pos_1293	3.87	137.1071	w/o MS2:1,3-Benzenedimethanamine	[M+H]+		0.08547009	FALSE	C13H21N5O8		F	293320			NA	-1	-1	-1	-1	-1	10.80417	patients0_49	137.1071:6592 138.11045:404 139.11381:595		0	0	0	0	0	0	0	0	0	0	0	0	0	0	0	0	0	0	0	0	0	0	0	0	0	0
pos_1300	0.8	138.0547	w/o MS2:Trigonelline	[M+Na]+	adduct linked to 863_[M+H]+	0.5384616	TRUE	C22H41NO3		F	273			NA	-1	-1	-1	-1	-1	22.5916	patients1_73	138.05472:128242 139.05807:39947 140.06143:23316	51.02295:444 53.03784:449 78.0332:7408 79.04144:240 80.94723:214 93.05583:219 94.0647:2723 95.06244:386 96.07794:584 138.05405:3580	0	49277	72756	0	97104	79626	101576	102279	115845	126456	109793	125230	124462	131707	0	126431	137952	104682	103215	91054	88844	0	0	73201	0	0
pos_1308	3.71	138.0915	w/o MS2:Phenylethanolamine	[M+H]+	similar chromatogram in higher mz_14159	0.01709402	FALSE	C13H17N5		F	59			NA	-1	-1	-1	-1	-1	6.982876	patients1_52	138.09146:4623 139.09481:589 140.09817:0		0	0	0	0	0	0	0	0	0	0	0	0	0	0	0	0	0	0	0	0	0	0	22156	0	0	0
pos_1328	3.39	139.035	w/o MS2:2-Pyridylthioamide	[M+H]+		0.02564103	FALSE	C11H20N4O6	nan	F	45437		nan	NA	-1	-1	-1	-1	-1	12.25627	patients1_43	139.03499:8714 140.03834:494 141.0417:804		0	0	0	0	0	0	0	0	0	0	0	0	0	0	0	0	0	0	0	0	0	0	0	0	0	0
pos_1332	8.62	139.0395	w/o MS2:2,5-Dihydroxybenzaldehyde	[M+H]+	found in higher mz's MsMs_2282; similar chromatogram in higher mz_2282; similar chromatogram in higher mz_3289; found in higher mz's MsMs_3289; similar chromatogram in higher mz_13449; similar chromatogram in higher mz_6104; similar chromatogram in higher mz_10615; similar chromatogram in higher mz_4113; similar chromatogram in higher mz_1675; similar chromatogram in higher mz_1937; similar chrom…	0.2393162	TRUE	C15H14ClN3O4S	C06877	F	44699		53994-73-3	NA	-1	-1	-1	-1	-1	7.919824	population_71	139.03949:12463 140.04284:2548 141.0462:503	56.93569:379 65.03215:457 121.01969:235	0	0	0	0	0	0	0	0	0	0	0	0	0	0	0	0	0	0	0	0	0	0	0	0	0	0
pos_1333	1.38	139.0489	w/o MS2:Urocanic acid	[M+NH4]+	similar chromatogram in higher mz_4391; adduct linked to 978_[M+H]+	0.6923077	FALSE	C20H34O5		F	298			NA	-1	-1	-1	-1	-1	19.7583	QC9	139.04889:18369 140.05224:0 141.0556:755		85657	100759	141637	114439	140054	141339	197101	193246	191702	187040	195077	191275	209961	182178	227589	203039	231531	0	0	0	42545	48556	0	133904	0	92935
pos_1355	5.87	140.0266	w/o MS2:6-Hydroxynicotinic acid	[M+H]+	ion correlated with 2104; ion correlated with 1697	0.05128205	FALSE	C6H10N4		F	3264			NA	-1	-1	-1	-1	-1	6.677175	population_20	140.02655:11100 141.0299:0 142.03326:37434		0	0	0	0	0	0	0	0	0	0	0	0	0	0	0	0	0	0	0	0	0	0	0	0	0	0
pos_1359	1.51	140.0819	w/o MS2:4-Amino-5-hydroxymethyl-2-methylpyrimidine	[M+H]+		0.01709402	FALSE	C24H26O6		F	3265			NA	-1	-1	-1	-1	-1	5.290712	patients1_13	140.08194:3845 141.08529:1093 142.08865:2171		0	0	0	0	0	0	0	0	0	0	0	0	0	0	0	0	0	0	0	0	0	0	0	0	0	0
pos_1362	3.52	140.1072	w/o MS2:Tropinone	[M+H]+		0.03418804	TRUE	C21H35N7O5	nan	F	64425		nan	NA	-1	-1	-1	-1	-1	21.9656	population_62	140.10721:10949 141.11056:2133 142.11392:0	56.048:252 56.94221:544 70.06503:280 84.95998:2180	0	0	0	0	0	0	0	0	0	0	0	0	0	0	0	0	0	0	0	0	0	0	0	0	0	0
pos_1371	17.4	140.9958	w/o MS2:Phosphonoacetate	[M+H]+	ion correlated with 2415	0.4444444	FALSE	C17H24N4O6	nan	F	63576		nan	NA	-1	-1	-1	-1	-1	25.75558	patients1_77	140.99585:30556 141.9992:16188 143.00256:32802		106934	0	0	0	0	194037	175113	167570	144048	192056	187044	190024	206318	207117	217593	217444	208104	127420	125476	0	157913	177921	175390	0	0	0
pos_1377	2.89	141.0533	w/o MS2:L-&amp;alpha;-Hydroxyisovaleric acid	[M+H]+	ion correlated with 6166; found in higher mz's MsMs_6040	0.01709402	TRUE	C23H34O2		F	4129			NA	-1	-1	-1	-1	-1	17.14977	patients0_81	141.05325:22017 142.0566:1648 143.05996:0	53.03793:469 56.94195:439 69.03384:256 70.06467:420 81.03259:563 84.9586:1889 98.06042:1245 126.09073:1088	0	0	0	0	0	0	0	0	0	0	0	0	0	0	0	0	0	0	36784	0	0	0	0	0	0	0
pos_1378	3.46	141.0543	w/o MS2:3-METHOXYCATECHOL	[M+H]+		0.008547009	FALSE	C10H12N2	nan	F	44614		5465-29-2	NA	-1	-1	-1	-1	-1	5.589545	population_108	141.05434:5862 142.05769:982 143.06105:0		0	0	0	0	0	0	0	0	0	0	0	0	0	0	0	0	0	0	0	0	0	41082	0	0	0	0
pos_1379	0.82	141.0655	w/o MS2:Gaboxadol	[M+H]+	adduct linked to 1933_[M+Na]+; similar chromatogram in higher mz_6515	0.06837607	TRUE	C5H10O2	C00803	F	44367		109-52-4	NA	-1	-1	-1	-1	-1	21.67507	patients1_54	141.06551:37147 142.06886:7081 143.07222:1531	53.039:492 56.04939:281 68.04877:1625 69.05386:240 84.04391:423 84.95954:288 96.04433:805	0	0	0	0	0	0	0	0	0	0	0	0	0	0	0	0	0	0	0	0	0	0	0	0	0	0
pos_1404	2.36	142.0318	w/o MS2:O-Phosphorylethanolamine	[M+H]+		0.01709402	FALSE	C11H21NO4		F	54			NA	-1	-1	-1	-1	-1	9.950895	patients1_3	142.03185:8619 143.0352:0 144.03856:0		0	0	0	0	0	0	0	0	0	0	0	0	0	0	0	0	0	0	0	0	0	0	0	0	0	0
pos_1413	5.73	142.1226	w/o MS2:PELLETIERINE	[M+H]+		0.1709402	FALSE	C16H20O6	nan	F	43983		nan	NA	-1	-1	-1	-1	-1	6.888938	patients1_30	142.12259:4542 143.12594:687 144.1293:0		0	0	0	0	0	0	0	0	0	25619	23879	0	0	24536	25681	0	28445	0	0	26009	0	22890	0	0	29009	0
pos_1454	3.57	143.0738	w/o MS2:Ectoine	[M+H]+	found in higher mz's MsMs_2440; similar chromatogram in higher mz_3899	0.8717949	FALSE	C15H12O5	nan	F	43384		nan	NA	-1	-1	-1	-1	-1	18.13242	patients0_23	143.07381:68175 144.07716:304314 145.08052:32074		0	0	221262	265890	0	0	283342	0	0	0	0	0	0	242166	248111	254532	0	319508	396274	319788	332785	222875	251472	208927	329713	418383
pos_1455	1.22	143.0812	PIRACETAM	[M+H]+	ion correlated with 465; ion correlated with 1062; found in higher mz's MsMs_4471	0.1623932	TRUE	C42H64O17	nan	P	44173		nan	NA	-1	-1	900.6706	923.4014	833.3333	23.758	patients1_54	143.08118:781701 144.08453:126408 145.08789:11098	68.04888:1676 69.03307:10721 70.03532:271 70.06486:26788 70.09575:745 71.06747:935 72.07969:261 80.04804:376 98.05968:65273 99.0627:3307 100.06506:452 126.05428:1995 127.05811:358	192574	135542	227560	202865	288668	264242	413038	336020	606327	550006	422517	324294	574083	224786	654976	399439	694987	0	0	0	0	0	0	0	0	0
pos_1459	3.38	143.1065	w/o MS2:2-Octenoic acid	[M+H]+		0.7606838	FALSE	C20H26O4		F	4146			NA	-1	-1	-1	-1	-1	17.39479	patients1_32	143.10651:13379 144.10986:2262 145.11322:476		0	18578	21450	23516	29516	27867	31227	31699	27526	27346	30820	25720	31990	34357	33238	36211	35419	23356	25745	31523	30690	22855	28771	28517	27925	0
pos_1479	4.83	144.0476	w/o MS2:4-Methyl-5-thiazoleethanol	[M+H]+		0.008547009	FALSE	C20H16O7		F	1873			NA	-1	-1	-1	-1	-1	3.517805	patients1_40	144.04764:8492 145.05099:1785 146.05435:1442		0	0	0	0	0	0	0	0	0	0	0	0	0	0	0	0	0	0	0	0	0	0	0	0	0	0
pos_1494	4.25	144.1018	w/o MS2:1-Aminocyclohexanecarboxylic acid	[M+H]+		0.04273504	FALSE	C12H16O2		F	6589			NA	-1	-1	-1	-1	-1	14.58768	patients0_12	144.10179:9892 145.10514:634 146.1085:283		0	0	0	0	0	0	0	0	0	0	0	0	0	0	0	0	0	0	0	0	0	0	0	0	0	0
pos_1504	7.88	145.0491	w/o MS2:5-(Hydroxymethyl)-4-methoxy-2(5H)-furanone	[M+H]+	ion correlated with 13566; ion correlated with 5793; ion correlated with 8519; ion correlated with 11167; ion correlated with 11476; ion correlated with 13313; ion correlated with 6738; ion correlated with 7756; ion correlated with 8112; ion correlated with 13552; ion correlated with 10910; found in higher mz's MsMs_6738; found in higher mz's MsMs_5793; found in higher mz's MsMs_13313	0.008547009	FALSE	C14H26N4O5S2		F	984925			NA	-1	-1	-1	-1	-1	13.05299	population_6	145.04913:7799 146.05248:1551 147.05584:1067		0	0	0	0	0	0	0	0	0	0	0	0	0	0	0	0	0	0	0	0	0	0	0	0	0	0
pos_1508	4.24	145.0649	w/o MS2:2-Naphthol	[M+H]+	ion correlated with 3893; found in higher mz's MsMs_4312; found in higher mz's MsMs_3354; found in higher mz's MsMs_2515	0.3675214	TRUE	C19H23N5O7	nan	F	65361		nan	NA	-1	-1	-1	-1	-1	11.39023	population_46	145.06488:12109 146.06823:3074 147.07159:989	59.01316:217 91.05351:291 102.03276:230 115.05267:227 145.06456:563	0	0	0	0	0	0	0	0	0	0	0	0	0	0	0	0	0	0	0	0	0	35647	0	0	0	31917
pos_1515	8.22	145.1228	w/o MS2:Caprylic acid	[M+H]+		0.01709402	FALSE	C8H16O3		F	112			NA	-1	-1	-1	-1	-1	5.577909	population_50	145.12283:4682 146.12618:713 147.12954:0		0	0	0	0	0	0	0	0	0	0	0	0	0	0	0	0	0	0	0	0	0	0	0	0	0	0
pos_1517	0.91	145.1337	w/o MS2:N-Acetylcadaverine	[M+H]+		0.008547009	FALSE	C11H12O2		F	6592			NA	-1	-1	-1	-1	-1	7.022196	population_51	145.13365:3282 146.137:0 147.14036:2164		0	0	0	0	0	0	0	0	0	0	0	0	0	0	0	0	0	0	0	0	0	0	0	0	0	0
pos_1526	3.58	146.0587	4-formyl Indole	[M+H]+	found in higher mz's MsMs_2870; found in higher mz's MsMs_2440	0.991453	TRUE	C14H27N3O4S1	nan	P	96392		nan	NA	-1	-1	900.3196	930.9088	1000	147.3241	patients1_29	146.06029:160150 147.06364:39071 148.067:3157	65.0377:294 91.05339:8341 92.05651:450 117.05627:2721 118.06441:12125 119.06683:805	786536	785676	846067	885657	861153	774227	863486	799280	812339	849344	745130	811413	786740	808647	838062	836643	840254	968898	1378440	994905	1109804	727331	832245	685248	1100448	1487679
pos_1528	2.27	146.0601	w/o MS2:Isoquinoline N-oxide	[M+H]+	found in higher mz's MsMs_2531; similar chromatogram in higher mz_15482; adduct linked to 1938_[M+NH4]+	0.6068376	FALSE	C19H28O4		F	4111			NA	-1	-1	-1	-1	-1	8.348495	patients1_38	146.06007:15483 147.06342:2299 148.06678:8929		54592	53613	50230	0	52372	0	50875	51856	0	48847	53222	44580	53069	0	0	0	0	53449	89605	0	70595	45242	39894	0	77968	62775
pos_1539	1.46	146.0812	w/o MS2:4-acetamidobutanoate	[M+H]+		0.3162393	TRUE	C17H19N3O4S	nan	F	44719		92340-57-3	NA	-1	-1	-1	-1	-1	9.065298	patients1_75	146.08084:17155 147.08419:1178 148.08755:751	58.99335:255 84.03653:249 86.05924:1079 90.90182:259	0	0	0	0	0	0	0	0	0	30053	0	0	0	0	0	0	35628	0	0	0	0	0	0	0	0	46204
pos_1540	0.9	146.0927	w/o MS2:4-Guanidinobutanoic acid	[M+H]+		0.008547009	FALSE	C16H26O3		F	4155			NA	-1	-1	-1	-1	-1	47.81504	patients1_1	146.09265:19441 147.096:6354 148.09936:6564		0	0	0	0	0	0	0	0	0	0	0	0	0	0	0	0	0	0	0	0	0	0	0	0	0	0
pos_1541	0.8	146.117	Acetylcholine	[M+H]+	found in higher mz's MsMs_4182	0.9230769	TRUE	C13H14N2O3	nan	P	57		87-32-1	NA	-1	-1	890.1702	772.9465	750	130.6156	patients0_76	146.11609:24890 147.11944:4585 148.1228:500	58.06356:642 60.08036:632 87.04299:2129	460946	392340	427869	363165	385883	337901	431289	456288	406904	502578	537337	621888	548460	560736	330331	527019	447073	508848	374891	545470	330832	814664	368321	518227	538468	327150
pos_1555	1.25	147.0647	w/o MS2:Monomethyl glutaric acid	[M+H]+		0.008547009	FALSE	C13H15N2O2		F	5821			NA	-1	-1	-1	-1	-1	105.6164	patients0_60	147.06474:53072 148.06809:13093 149.07145:1626		0	0	0	0	0	0	0	0	0	0	0	0	0	0	0	0	0	0	0	0	0	0	0	0	0	0
pos_1558	7.62	147.0763	w/o MS2:D-Glutamine	[M+H]+	found in higher mz's MsMs_6876	0.1452992	FALSE	C17H24N4O5S1	nan	F	63630		nan	NA	-1	-1	-1	-1	-1	4.289268	patients1_50	147.07631:6492 148.07966:1752 149.08302:861		0	0	0	0	0	0	0	0	0	0	0	0	0	0	0	0	0	0	0	0	0	0	0	0	0	18681
pos_1563	0.66	147.113	w/o MS2:L-Lysine	[M+H]+		0.6752137	TRUE	C21H42O3		F	25			NA	-1	-1	-1	-1	-1	26.74771	patients1_52	147.11296:31072 148.11631:7727 149.11967:767	56.04869:290 84.08151:1075	146298	152017	181978	186908	152120	154160	240136	142204	255711	0	140731	0	0	0	247381	287657	280778	215706	230043	284803	155037	0	0	196209	251927	181724
pos_1576	9.43	148.0603	w/o MS2:L-Glutamate	[M+H]+	ion correlated with 5250; ion correlated with 1150; similar chromatogram in higher mz_5250; found in higher mz's MsMs_5250	0.008547009	TRUE	C12H24O		F	19			NA	-1	-1	-1	-1	-1	14.60627	patients0_23	148.06032:17526 149.06367:3019 150.06703:585	84.04386:777 85.04669:525 86.04829:214	0	0	0	0	0	0	0	0	0	0	0	0	0	0	0	0	0	0	0	0	0	0	0	0	0	0
pos_1578	6.3	148.0752	w/o MS2:ALBIZZIINE	[M+H]+		0.03418804	FALSE	C15H22O3	nan	F	43854		nan	NA	-1	-1	-1	-1	-1	8.816193	patients1_38	148.07521:7714 149.07856:1815 150.08192:1547		0	0	0	0	0	0	0	0	0	0	0	0	0	0	0	0	0	0	0	0	0	0	0	0	0	0
pos_1582	0.93	148.097	w/o MS2:4-Hydroxyisoleucine	[M+H]+		0.4017094	TRUE	C11H8N2		F	263491			NA	-1	-1	-1	-1	-1	25.0343	population_71	148.09702:237286 149.10037:13138 150.10373:0	56.0493:7757 57.05222:465 58.06508:2379 59.04901:1768 61.01056:2699 74.02364:3157 74.05988:473 78.03303:288 84.04459:348 85.02841:607 87.02559:294 102.05484:1104	0	0	48851	0	0	0	0	0	0	0	0	88484	0	0	0	94406	0	62334	69284	95390	61451	47318	75777	0	90218	0
pos_1620	4.81	149.088	w/o MS2:Mevalonic acid	[M+H]+	ion correlated with 1984; adduct linked to 1984_[M+NH4]+	0.01709402	TRUE	C26H47N7O9	nan	F	35699		nan	NA	-1	-1	-1	-1	-1	8.294447	population_69	149.08803:12430 150.09138:2027 151.09474:1554	90.89681:390 91.0461:229	0	0	0	0	0	0	0	0	0	0	0	0	0	0	0	0	0	0	0	0	0	0	0	0	0	0
pos_1621	14.05	149.0956	w/o MS2:ANETHOLE	[M+H]+	ion correlated with 2093; found in higher mz's MsMs_9624	0.2564103	TRUE	C26H34O9	nan	F	43903		nan	NA	-1	-1	-1	-1	-1	5.08761	patients1_4	149.09564:11160 150.09899:5325 151.10235:3920	91.05246:230	0	0	0	0	0	0	0	0	0	0	0	0	0	0	0	0	0	0	0	0	0	0	0	0	0	0
pos_1633	3.69	150.0586	w/o MS2:L-Methionine	[M+H]+		0.02564103	FALSE	C19H40O3		F	26			NA	-1	-1	-1	-1	-1	6.611447	population_20	150.05864:4361 151.06199:717 152.06535:522		0	0	0	0	0	0	0	0	0	0	0	0	0	0	0	0	0	0	0	0	0	0	0	0	0	0
pos_1644	13.25	151.029	w/o MS2:meso-Tartaric acid	[M+H]+		0.01709402	FALSE	C13H20N6O6	nan	F	63253		nan	NA	-1	-1	-1	-1	-1	5.4715	QC1	151.02899:3362 152.03234:296 153.0357:0		0	0	0	0	0	0	0	0	0	0	0	0	0	0	0	27011	0	0	0	26272	0	0	0	0	0	0
pos_1654	8.39	151.0752	w/o MS2:4'-Methoxyacetophenone	[M+H]+	similar chromatogram in higher mz_3821; similar chromatogram in higher mz_2790	0.3247863	TRUE	C16H29N3O4S1		F	308991			NA	-1	-1	-1	-1	-1	10.55018	patients1_74	151.07521:15367 152.07856:1636 153.08192:924	95.08455:286 123.07925:204	0	0	0	0	0	0	0	0	0	0	0	0	0	0	0	0	0	0	0	0	0	0	0	0	0	19362
pos_1655	6.51	151.0763	w/o MS2:1-(4-Hydroxyphenyl)-1,2-propanediol	[M+H]+	found in higher mz's MsMs_8793	0.008547009	FALSE	C16H26N6O5		F	984984			NA	-1	-1	-1	-1	-1	7.273796	patients1_38	151.07628:5785 152.07963:1684 153.08299:823		0	0	0	0	0	0	0	0	0	0	0	0	0	0	0	0	0	0	0	0	0	0	0	0	0	0
pos_1657	9.83	151.0866	w/o MS2:3-methyl Benzamideoxime	[M+H]+		0.01709402	FALSE	C14H25N3O6	nan	F	45442		nan	NA	-1	-1	-1	-1	-1	7.641007	population_50	151.08656:7902 152.08991:1502 153.09327:278		0	0	0	0	0	0	0	0	0	0	0	0	0	0	0	0	0	0	0	0	0	0	0	0	0	0
pos_1667	6.84	151.1111	w/o MS2:Thymol	[M+H]+		0.03418804	FALSE	C22H32O3		F	4245			NA	-1	-1	-1	-1	-1	7.670012	population_77	151.11105:8950 152.1144:2184 153.11776:475		0	0	0	0	0	0	0	0	0	0	0	0	0	0	0	0	0	0	0	0	0	0	0	0	0	0
pos_1673	0.99	152.0334	w/o MS2:Pyroglutamic acid	[M+H]+	adduct linked to 2142_[M+Na]+	0.2991453	FALSE	C17H27NO3		F	3251			NA	-1	-1	-1	-1	-1	41.31047	patients1_1	152.0334:88437 153.03675:20785 154.04011:2558		0	53652	0	45077	0	57470	0	0	72213	65284	51524	0	62736	0	0	0	0	0	0	0	0	0	0	0	0	0
pos_1675	8.63	152.0473	w/o MS2:thio-m-Toluthioamide	[M+H]+	found in higher mz's MsMs_2282	0.03418804	FALSE	C15H27N3O6	nan	F	96500		nan	NA	-1	-1	-1	-1	-1	9.071701	population_71	152.04726:5120 153.05061:8885 154.05397:435		0	0	0	0	0	0	0	0	0	0	0	0	0	0	0	0	0	0	0	0	0	0	0	0	0	0
pos_1676	0.98	152.0611	w/o MS2:Guanine	[M+NH4]+	adduct linked to 1768_[M+Na]+; similar chromatogram in higher mz_5129; similar chromatogram in higher mz_6111	0.3846154	FALSE	C22H38O5		F	315			NA	-1	-1	-1	-1	-1	14.65551	population_100	152.06107:14727 153.06442:0 154.06778:2388		28045	0	32758	0	0	0	0	49337	0	0	0	0	0	51145	47115	75966	67130	52872	0	48269	41964	0	0	0	169971	87328
pos_1686	3.72	152.0706	w/o MS2:p-Acetamidophenol (Acetaminophen, Tylenol)	[M+H]+		0.008547009	FALSE	C20H32O4		F	487			NA	-1	-1	-1	-1	-1	8.151026	patients1_53	152.07059:3488 153.07394:683 154.0773:348		0	0	0	0	0	0	0	0	0	0	0	0	0	0	0	0	0	0	0	0	0	0	0	0	0	0
pos_1692	3.76	152.107	w/o MS2:Phenylpropanolamine	[M+H]+	similar chromatogram in higher mz_3488; similar chromatogram in higher mz_7277	0.06837607	FALSE	C29H28O7		F	1846			NA	-1	-1	-1	-1	-1	8.981831	QC15	152.10696:5931 153.11031:967 154.11367:0		24838	29275	21947	0	21467	21021	0	22173	0	0	22622	0	20897	0	0	0	0	0	0	0	0	0	0	0	0	0
pos_1695	9.95	152.1426	w/o MS2:AMANTADINE	[M+H]+	found in higher mz's MsMs_3639	0.008547009	FALSE	C17H14N2O2	nan	F	43582		nan	NA	-1	-1	-1	-1	-1	5.013404	patients1_35	152.14259:3095 153.14594:1037 154.1493:637		0	0	0	0	0	0	0	0	0	0	0	0	0	0	0	0	0	0	0	0	0	0	0	0	0	0
pos_1697	5.89	153.029	w/o MS2:6-Mercaptopurine	[M+H]+	ion correlated with 2104	0.01709402	FALSE	C22H32O3		F	503			NA	-1	-1	-1	-1	-1	7.786654	patients1_56	153.02904:3514 154.03239:13540 155.03575:1699		0	0	0	0	0	0	0	0	0	0	0	0	0	0	0	0	0	0	0	0	0	0	0	0	0	0
pos_1699	4	153.0545	w/o MS2:3-Hydroxyphenylacetic acid	[M+H]+		0.02564103	FALSE	C16H16O4		F	4150			NA	-1	-1	-1	-1	-1	7.068479	patients1_38	153.05452:4431 154.05787:1445 155.06123:2672		0	0	0	0	0	0	0	0	0	0	0	0	0	0	0	0	0	0	0	0	0	0	0	0	0	0
pos_1700	1.42	153.0658	w/o MS2:N-HYDROXYMETHYLNICOTINAMIDE	[M+H]+		0.8803419	TRUE	C15H22O3	nan	F	44230		nan	NA	-1	-1	-1	-1	-1	26.95373	patients1_38	153.06578:120762 154.06913:11849 155.07249:1392	53.03762:407 67.04112:264 82.06361:375 92.04812:364 108.04432:1036 110.05974:1034 153.06505:3271	54134	56890	64894	57665	66687	74594	88928	84209	92364	90746	94521	86648	86173	93610	86313	83660	89522	34559	79039	60337	29939	48397	59222	0	0	160526
pos_1706	10	153.0911	w/o MS2:4-hydroxy Nonenal Alkyne	[M+H]+		0.008547009	FALSE	C14H23N3O6	nan	F	45510		nan	NA	-1	-1	-1	-1	-1	8.458754	population_50	153.09111:4988 154.09446:1503 155.09782:516		0	0	0	0	0	0	0	0	0	0	0	0	0	0	0	0	0	0	0	0	0	0	0	0	0	0
pos_1712	17.4	153.1274	w/o MS2:&amp;alpha;-Pinene oxide	[M+H]+	ion correlated with 3402; ion correlated with 5123; ion correlated with 1010; ion correlated with 1339; ion correlated with 1944; ion correlated with 287; ion correlated with 1048; ion correlated with 130; ion correlated with 975; ion correlated with 1263; ion correlated with 688; ion correlated with 1627; ion correlated with 7583; ion correlated with 2013; ion correlated with 29; ion correlated …	0.08547009	FALSE	C19H21ClN2O2S		F	6974			NA	-1	-1	-1	-1	-1	10.32839	population_48	153.12744:5960 154.13079:977 155.13415:541		0	0	0	0	0	0	0	0	0	0	0	0	0	0	0	0	0	0	0	0	0	0	0	0	0	0
pos_1718	9.72	154.0423	w/o MS2:3-Hydroxyanthranilic acid	[M+H]+	ion correlated with 2550; ion correlated with 3405; ion correlated with 4052; ion correlated with 4093; ion correlated with 4777; ion correlated with 4827; found in higher mz's MsMs_4777	0.008547009	FALSE	C15H10O6		F	3275			NA	-1	-1	-1	-1	-1	11.64144	population_77	154.04231:7165 155.04566:744 156.04902:2852		0	0	0	0	0	0	0	0	0	0	0	0	0	0	0	0	0	0	0	0	0	0	0	0	0	0
pos_1721	1.36	154.0829	w/o MS2:Dopamine	[M+H]+		0.008547009	FALSE	C13H24N2O		F	64			NA	-1	-1	-1	-1	-1	5.915647	patients1_28	154.08293:3277 155.08628:801 156.08964:1317		0	0	0	0	0	0	0	0	0	0	0	0	0	0	0	0	0	0	0	0	0	0	0	0	0	0
pos_1722	0.89	154.0979	w/o MS2:N&amp;omega;-Acetylhistamine	[M+H]+		0.02564103	FALSE	C17H18FN3O3	C05349	F	44795		85721-33-1	NA	-1	-1	-1	-1	-1	10.33431	patients0_31	154.09793:5231 155.10128:1119 156.10464:1313		0	0	0	0	0	0	0	0	0	0	0	0	0	0	0	0	0	0	0	0	0	0	0	0	0	0
pos_1727	10.05	155.0159	w/o MS2:2-Thiopheneacrylic acid	[M+H]+	ion correlated with 12366; ion correlated with 729; ion correlated with 432; ion correlated with 2032; ion correlated with 2105; ion correlated with 1094; ion correlated with 5827; ion correlated with 7268; adduct linked to 2105_[M+NH4]+	0.01709402	FALSE	C11H10O6		F	2192			NA	-1	-1	-1	-1	-1	14.83902	population_50	155.01585:13766 156.0192:4292 157.02256:2352		0	0	0	0	0	0	0	0	0	0	0	0	0	0	0	0	0	0	0	0	0	0	0	0	0	0
pos_1734	3.85	155.0701	w/o MS2:2,6-DIHYDROXY-4-METHOXYTOLUENE	[M+H]+		0.02564103	TRUE	C19H21N3O5	C07059	F	44513		75695-93-1	NA	-1	-1	-1	-1	-1	12.78546	population_17	155.07014:12675 156.07349:1759 157.07685:733	51.93926:225 53.93828:295	0	0	0	0	0	0	0	0	0	0	0	0	0	0	0	0	0	0	0	0	0	0	0	0	0	0
pos_1737	0.88	155.0812	w/o MS2:cyclo(glycylprolyl); Hexahydropyrrolo[1,2-a]pyrazine-1,4-dione	[M+H]+		0.05128205	TRUE	C13H24N4O6		F	985186			NA	-1	-1	-1	-1	-1	16.43001	patients1_73	155.08116:21152 156.08451:8352 157.08787:10654	58.06474:265 60.08019:219 109.0759:588 110.0825:895 111.09077:292 155.08096:1196	0	0	0	0	0	0	0	0	0	0	0	0	0	0	0	0	0	0	0	0	0	0	0	0	0	0
pos_1744	4.52	156.0422	w/o MS2:Mechlorethamine	[M+H]+		0.008547009	FALSE	C27H36O7	nan	F	43236		nan	NA	-1	-1	-1	-1	-1	5.278477	population_51	156.04219:3440 157.04554:426 158.0489:289		0	0	0	0	0	0	0	0	0	0	0	0	0	0	0	0	0	0	0	0	0	0	0	0	0	0
pos_1747	0.9	156.0771	w/o MS2:L-Histidine	[M+H]+	similar chromatogram in higher mz_4685; similar chromatogram in higher mz_8874; similar chromatogram in higher mz_11850; similar chromatogram in higher mz_12545; similar chromatogram in higher mz_15335; adduct linked to 2220_[M+Na]+	0.2820513	TRUE	C23H30ClN3O		F	21			NA	-1	-1	-1	-1	-1	34.09454	population_105	156.076:27727 157.07935:6544 158.08271:1085	69.04401:682 81.04538:231 88.03936:449 98.98249:273	84394	81915	108780	148661	151190	139059	163920	0	159998	146482	154539	169687	176302	161641	173163	154785	188241	0	0	0	0	0	0	265221	0	0
pos_1754	5.07	156.1021	w/o MS2:ARECOLINE	[M+H]+	ion correlated with 367	0.05128205	FALSE	C20H16O5	nan	F	43570		nan	NA	-1	-1	-1	-1	-1	7.216651	population_20	156.10211:7555 157.10546:1558 158.10882:507		0	0	0	0	0	0	0	0	0	0	0	0	0	0	0	0	0	0	0	0	0	0	0	0	0	0
pos_1758	4.48	156.1384	w/o MS2:2,2,6,6-Tetramethyl-4-piperidinone	[M+H]+	similar chromatogram in higher mz_2163	0.008547009	FALSE	C13H25N3O6	nan	F	87472		nan	NA	-1	-1	-1	-1	-1	7.254533	population_15	156.13844:3098 157.14179:554 158.14515:0		0	0	0	0	0	0	0	0	0	0	0	0	0	0	0	0	0	0	0	0	0	0	0	0	0	0
pos_1766	9.71	157.0126	w/o MS2:2,5-Furandicarboxylic acid	[M+H]+	ion correlated with 5857; ion correlated with 5331; ion correlated with 1322; found in higher mz's MsMs_5331	0.008547009	FALSE	C23H34O2		F	5560			NA	-1	-1	-1	-1	-1	13.9794	patients1_53	157.01259:8372 158.01594:991 159.0193:515		0	0	0	0	0	0	0	0	0	0	0	0	0	0	0	0	0	0	0	0	0	0	0	0	0	0
pos_1777	3.58	157.0777	w/o MS2:2,2"-Dipyridyl	[M+H]+	similar chromatogram in higher mz_5037	0.6923077	FALSE	C12H16N2O4S1	nan	F	301246		nan	NA	-1	-1	-1	-1	-1	9.96384	patients0_63	157.07773:7456 158.08108:4744 159.08444:106489		0	0	0	0	0	0	0	0	0	0	0	0	0	0	0	0	0	40030	48590	44145	49600	38386	38951	0	38367	70857
pos_1781	6.94	157.0863	w/o MS2:Dihydroterrein; 4,5-Dihydroxy-3-propyl-2-cyclopenten-1-one	[M+H]+		0.05128205	FALSE	C12H24N4O4		F	985339			NA	-1	-1	-1	-1	-1	10.7217	patients0_31	157.08626:6425 158.08961:665 159.09297:383		0	0	0	0	0	0	0	0	0	0	0	0	0	0	0	0	0	0	0	0	0	0	0	0	0	0
pos_1783	4.99	157.1225	w/o MS2:4-hydroxy Nonenal	[M+H]+	ion correlated with 2036; ion correlated with 2410; ion correlated with 3360	0.008547009	FALSE	C21H24N2O4	nan	F	36571		nan	NA	-1	-1	-1	-1	-1	5.73385	patients1_48	157.12245:4630 158.1258:784 159.12916:0		0	0	0	0	0	0	0	0	0	0	0	0	0	0	0	0	0	0	0	0	0	0	0	0	0	0
pos_1784	17.3	157.1702	w/o MS2:2,2,6,6-Tetramethylpiperidin-4-amine	[M+H]+	similar chromatogram in higher mz_2099	0.01709402	FALSE	C16H31N3O4S1		F	309137			NA	-1	-1	-1	-1	-1	6.122645	population_113	157.1702:3162 158.17355:662 159.17691:0		0	0	0	0	0	0	0	0	0	0	0	0	0	0	0	0	0	0	0	36588	40271	0	0	0	0	0
pos_1800	0.96	158.0936	w/o MS2:V-PYRRO/NO	[M+H]+		0.06837607	FALSE	C11H19N3O6	nan	F	62984		nan	NA	-1	-1	-1	-1	-1	12.57558	patients1_1	158.0936:28678 159.09695:9999 160.10031:0		0	0	0	0	0	0	0	0	0	0	0	0	0	0	0	0	0	0	0	0	0	0	0	0	0	0
pos_1802	4	158.0963	w/o MS2:8-Isoquinoline methanamine (hydrochloride)	[M+H]+		0.6752137	FALSE	C18H31N5O11	nan	F	45036		nan	NA	-1	-1	-1	-1	-1	10.19692	patients1_1	158.0963:11064 159.09965:2105 160.10301:300		60291	60991	62484	56384	60948	68393	62456	71673	63599	82794	63167	71762	80408	72017	68093	67967	86014	58744	60996	54680	55634	55648	51198	49540	57868	0
pos_1806	4.15	158.1173	w/o MS2:2-(Dimethylamino)ethyl methacrylate	[M+H]+		0.02564103	FALSE	C16H23N5O6		F	289986			NA	-1	-1	-1	-1	-1	13.02857	population_22	158.11726:5503 159.12061:764 160.12397:9039		0	0	0	0	0	0	0	0	0	0	0	0	0	0	0	0	0	39617	0	0	0	0	0	0	0	0
pos_1846	1.24	159.1128	w/o MS2:3-[Bis(2-hydroxyethyl)amino]propanenitrile	[M+H]+		0.1452992	FALSE	C12H21N5O7		F	309889			NA	-1	-1	-1	-1	-1	17.81348	population_17	159.11278:11375 160.11613:2219 161.11949:298		0	0	0	0	0	0	0	45164	0	0	54341	49459	56321	0	65318	0	0	0	0	0	33409	0	0	0	0	0
pos_1873	5.56	160.073	w/o MS2:Indoleacetaldehyde	[M+H]+	found in higher mz's MsMs_2446	0.01709402	FALSE	C14H26O2		F	6068			NA	-1	-1	-1	-1	-1	7.089303	population_50	160.07298:6487 161.07633:2138 162.07969:2796		0	0	0	0	0	0	0	0	0	0	0	0	0	0	0	0	0	0	0	0	0	0	0	0	0	0
pos_1876	1.69	160.0968	w/o MS2:Acetyl-DL-Valine	[M+H]+		0.008547009	FALSE	C20H32N6O4	nan	F	73550		nan	NA	-1	-1	-1	-1	-1	14.11998	patients1_51	160.09682:8352 161.10017:1734 162.10353:3944		0	0	0	0	0	0	0	0	0	0	0	0	0	0	0	0	0	0	0	0	0	0	0	0	0	0
pos_1879	6.01	160.1121	w/o MS2:PARGYLINE	[M+H]+	found in higher mz's MsMs_3537; similar chromatogram in higher mz_2871	0.01709402	FALSE	C22H30O14	nan	F	44165		nan	NA	-1	-1	-1	-1	-1	17.86202	population_108	160.11209:6998 161.11544:2076 162.1188:532		0	0	0	0	0	0	0	0	0	0	0	0	0	0	0	0	0	0	0	0	0	36138	0	0	0	0
pos_1886	4.64	160.133	DL-2-Aminooctanoic acid	[M+H]+		0.991453	TRUE	C32H32F3N3O2		P	5923			NA	-1	-1	853.9426	801.936	600	37.74376	population_62	160.13283:34451 161.13618:5956 162.13954:557	55.05454:385 69.06901:212 114.12822:1050	61047	59458	83923	71014	76327	80691	88183	96148	90491	85378	88050	89829	86470	85509	88615	93121	98514	81453	82340	74749	74101	56204	140576	104751	65825	75708
pos_1887	0.87	160.1333	METHACHOLINE	[M+H]+	adduct linked to 1462_[M+H]+	0.5128205	TRUE	C14H28N4O4S2		P	43545			NA	-1	-1	772.9858	553.5521	666.6667	267.8001	QC4	160.13319:48231 161.13654:15956 162.1399:0	55.05273:568 56.04964:583 58.06477:3130 59.07254:292 60.08115:665	403587	401121	476077	510688	457308	445618	0	0	353582	0	0	0	489332	0	0	0	0	366657	131099	1605901	345166	724537	1388058	270410	430288	0
pos_1895	1.52	161.0639	w/o MS2:3-methyl-2-Quinoxalinone	[M+H]+	ion correlated with 3811	0.02564103	FALSE	C12H23N3O4S1	nan	F	64787		nan	NA	-1	-1	-1	-1	-1	158.8189	patients0_49	161.06387:122269 162.06722:19050 163.07058:1305		0	0	0	0	0	0	0	0	0	0	0	0	0	0	0	0	0	0	0	0	0	0	0	0	0	0
pos_1896	12.93	161.0956	w/o MS2:PPHP	[M+H]+	ion correlated with 2813	0.01709402	FALSE	C17H32N6O6	nan	F	64860		nan	NA	-1	-1	-1	-1	-1	5.32263	QC0	161.09557:3342 162.09892:1096 163.10228:0		0	0	0	0	0	0	0	0	0	0	0	0	0	24569	0	0	25981	0	0	0	0	0	0	0	0	0
pos_1897	3.64	161.1069	w/o MS2:Tryptamine	[M+H]+	similar chromatogram in higher mz_2916	0.1367521	FALSE	C20H36O5		F	325			NA	-1	-1	-1	-1	-1	8.277428	population_39	161.10689:6553 162.11024:3077 163.1136:565		0	0	0	0	0	0	0	0	0	0	0	0	0	0	0	0	0	0	0	0	0	0	0	0	0	0
pos_1898	0.87	161.1361	w/o MS2:Bethanechol	[M+H]+	similar chromatogram in higher mz_13293	0.2136752	FALSE	C44H84NO7P		F	1323			NA	-1	-1	-1	-1	-1	13.36841	population_62	161.13608:7215 162.13943:0 163.14279:0		0	0	0	0	0	0	44024	45617	42325	54276	50035	47674	0	0	34642	0	44473	0	0	0	0	0	0	0	0	0
pos_1899	1.67	162.0211	w/o MS2:3-AMINOPROPANESULPHONIC ACID	[M+H]+		0.008547009	FALSE	C17H16O6	nan	F	43475		nan	NA	-1	-1	-1	-1	-1	9.344449	population_69	162.0211:4136 163.02445:453 164.02781:413		0	0	0	0	0	0	0	0	0	0	0	0	0	0	0	0	0	0	0	0	0	0	0	0	0	0
pos_1911	1.7	162.0584	w/o MS2:S-Allyl-L-cysteine	[M+NH4]+	adduct linked to 1503_[M+H]+	0.2991453	FALSE	C19H29N3O5S1	nan	F	71319		nan	NA	-1	-1	-1	-1	-1	16.31025	patients1_13	162.05838:26791 163.06173:4800 164.06509:3701		0	0	0	0	0	0	0	0	0	40898	0	39998	40200	0	45378	43606	52460	0	0	89739	0	0	0	0	0	47827
pos_1918	0.8	162.1123	L-Carnitine	[M+H]+	found in higher mz's MsMs_4600; found in higher mz's MsMs_4568; similar chromatogram in higher mz_6165	1	TRUE	C10H11NO3	nan	P	52		27115-49-7	NA	-1	-1	959.5042	935.6313	875	1106.682	population_77	162.11206:514601 163.11541:47295 164.11877:4710	57.03379:789 58.06475:9331 58.09362:246 59.07259:2558 60.08022:2203 61.02876:213 85.02867:802 102.09089:542	3792302	3842249	4013141	4615086	4462134	4226681	4177202	4232967	4253134	4316202	4125198	4035408	4255765	4307526	4702556	4211157	4197180	6162240	6995450	6330040	5020454	7095646	4953680	4590974	8080184	8552385
pos_1919	3.34	162.1124	w/o MS2:L-Carnitine	[M+H]+		0.008547009	FALSE	C19H37NO4		F	52			NA	-1	-1	-1	-1	-1	8.198456	patients1_50	162.11235:11661 163.1157:1743 164.11906:315		0	0	0	0	0	0	0	0	0	0	0	0	0	0	0	0	0	0	0	0	0	0	0	0	0	0
pos_1930	9.7	163.039	w/o MS2:4-Hydroxycoumarin	[M+H]+	ion correlated with 4998; ion correlated with 5458; ion correlated with 2170; ion correlated with 3910; ion correlated with 6008; found in higher mz's MsMs_5458	0.008547009	TRUE	C6H13NO2		F	103474			NA	-1	-1	-1	-1	-1	21.01474	patients0_49	163.03905:11042 164.0424:2010 165.04576:0	65.0376:422 77.03761:236	0	0	0	0	0	0	0	0	0	0	0	0	0	0	0	0	0	0	0	0	0	0	0	0	0	0
pos_1933	0.9	163.0517	w/o MS2:Methomyl	[M+Na]+	adduct linked to 1379_[M+H]+	0.008547009	FALSE	C11H17NO3	C07144	F	44574		586-06-1	NA	-1	-1	-1	-1	-1	5.003737	patients1_54	163.05168:3303 164.05503:1430 165.05839:1741		0	0	0	0	0	0	0	0	0	0	0	0	0	0	0	0	0	0	0	0	0	0	0	0	0	0
pos_1934	7.93	163.0602	w/o MS2:Dimethyl D-malate	[M+H]+	ion correlated with 6738; ion correlated with 3157	0.008547009	FALSE	C14H28N4O5	nan	F	103479		nan	NA	-1	-1	-1	-1	-1	6.156723	population_6	163.06024:3769 164.06359:1321 165.06695:423		0	0	0	0	0	0	0	0	0	0	0	0	0	0	0	0	0	0	0	0	0	0	0	0	0	0
pos_1937	8.62	163.0756	w/o MS2:Isosafrole	[M+H]+	found in higher mz's MsMs_2282; found in higher mz's MsMs_3289	0.07692308	FALSE	C16H23N3O4S1	nan	F	58118		nan	NA	-1	-1	-1	-1	-1	5.77879	population_71	163.07561:5784 164.07896:1855 165.08232:519		0	0	0	0	0	0	0	0	0	0	0	0	0	0	0	0	0	0	0	0	0	0	0	0	0	0
pos_1947	0.99	164.0686	w/o MS2:p-Acetaminobenzaldehyde	[M+Na]+	adduct linked to 1410_[M+H]+	0.02564103	FALSE	C17H23NO4		F	2829			NA	-1	-1	-1	-1	-1	16.22271	patients1_56	164.06857:5274 165.07192:2868 166.07528:3246		0	0	0	0	0	0	0	0	0	0	0	0	0	0	0	0	0	0	0	0	0	0	0	0	0	0
pos_1949	8.41	164.0919	w/o MS2:1-Deoxynojirimycin	[M+H]+	ion correlated with 3568; ion correlated with 5981; ion correlated with 10328	0.008547009	FALSE	C14H28N6O5S1	nan	F	45343		nan	NA	-1	-1	-1	-1	-1	32.28257	patients1_48	164.09193:9719 165.09528:1684 166.09864:581		0	0	0	0	0	0	0	0	0	0	0	0	0	0	0	0	0	0	0	0	0	0	0	0	0	0
pos_1951	9.59	164.108	w/o MS2:FENBUTYRAMIDE	[M+H]+	ion correlated with 930; ion correlated with 1881; ion correlated with 2190; ion correlated with 2894; ion correlated with 3384; ion correlated with 5110; ion correlated with 1921; ion correlated with 2449; ion correlated with 2715; ion correlated with 2991; ion correlated with 6535; ion correlated with 7077; ion correlated with 7793; ion correlated with 8099; ion correlated with 8955; ion correl…	0.008547009	FALSE	C21H32O4	nan	F	43876		nan	NA	-1	-1	-1	-1	-1	8.84546	population_51	164.10796:3259 165.11131:1141 166.11467:262		0	0	0	0	0	0	0	0	0	0	0	0	0	0	0	0	0	0	0	0	0	0	0	0	0	0
pos_1952	6.07	164.1365	w/o MS2:MEPHENTERMINE	[M+H]+		0.008547009	FALSE	C20H22O3	nan	F	43865		nan	NA	-1	-1	-1	-1	-1	16.06718	population_71	164.13649:4761 165.13984:1457 166.1432:0		0	0	0	0	0	0	0	0	0	0	0	0	0	0	0	0	0	0	0	0	0	0	0	0	0	0
pos_1956	1.5	165.0325	w/o MS2:Lumazine	[M+H]+	adduct linked to 2417_[M+Na]+	0.008547009	TRUE	C16H24N2O	C07363	F	44770		1491-59-4	NA	-1	-1	-1	-1	-1	63.31627	patients1_6	165.03255:45544 166.0359:10866 167.03926:5781	87.05392:2038 165.03281:300	0	0	0	0	0	0	0	0	0	0	0	0	0	0	0	0	0	0	0	0	0	0	0	0	0	0
pos_1959	1.19	165.0562	2-Hydroxycinnamic acid	[M+H]+	similar chromatogram in higher mz_9058; found in higher mz's MsMs_5369	0.991453	TRUE	C18H37NO2	C16512	P	306		544-31-0	NA	-1	-1	836.9973	815.2043	437.5	558.4548	population_20	165.05475:300839 166.0581:62720 167.06146:6542	51.02265:2359 55.0163:416 65.03824:3506 66.04447:412 67.05364:813 77.03835:9018 78.04523:391 91.05375:1954 94.04037:409 95.04893:695 96.05222:233	1970081	1406706	1773190	849836	1252300	782168	1911021	1358554	2385734	2283162	535525	1096389	1912987	1372433	2357775	2248032	1855762	1609130	3820510	1327843	1760716	416385	1060951	1322273	1196609	3710876
pos_1964	5.54	165.0908	w/o MS2:eugenol	[M+H]+		0.1452992	FALSE	C10H14NO6P		F	4022			NA	-1	-1	-1	-1	-1	9.390184	QC5	165.09084:6105 166.09419:4787 167.09755:1582		32479	31897	38500	32579	36633	40907	39924	38484	40121	43670	44513	46716	35936	35727	31982	31239	45032	0	0	0	0	0	0	0	0	0
pos_1972	1.54	166.0501	w/o MS2:DL-Methionine sulfoxide	[M+H]+		0.008547009	FALSE	C20H34O2		F	6428			NA	-1	-1	-1	-1	-1	9.549438	patients0_62	166.05008:5201 167.05343:1652 168.05679:648		0	0	0	0	0	0	0	0	0	0	0	0	0	0	0	0	0	0	0	0	0	0	0	0	0	0
pos_1976	1.79	166.0725	w/o MS2:6-O-Methylguanine	[M+H]+		0.1196581	TRUE	C15H23N5O5	nan	F	64619		nan	NA	-1	-1	-1	-1	-1	15.30313	patients1_75	166.07248:11626 167.07583:3176 168.07919:830	149.04674:261	43501	31645	29427	0	28125	0	0	45232	0	0	0	0	41804	0	0	0	0	0	0	0	0	0	0	0	0	0
pos_1981	6.82	166.0867	w/o MS2:DL-Phenylalanine	[M+NH4]+	found in higher mz's MsMs_7181; adduct linked to 1617_[M+H]+	0.01709402	FALSE	C15H28N4O6S1	nan	F	65707		nan	NA	-1	-1	-1	-1	-1	10.07993	patients1_38	166.0867:5501 167.09005:687 168.09341:208		0	0	0	0	0	0	0	0	0	0	0	0	0	0	0	0	0	0	0	0	0	0	0	0	0	0
pos_1986	2.82	166.1228	w/o MS2:Pseudoephedrine	[M+H]+		0.03418804	TRUE	C19H16O7		F	2189			NA	-1	-1	-1	-1	-1	23.45415	patients1_54	166.12279:9333 167.12614:1744 168.1295:563	106.06412:437 120.07969:339	0	0	0	0	0	0	0	0	0	0	0	0	0	0	0	0	0	0	0	0	0	0	0	0	0	0
pos_1993	5.9	167.0342	w/o MS2:DL-3,4-Dihydroxymandelic acid	[M+H]+		0.01709402	FALSE	C21H30O2		F	696			NA	-1	-1	-1	-1	-1	10.18114	patients0_25	167.03416:6330 168.03751:960 169.04087:0		0	0	0	0	0	0	0	0	0	0	0	0	0	0	0	0	0	0	0	0	0	0	0	0	0	0
pos_1994	0.88	167.0384	w/o MS2:6-Methylmercaptopurine	[M+H]+	ion correlated with 2468; adduct linked to 2468_[M+Na]+	0.008547009	TRUE	C22H32O3		F	504			NA	-1	-1	-1	-1	-1	45.36801	patients1_38	167.03841:42294 168.04176:9608 169.04512:13777	57.03462:1118 65.00557:418 85.02816:569 103.03967:447 109.0767:245 124.08797:242	0	0	0	0	0	0	0	0	0	0	0	0	0	0	0	0	0	0	0	0	0	0	0	0	0	0
pos_1995	14.4	167.0544	w/o MS2:3-Methylxanthine	[M+H]+	similar chromatogram in higher mz_5101; similar chromatogram in higher mz_2904; similar chromatogram in higher mz_4646; similar chromatogram in higher mz_6698	0.01709402	FALSE	C16H21N3O2		F	2820			NA	-1	-1	-1	-1	-1	4.362683	QC1	167.05435:3683 168.0577:885 169.06106:886		0	0	0	0	0	0	0	0	0	0	0	0	0	0	0	38300	39171	0	0	0	0	0	0	0	0	0
pos_2000	11.25	167.0702	w/o MS2:3-(2-Hydroxyphenyl)propionic acid	[M+H]+	found in higher mz's MsMs_2594; similar chromatogram in higher mz_2694; similar chromatogram in higher mz_8071	1	FALSE	C11H20N4O7	nan	F	63105		nan	NA	-1	-1	-1	-1	-1	9.668264	patients0_11	167.07019:9389 168.07354:2009 169.0769:0		55761	47504	53476	67961	53508	52585	39364	54337	45484	48215	38030	50207	35486	44156	43554	44365	52322	52945	51472	56819	49307	56781	57594	49530	41891	51764
pos_2003	5.81	167.0839	w/o MS2:Nicotinamide, N-(2-hydroxyethyl)-	[M+H]+		0.3675214	FALSE	C19H20N2		F	1524			NA	-1	-1	-1	-1	-1	7.744436	population_119	167.08388:5868 168.08723:618 169.09059:1059		0	0	0	0	0	0	0	0	0	0	0	0	0	0	0	0	0	34171	32061	28013	0	31787	35449	0	0	0
pos_2007	2.77	167.1064	w/o MS2:1,2-Diethoxybenzene	[M+H]+		0.008547009	TRUE	C11H20N4O6		F	299955			NA	-1	-1	-1	-1	-1	25.29042	population_62	167.10645:19825 168.1098:4929 169.11316:793	55.05346:397 81.06676:225 121.08486:332	0	0	0	0	0	0	0	0	0	0	0	0	0	0	0	0	0	0	0	0	0	0	0	0	0	0
pos_2026	1.46	168.0631	w/o MS2:Pyridoxal (Vitamin B6)	[M+H]+	similar chromatogram in higher mz_3323	0.04273504	FALSE	C10H17NO5		F	2203			NA	-1	-1	-1	-1	-1	10.42981	population_64	168.06311:5138 169.06646:625 170.06982:837		0	0	0	0	0	0	0	0	0	0	0	0	0	0	0	0	0	0	0	0	0	0	0	0	0	0
pos_2030	5.98	168.1016	w/o MS2:5-acetyl-2,6-dimethyl-2,3-dihydropyridin-4(1H)-one	[M+H]+	ion correlated with 6391; ion correlated with 1618; ion correlated with 2255; ion correlated with 2650	0.008547009	TRUE	C17H28N6O5		F	985514			NA	-1	-1	-1	-1	-1	88.62914	patients0_64	168.10164:34346 169.10499:7685 170.10835:567	77.03859:659 93.07018:387 120.08127:1758 121.08571:290 150.09172:1057	0	0	0	0	0	0	0	0	0	0	0	0	0	0	0	0	0	0	0	0	0	0	0	0	0	0
pos_2031	7.02	168.1023	w/o MS2:3-Methoxytyramine	[M+H]+	ion correlated with 6793; ion correlated with 1639; ion correlated with 1619; ion correlated with 2582; ion correlated with 1982; ion correlated with 3080	0.02564103	FALSE	C7H9NO		F	67			NA	-1	-1	-1	-1	-1	27.62706	patients0_64	168.10234:16848 169.10569:2932 170.10905:969		0	0	0	0	0	0	0	0	0	0	0	0	0	0	0	0	0	0	0	0	0	0	0	0	0	0
pos_2036	4.99	168.1386	w/o MS2:3-PINANONE OXIME	[M+H]+	ion correlated with 1783; ion correlated with 2410; ion correlated with 3360	0.008547009	TRUE	C11H11F3N2O4	C14204	F	44479		52806-53-8	NA	-1	-1	-1	-1	-1	19.19786	patients1_48	168.13857:15049 169.14192:2242 170.14528:0	52.94629:308 141.06824:208	0	0	0	0	0	0	0	0	0	0	0	0	0	0	0	0	0	0	0	0	0	0	0	0	0	0
pos_2040	6.47	169.0317	w/o MS2:3-thio-Pheneacrylic Acid methyl ester	[M+H]+		0.008547009	FALSE	C10H12N4O6	C01762	F	44989		146-80-5	NA	-1	-1	-1	-1	-1	8.96417	population_20	169.03174:7013 170.03509:1635 171.03845:1101		0	0	0	0	0	0	0	0	0	0	0	0	0	0	0	0	0	0	0	0	0	0	0	0	0	0
pos_2045	4.82	169.0767	w/o MS2:Norharman	[M+H]+		0.4102564	FALSE	C15H14O3		F	4172			NA	-1	-1	-1	-1	-1	13.17945	patients1_66	169.07671:5840 170.08006:665 171.08342:0		0	0	0	0	0	0	0	0	0	0	0	0	0	0	0	0	0	19765	23821	26748	23851	19597	0	22699	21616	0
pos_2046	5.37	169.0856	w/o MS2:4-Ipomeanol	[M+H]+		0.04273504	FALSE	C20H27N5O4S1	nan	F	96319		nan	NA	-1	-1	-1	-1	-1	10.83285	QC7	169.08565:4881 170.089:956 171.09236:682		0	0	0	0	53856	0	0	0	0	57238	58261	0	0	50702	47187	0	0	0	0	0	0	0	0	0	0	0
pos_2050	2.22	169.0971	w/o MS2:Pyridoxamine	[M+H]+		0.7948718	TRUE	C20H32O4		F	238			NA	-1	-1	-1	-1	-1	18.28091	patients0_63	169.09709:19740 170.10044:1722 171.1038:470	70.06592:223 96.93609:274 110.06107:316 111.04317:203	47446	40602	53504	57028	60734	61214	59519	59272	61016	52268	55316	58779	55054	68447	62252	57905	69422	46883	0	46963	0	65840	59758	39419	41676	64497
pos_2063	6.75	170.0811	w/o MS2:Norepinephrine (noradrenaline)	[M+H]+	ion correlated with 7311; ion correlated with 1302; ion correlated with 1702; ion correlated with 2707; ion correlated with 1687; ion correlated with 2028; ion correlated with 1040; ion correlated with 685; ion correlated with 1015; ion correlated with 1989; ion correlated with 2374; ion correlated with 1267; ion correlated with 6882	0.01709402	FALSE	C10H9NO		F	63			NA	-1	-1	-1	-1	-1	27.01528	patients0_11	170.08115:11166 171.0845:2988 172.08786:468		0	0	0	0	0	0	0	0	0	0	0	0	0	0	0	0	0	0	0	0	0	0	0	0	0	0
pos_2064	0.85	170.0902	w/o MS2:3-Methyl-L-histidine	[M+H]+		0.05982906	FALSE	C22H20O6		F	3293			NA	-1	-1	-1	-1	-1	9.926818	patients1_5	170.09018:8778 171.09353:1326 172.09689:313		0	0	0	0	0	0	0	45225	0	0	0	0	0	0	0	0	0	0	0	0	0	0	0	0	0	0
pos_2066	0.95	170.117	w/o MS2:ACECLIDINE	[M+H]+		0.05128205	FALSE	C19H24O8	nan	F	44245		nan	NA	-1	-1	-1	-1	-1	10.54785	patients0_11	170.117:5330 171.12035:2562 172.12371:4525		0	0	0	0	0	0	0	0	0	0	0	0	0	0	0	0	0	0	0	0	0	0	0	0	42520	0
pos_2078	5.87	171.0024	w/o MS2:DL-Glyceraldehyde 2-Phosphate	[M+H]+	ion correlated with 1672; ion correlated with 1373	0.6837607	FALSE	C6H13N3O3		F	103468			NA	-1	-1	-1	-1	-1	47.78111	population_20	171.00244:136170 172.00579:32211 173.00915:3679		140286	138291	157376	169278	171280	158485	144663	132195	132208	146038	134876	148393	138904	139873	130669	138147	142194	0	107409	0	0	100407	55991	109769	0	0
pos_2081	6.97	171.0547	w/o MS2:Propylthiouracil	[M+H]+	ion correlated with 3273	0.008547009	FALSE	C19H12O6		F	2177			NA	-1	-1	-1	-1	-1	12.34984	patients0_47	171.05472:4538 172.05807:0 173.06143:426		0	0	0	0	0	0	0	0	0	0	0	0	0	0	0	0	0	0	0	0	0	0	0	0	0	0
pos_2084	2.11	171.0657	w/o MS2:METHYL (-)-SHIKIMATE; Methyl 3,4,5-trihydroxy-1-cyclohexene-1-carboxylate	[M+H]+	found in higher mz's MsMs_3456	0.08547009	FALSE	C21H33N3O5		F	985157			NA	-1	-1	-1	-1	-1	9.336508	QC4	171.06566:6694 172.06901:790 173.07237:725		0	0	0	0	39607	0	49115	59020	45522	49929	0	0	59402	56718	60162	59584	0	0	0	0	0	0	0	0	0	0
pos_2097	15.47	171.1376	w/o MS2:3-Hydroxycapric acid	[M+H]+	ion correlated with 1709	0.02564103	FALSE	C5H4N2O2		F	6544			NA	-1	-1	-1	-1	-1	5.923739	QC2	171.13757:4361 172.14092:1206 173.14428:255		0	0	0	0	0	0	0	0	0	0	0	0	0	76112	69740	64881	0	0	0	0	0	0	0	0	0	0
pos_2098	6.71	171.1494	w/o MS2:3-Acrylamidopropyl trimethylammonium	[M+H]+	similar chromatogram in higher mz_4309	1	TRUE	C19H36N6O9	nan	F	34500		nan	NA	-1	-1	-1	-1	-1	43.81726	patients0_12	171.14944:139129 172.15279:18669 173.15615:1379	55.05411:1213 72.04373:2896 83.08544:1027 89.07001:743 98.95876:224 98.97322:202	97586	113347	108027	115487	104662	110588	111358	124767	125234	132114	119257	122072	125557	129466	121439	124969	127615	138572	112398	136006	128139	135468	127661	137417	145771	49643
pos_2105	10.05	172.0422	w/o MS2:o-Toluenesulfamide	[M+NH4]+	ion correlated with 12366; ion correlated with 729; ion correlated with 1623; ion correlated with 432; ion correlated with 1727; ion correlated with 2032; ion correlated with 8080; ion correlated with 1094; ion correlated with 5777; ion correlated with 5827; ion correlated with 7268; adduct linked to 1727_[M+H]+	0.01709402	FALSE	C7H10N4O4		F	3056			NA	-1	-1	-1	-1	-1	16.30391	population_50	172.04221:12211 173.04556:2842 174.04892:2159		0	0	0	0	0	0	0	0	0	0	0	0	0	0	0	0	0	0	0	0	0	0	0	0	0	0
pos_2143	4.06	174.027	w/o MS2:2-Aminobenzenesulfonate	[M+H]+		0.02564103	FALSE	C13H22N4O6	nan	F	66372		nan	NA	-1	-1	-1	-1	-1	7.25037	patients1_53	174.02698:6427 175.03033:2868 176.03369:858		0	0	0	0	0	0	0	0	0	0	0	0	0	0	0	0	0	0	0	0	0	0	0	0	0	0
pos_2146	9.73	174.0548	w/o MS2:4-Quinolinecarboxylic acid	[M+H]+	ion correlated with 5759; ion correlated with 1527; ion correlated with 2774; ion correlated with 3444; ion correlated with 6367; ion correlated with 6947; found in higher mz's MsMs_5759	0.008547009	TRUE	C19H26N4O8	nan	F	66397		nan	NA	-1	-1	-1	-1	-1	18.75383	population_51	174.05479:19236 175.05814:4477 176.0615:878	51.02213:302 77.03912:555 102.04169:227	0	0	0	0	0	0	0	0	0	0	0	0	0	0	0	0	0	0	0	0	0	0	0	0	0	0
pos_2153	5.07	174.1125	Acetyl-DL-Leucine	[M+H]+	adduct linked to 2621_[M+Na]+	0.4358974	TRUE	C23H22ClNO2		P	73549			NA	-1	-1	880	587.8585	500	15.23393	patients1_4	174.11238:13777 175.11573:2183 176.11909:0	86.09628:1632	0	0	0	30945	35531	39381	32605	34769	0	36826	32399	34546	0	33725	35403	34281	36578	0	0	0	0	0	0	0	0	21769
pos_2154	3.4	174.1125	w/o MS2:N-Acetylleucine	[M+H]+		0.07692308	TRUE	C17H20O9	nan	F	43866		nan	NA	-1	-1	-1	-1	-1	8.100547	population_51	174.11249:18721 175.11584:3327 176.1192:660	55.05433:202 57.03291:272 100.07586:1192 101.07812:345	0	0	0	0	0	0	0	0	0	0	0	0	0	0	0	0	0	0	0	0	0	0	0	0	0	0
pos_2156	3.92	174.1278	w/o MS2:N-Desmethylselegiline	[M+H]+	found in higher mz's MsMs_3228	0.02564103	TRUE	C17H25N3O2S		F	2402			NA	-1	-1	-1	-1	-1	19.43823	population_108	174.12781:42213 175.13116:9610 176.13452:8876	55.93363:482 70.06519:1287 91.05468:442 103.0535:266 129.07098:267 131.08318:239	0	0	0	0	0	0	0	0	0	0	0	0	0	0	0	0	0	0	0	0	0	236311	0	0	0	0
pos_2157	5.15	174.1487	w/o MS2:(+)-Muscarine	[M+H]+	ion correlated with 1757; adduct linked to 2624_[M+Na]+	0.05982906	TRUE	C12H21N		F	64739			NA	-1	-1	-1	-1	-1	32.27772	patients1_48	174.1487:198981 175.15205:36537 176.15541:3676	55.05405:349 57.06964:2116 58.06543:1192 69.06944:1237 71.08544:321 86.05904:384 86.09618:1906 97.06445:446 101.01906:245 111.11602:869 114.09174:1040 156.13808:876	0	0	0	0	0	0	0	0	0	0	0	0	0	0	0	0	0	0	0	0	0	0	0	0	0	0
pos_2168	1.06	175.0234	w/o MS2:Aconitic acid	[M+H]+	adduct linked to 2536_[M+NH4]+	0.05982906	FALSE	C8H10ClNO2S		F	3300			NA	-1	-1	-1	-1	-1	7.314099	patients1_79	175.02336:5481 176.02671:0 177.03007:1201		0	0	0	0	0	0	0	0	0	0	0	0	0	0	0	42389	38063	0	0	0	0	0	0	48953	0	0
pos_2169	5.81	175.0311	w/o MS2:Gaboxadol	[M+H]+	ion correlated with 1550; ion correlated with 8757; found in higher mz's MsMs_3236; found in higher mz's MsMs_2492	0.04273504	FALSE	C4H6O5	C00149	F	44367		6915-15-7	NA	-1	-1	-1	-1	-1	7.925083	patients0_12	175.0311:6898 176.03445:14198 177.03781:20532		0	0	0	0	0	0	0	0	0	0	0	0	0	0	0	0	0	0	0	0	0	0	0	0	0	0
pos_2174	1.6	175.0855	w/o MS2:Indole-3-acetamide	[M+H]+		0.008547009	FALSE	C20H29N5O3		F	3302			NA	-1	-1	-1	-1	-1	7.554308	population_64	175.08554:4222 176.08889:1018 177.09225:4091		0	0	0	0	0	0	0	0	0	0	0	0	0	0	0	0	0	0	0	0	0	0	0	0	0	0
pos_2175	0.85	175.119	w/o MS2:L-Arginine	[M+H]+		0.7264957	TRUE	C25H52NO7P		F	13			NA	-1	-1	-1	-1	-1	19.46116	patients0_12	175.119:21751 176.12235:3743 177.12571:303	70.06455:529	124797	128953	160820	145823	187324	145684	189431	173927	0	0	176230	210787	214675	174300	172788	0	163259	164233	211930	129257	209072	193982	134776	195661	160609	158979
pos_2188	8.49	176.1077	w/o MS2:5-APB	[M+H]+	ion correlated with 12390; ion correlated with 6426; ion correlated with 7032; similar chromatogram in higher mz_13686	0.008547009	FALSE	C15H30N6O5	nan	F	96607		nan	NA	-1	-1	-1	-1	-1	5.701256	population_51	176.10765:4490 177.111:1465 178.11436:2192		0	0	0	0	0	0	0	0	0	0	0	0	0	0	0	0	0	0	0	0	0	0	0	0	0	0
pos_2201	0.77	177.0075	w/o MS2:DL-Dithiothreitol	[M+H]+		0.008547009	FALSE	C21H20O11		F	4118			NA	-1	-1	-1	-1	-1	14.60917	BLANK	177.00748:8527 178.01083:1592 179.01419:0		0	0	0	0	0	0	0	0	0	0	0	0	0	0	0	0	0	0	0	0	0	0	0	0	0	0
pos_2203	5.79	177.0471	w/o MS2:4-phenyl-5-methyl-1,2,3-Thiadiazole	[M+H]+	ion correlated with 1550; ion correlated with 9891; ion correlated with 9613; ion correlated with 10227; ion correlated with 1220; ion correlated with 1248; ion correlated with 1927; ion correlated with 9914; ion correlated with 2883; ion correlated with 3322; found in higher mz's MsMs_3236	0.02564103	FALSE	C13H23N3O7S1	nan	F	45304		nan	NA	-1	-1	-1	-1	-1	10.93611	patients0_12	177.04712:9263 178.05047:39727 179.05383:4335		0	0	0	0	0	0	0	0	0	0	0	0	0	0	0	0	0	0	0	0	0	0	0	0	0	0
pos_2204	4.69	177.0545	w/o MS2:7-METHOXYCHROMONE	[M+H]+		0.01709402	FALSE	C21H27N3O7S	C08122	F	44466		50972-17-3	NA	-1	-1	-1	-1	-1	8.128862	patients0_31	177.05447:4801 178.05782:1240 179.06118:1273		0	0	0	0	0	0	0	0	0	0	0	0	0	0	0	0	0	0	0	0	0	0	0	0	0	0
pos_2206	0.69	177.0596	w/o MS2:Allantoic acid	[M+H]+	similar chromatogram in higher mz_3374; similar chromatogram in higher mz_10115; similar chromatogram in higher mz_10316	0.07692308	FALSE	C20H38O4		F	343			NA	-1	-1	-1	-1	-1	15.60536	patients0_31	177.05963:14490 178.06298:4165 179.06634:467		0	0	0	0	0	0	0	75234	0	0	81546	0	0	0	0	0	0	0	0	0	0	0	0	0	0	0
pos_2207	2.71	177.0752	w/o MS2:N-Benzooxazol-2-yl-guanidine	[M+H]+		0.008547009	FALSE	C20H31N3O4S1	nan	F	96363		nan	NA	-1	-1	-1	-1	-1	10.00476	patients1_38	177.07518:8698 178.07853:1886 179.08189:1632		0	0	0	0	0	0	0	0	0	0	0	0	0	0	0	0	0	0	0	0	0	0	0	0	0	0
pos_2209	1.84	177.0866	w/o MS2:Ser Ala	[M+H]+		0.008547009	FALSE	C26H41N5O8	nan	F	23774		nan	NA	-1	-1	-1	-1	-1	6.357317	patients1_66	177.08659:13457 178.08994:1006 179.0933:543		0	0	0	0	0	0	0	0	0	0	0	0	0	0	0	0	0	0	0	0	0	0	0	0	0	0
pos_2210	10.07	177.0909	w/o MS2:5,6,7,8-tetrahydro-2-Naphthoic Acid	[M+H]+	ion correlated with 8921; similar chromatogram in higher mz_8921; found in higher mz's MsMs_8921; similar chromatogram in higher mz_9082; similar chromatogram in higher mz_2222; similar chromatogram in higher mz_2908; similar chromatogram in higher mz_3551; similar chromatogram in higher mz_4177; similar chromatogram in higher mz_4960; similar chromatogram in higher mz_5356; similar chromatogram …	0.008547009	FALSE	C24H41N5O16	nan	F	45039		nan	NA	-1	-1	-1	-1	-1	7.870726	patients1_4	177.09087:5205 178.09422:19496 179.09758:5666		0	0	0	0	0	0	0	0	0	0	0	0	0	0	0	0	0	0	0	0	0	0	0	0	0	0
pos_2211	2.02	177.1021	w/o MS2:Cotinine	[M+NH4]+	found in higher mz's MsMs_15380; adduct linked to 1874_[M+H]+	0.01709402	FALSE	C17H22N4O		F	1531			NA	-1	-1	-1	-1	-1	10.05952	population_77	177.1021:6996 178.10545:1103 179.10881:209		0	0	0	0	0	0	0	0	0	0	0	0	0	0	0	0	0	0	0	0	0	0	0	0	0	0
pos_2214	1.41	177.1282	w/o MS2:N-butyryl-L-Homoserine lactone-d5	[M+H]+	ion correlated with 7601; ion correlated with 7604; ion correlated with 4617; ion correlated with 4614; ion correlated with 4628; ion correlated with 2194	0.1111111	FALSE	C12H19N3O7	nan	F	96403		nan	NA	-1	-1	-1	-1	-1	12.2241	patients0_49	177.12819:4334 178.13154:0 179.1349:0		0	0	0	0	0	0	0	0	0	0	0	0	0	0	0	0	0	0	18198	0	18828	0	0	0	22584	0
pos_2216	6.9	178.0316	w/o MS2:DL-Sulforaphane	[M+H]+	ion correlated with 7080; found in higher mz's MsMs_7080	0.008547009	TRUE	C22H26N4O6	nan	F	58318		nan	NA	-1	-1	-1	-1	-1	44.43705	population_36	178.03157:17015 179.03492:4172 180.03828:1450	101.01539:220 109.00954:767 150.03595:1361	0	0	0	0	0	0	0	0	0	0	0	0	0	0	0	0	0	0	0	0	0	0	0	0	0	0
pos_2218	1.48	178.0532	w/o MS2:N-Formylmethionine	[M+H]+		0.02564103	FALSE	C21H30O2		F	4233			NA	-1	-1	-1	-1	-1	13.91183	patients1_30	178.05324:8867 179.05659:1118 180.05995:752		0	0	0	0	0	0	0	0	0	0	0	0	0	0	0	0	0	0	0	0	0	0	0	0	0	0
pos_2227	0.85	178.0867	w/o MS2:MDAI	[M+H]+		0.008547009	FALSE	C21H27N5O7	nan	F	96729		nan	NA	-1	-1	-1	-1	-1	8.049224	patients1_74	178.08667:3267 179.09002:4741 180.09338:1096		0	0	0	0	0	0	0	0	0	0	0	0	0	0	0	0	0	0	0	0	0	0	0	0	0	0
pos_2231	1.11	178.1047	w/o MS2:1-PHENYLBIGUANIDE	[M+H]+		0.008547009	FALSE	C26H34O11	nan	F	44226		nan	NA	-1	-1	-1	-1	-1	18.00752	patients0_11	178.10474:5704 179.10809:2594 180.11145:630		0	0	0	0	0	0	0	0	0	0	0	0	0	0	0	0	0	0	0	0	0	0	0	0	0	0
pos_2232	9.64	178.1231	w/o MS2:N-Pivaloylaniline	[M+H]+	adduct linked to 2715_[M+Na]+	0.03418804	FALSE	C6H14NO8P	C00352	F	44986		3616-42-0	NA	-1	-1	-1	-1	-1	15.13482	population_51	178.12314:12083 179.12649:3239 180.12985:381		0	0	0	0	0	0	0	0	0	0	0	0	0	0	0	0	0	0	0	0	0	0	0	0	0	0
pos_2236	8.97	179.033	w/o MS2:4-Amino-7-chloroquinoline	[M+H]+	ion correlated with 5792	0.008547009	FALSE	C19H15ClN2O4		F	1728			NA	-1	-1	-1	-1	-1	10.26115	patients0_49	179.03299:4678 180.03634:596 181.0397:0		0	0	0	0	0	0	0	0	0	0	0	0	0	0	0	0	0	0	0	0	0	0	0	0	0	0
pos_2240	3.39	179.0687	w/o MS2:4-Acetylphenyl acetate	[M+H]+		0.008547009	FALSE	C18H24N4O6		F	309639			NA	-1	-1	-1	-1	-1	11.57581	patients0_81	179.06868:3788 180.07203:1657 181.07539:527		0	0	0	0	0	0	0	0	0	0	0	0	0	0	0	0	0	0	0	0	0	0	0	0	0	0
pos_2241	5.75	179.0688	(R)-(-)-Mellein	[M+H]+	found in higher mz's MsMs_3623; found in higher mz's MsMs_3571; similar chromatogram in higher mz_6705; similar chromatogram in higher mz_9530; similar chromatogram in higher mz_7749; similar chromatogram in higher mz_5652; similar chromatogram in higher mz_5245; similar chromatogram in higher mz_9564; similar chromatogram in higher mz_5038	0.8461539	TRUE	C14H25N3O7	nan	P	96421		nan	NA	-1	-1	682.3183	494.5899	428.5714	20.3499	patients1_51	179.06931:17191 180.07266:83029 181.07602:14655	55.05033:201 77.03384:258 79.05139:305 91.0484:218 105.06615:541 107.04447:252 133.05939:345	69762	67476	59420	62554	70633	59100	74865	64720	68686	60807	67071	67022	62292	55043	60280	66174	66448	46961	77778	56757	0	29881	93482	36250	124494	0
pos_2243	10.32	179.1069	w/o MS2:4-Prop-1-enylveratrole	[M+H]+		0.8119658	FALSE	C21H34N4O4		F	328652			NA	-1	-1	-1	-1	-1	10.34127	population_77	179.1069:11556 180.11025:1077 181.11361:453		34199	30381	30805	39641	34691	35047	38735	34172	41180	32925	36200	31416	36156	40805	34806	41870	49347	26125	0	0	0	32260	32657	28367	27169	47700
pos_2249	15.95	179.1432	w/o MS2:2,4-Diisopropylphenol	[M+H]+		0.01709402	FALSE	C17H21N5O4		F	306032			NA	-1	-1	-1	-1	-1	6.658008	QC3	179.14319:4600 180.14654:1162 181.1499:537		0	0	0	0	0	0	0	0	0	0	0	0	0	56867	0	0	0	0	0	47565	0	0	0	0	0	0
pos_2251	4.72	179.1539	w/o MS2:N-Ethyl-N-(3-methylphenyl)ethane-1,2-diamine	[M+H]+	ion correlated with 2643	0.008547009	FALSE	C13H23N3O6		F	291043			NA	-1	-1	-1	-1	-1	12.03728	patients0_62	179.15393:6188 180.15728:1424 181.16064:577		0	0	0	0	0	0	0	0	0	0	0	0	0	0	0	0	0	0	0	0	0	0	0	0	0	0
pos_2253	0.81	180.0324	w/o MS2:S-(Carboxymethyl)-L-cysteine	[M+H]+		0.008547009	FALSE	C18H26N2O4		F	1525			NA	-1	-1	-1	-1	-1	9.15008	population_69	180.03242:4250 181.03577:451 182.03913:4207		0	0	0	0	0	0	0	0	0	0	0	0	0	0	0	0	0	0	0	0	0	0	0	0	0	0
pos_2256	2.56	180.0631	w/o MS2:Hippuric acid	[M+Na]+	adduct linked to 1798_[M+H]+	0.04273504	FALSE	C13H26O3		F	1301			NA	-1	-1	-1	-1	-1	24.43457	population_39	180.06308:13810 181.06643:2047 182.06979:0		0	0	0	0	0	0	0	0	0	0	0	0	0	0	0	0	0	0	0	0	0	0	0	0	0	0
pos_2262	2.76	180.0879	w/o MS2:beta-D-Glucosamine	[M+H]+	found in higher mz's MsMs_5483	0.974359	TRUE	C21H34O5		F	266			NA	-1	-1	-1	-1	-1	40.42351	patients0_49	180.08791:41020 181.09126:5664 182.09462:1095	71.05877:228 110.03632:491 135.02898:697 137.08095:218 180.08774:1381	71670	73876	75212	83266	77521	84002	59988	64460	71195	71354	69244	74551	69891	59977	61831	73358	80872	96837	130402	55127	89925	50467	61328	42430	125280	30129
pos_2266	2.47	180.1019	w/o MS2:Phenacetine	[M+H]+		0.008547009	FALSE	C20H32O5		F	486			NA	-1	-1	-1	-1	-1	11.54644	population_77	180.10188:5971 181.10523:1167 182.10859:0		0	0	0	0	0	0	0	0	0	0	0	0	0	0	0	0	0	0	0	0	0	0	0	0	0	0
pos_2271	5.12	180.1378	w/o MS2:Mexiletine	[M+H]+	ion correlated with 1622	0.1623932	TRUE	C8H9NO2		F	1262			NA	-1	-1	-1	-1	-1	86.27327	patients1_51	180.13779:419129 181.14114:97457 182.1445:7751	65.03826:219 66.03944:248 77.03834:583 91.05352:10898 92.05757:1259 93.06947:3184 115.05325:328 116.05699:210 119.04748:552 121.06461:40470 122.06805:3791 123.0704:551 134.07094:353 135.07597:267 149.09526:4123 150.09973:412	43786	54183	53068	55852	53707	53637	60952	53716	54857	63904	70607	60578	60159	66603	54314	72855	64609	0	0	0	0	0	0	0	0	0
pos_2276	5.33	181.0498	w/o MS2:Vanillylmandelic acid	[M+H]+		0.008547009	FALSE	C14H12O5		F	697			NA	-1	-1	-1	-1	-1	3.833564	population_4	181.0498:3200 182.05315:822 183.05651:443		0	0	0	0	0	0	0	0	0	0	0	0	0	0	0	0	0	0	0	0	0	0	0	0	0	0
pos_2278	3.71	181.0611	w/o MS2:L-Methionine sulfoximine	[M+H]+	similar chromatogram in higher mz_7780; similar chromatogram in higher mz_14343; similar chromatogram in higher mz_3991; similar chromatogram in higher mz_8151	0.4529915	TRUE	C20H32N6O4S1	nan	F	65992		nan	NA	-1	-1	-1	-1	-1	11.90263	patients1_38	181.06108:17332 182.06443:3174 183.06779:1224	51.02248:362 78.03376:1992	0	0	27808	0	0	0	0	0	0	0	0	0	0	0	0	0	0	0	73037	30828	0	30908	0	0	0	0
pos_2280	3.39	181.0727	Theophylline	[M+H]+	adduct linked to 2803_[M+Na]+	0.5384616	TRUE	C26H33NO2		P	1458			NA	-1	-1	907.3809	938.165	571.4286	451.1205	patients1_51	181.07173:566073 182.07508:105730 183.07844:10615	69.04436:672 96.05563:1026 97.03898:232 124.05034:5818 125.05245:477 181.0715:2470	548717	586714	618568	570369	694778	689497	695792	707567	730339	747895	760455	696891	704361	737867	757802	756003	770846	531643	5953868	151204	0	0	2972554	167289	205428	0
pos_2282	8.62	181.0859	Isopeopyl Paraben	[M+H]+	found in higher mz's MsMs_3682; found in higher mz's MsMs_3289	0.991453	TRUE	C16H23N3O5	nan	P	85078		nan	NA	-1	-1	374.9652	749.1121	700	247.925	patients1_51	181.08531:211393 182.08866:59056 183.09202:6110	57.03419:479 65.03844:801 66.04668:230 67.05422:759 69.03496:255 71.04935:1488 77.03861:303 91.05448:579 93.03482:202 94.04221:207 95.05019:260 95.08597:672 121.02785:763 135.08318:351 139.03926:1397 140.04353:563 152.04776:637 163.07542:461 181.08636:452	523089	495766	615924	485538	506877	490248	604122	612808	514276	560829	591198	529416	627801	577985	672593	675921	719260	186275	165404	391970	48591	85684	240345	44527	966003	38865
pos_2283	5.8	181.086	w/o MS2:3-Methoxybenzenepropanoic acid	[M+H]+		0.08547009	FALSE	C15H25N5O5	nan	F	62469		nan	NA	-1	-1	-1	-1	-1	10.46696	population_74	181.08604:8918 182.08939:2119 183.09275:712		0	0	0	0	0	0	0	0	0	0	0	0	0	0	0	0	0	0	37420	0	0	0	33136	0	0	0
pos_2284	3.08	181.0869	3-Methoxybenzenepropanoic acid	[M+H]+	ion correlated with 4290; similar chromatogram in higher mz_4290; found in higher mz's MsMs_4290	0.3846154	TRUE	C20H34O5		P	62469			NA	-1	-1	804.273	682.4794	538.4615	240.9568	population_64	181.08556:97319 182.08891:16566 183.09227:1266	65.03815:1731 77.0375:426 78.04699:316 79.05443:358 91.05506:573 105.03338:202 121.02698:203	357882	386043	384725	341538	278000	342216	346761	311081	322662	344481	326079	304356	325992	301214	292271	295215	289275	0	0	0	283299	0	0	0	849272	1182052
pos_2287	2.17	181.097	w/o MS2:Pyridostigmine	[M+H]+		0.07692308	FALSE	C15H8O7		F	2199			NA	-1	-1	-1	-1	-1	8.124428	patients1_38	181.097:5827 182.10035:1099 183.10371:877		0	0	0	0	0	0	0	0	0	0	0	0	0	0	0	0	0	0	0	0	0	0	31567	0	0	0
pos_2288	0.66	181.1007	w/o MS2:o-Methylbenzhydrol	[M+H]+		0.008547009	FALSE	C14H12ClNO2		F	1669			NA	-1	-1	-1	-1	-1	11.30576	population_119	181.10071:5276 182.10406:1804 183.10742:751		0	0	0	0	0	0	0	0	0	0	0	0	0	0	0	0	0	46421	0	0	0	0	0	0	0	0
pos_2293	6.75	182.0267	w/o MS2:Pifithrin-&amp;mu;	[M+H]+	ion correlated with 7311; ion correlated with 1302; ion correlated with 1702; ion correlated with 2707; ion correlated with 1687; ion correlated with 2028; ion correlated with 442; ion correlated with 9311; ion correlated with 1040; ion correlated with 1015; ion correlated with 1713; ion correlated with 1989; ion correlated with 2063; ion correlated with 2374; ion correlated with 8969; ion correl…	0.01709402	FALSE	C13H25N3O4S1	nan	F	96447		nan	NA	-1	-1	-1	-1	-1	12.20276	patients0_11	182.0267:5329 183.03005:2133 184.03341:1760		0	0	0	0	0	0	0	0	0	0	0	0	0	0	0	0	0	0	0	0	0	0	0	0	0	0
pos_2294	0.92	182.0427	w/o MS2:6-Methylthioguanine	[M+H]+		0.07692308	FALSE	C22H32O3		F	502			NA	-1	-1	-1	-1	-1	15.31019	QC0	182.04268:8024 183.04603:871 184.04939:216		0	0	0	0	0	0	0	82325	0	0	103100	0	83709	99988	0	91285	121373	0	0	0	0	0	0	0	0	0
pos_2297	1.49	182.0807	w/o MS2:3-Amino-3-(4-hydroxyphenyl)propanoate	[M+H]+	found in higher mz's MsMs_6320	0.3504274	TRUE	C20H38O2		F	6984			NA	-1	-1	-1	-1	-1	20.49409	patients1_48	182.08075:20299 183.0841:2712 184.08746:641	123.04237:316 136.07362:818	0	0	0	0	0	0	59812	69635	0	50224	0	51318	70072	0	0	0	0	0	0	0	0	0	0	0	0	149858
pos_2298	1.18	182.081	DL-o-Tyrosine	[M+H]+	adduct linked to 2829_[M+Na]+; found in higher mz's MsMs_10088	0.991453	TRUE	C20H32O5		P	58353			NA	-1	-1	728.1517	774.6026	1000	1114.332	patients1_66	182.08109:397888 183.08444:42315 184.0878:4043	51.02255:294 65.03815:1743 77.03827:2159 91.05347:6031 92.05827:332 94.04216:224 95.04811:1122 96.051:205 107.04886:866 119.04832:627	2282890	1716027	2697636	2098010	3043044	1968461	4893076	3359726	6678581	6142868	1556332	3180534	5100246	3729461	6342172	6776445	6396754	3735557	9175836	3082786	4447206	911897	2333881	3231865	3104110	6729736
pos_2300	6.87	182.0954	w/o MS2:3-Fluoromethcathinone	[M+H]+		0.008547009	FALSE	C19H25N5O5S1	nan	F	85054		nan	NA	-1	-1	-1	-1	-1	8.181393	patients1_51	182.09537:7452 183.09872:2412 184.10208:431		0	0	0	0	0	0	0	0	0	0	0	0	0	0	0	0	0	0	0	0	0	0	0	0	0	0
pos_2302	7.78	182.1176	w/o MS2:2-(3,4-dimethoxyphenyl)ethanamine	[M+H]+	found in higher mz's MsMs_5377	0.03418804	FALSE	C9H12N4O3		F	3790			NA	-1	-1	-1	-1	-1	5.170758	patients1_51	182.11755:5472 183.1209:1499 184.12426:385		0	0	0	0	0	0	0	0	0	0	0	0	0	0	0	0	0	0	0	0	0	0	0	0	0	0
pos_2320	1.7	183.0512	w/o MS2:1-Methyluric acid	[M+H]+		0.06837607	FALSE	C15H14O4		F	2821			NA	-1	-1	-1	-1	-1	12.69047	population_117	183.05118:8989 184.05453:1486 185.05789:2383		0	0	0	0	0	0	0	0	0	0	0	0	0	0	0	0	0	0	49665	0	0	0	38271	0	0	0
pos_2322	6.54	183.078	Triethyl phosphate	[M+H]+	adduct linked to 2854_[M+Na]+	1	TRUE	C22H37NO5		P	62875			NA	-1	-1	867.7291	849.4908	500	43.62199	population_4	183.07794:16335 184.08129:2636 185.08465:6238	80.9734:1587 98.98322:667	181303	186408	213909	216557	254196	242482	265650	271515	279178	267218	285825	257129	282389	270069	284111	281051	284658	283433	248605	272944	272236	263125	275822	239388	242891	84825
pos_2324	0.77	183.086	w/o MS2:D-Mannitol	[M+H]+		0.3504274	TRUE	C18H32O4		F	142			NA	-1	-1	-1	-1	-1	22.99416	QC0	183.08662:22910 184.08997:15343 185.09333:1597	69.03329:224 85.02838:279	0	0	0	124014	126534	165962	198439	0	204072	100905	0	94840	89182	0	171724	237349	254139	0	0	0	0	0	0	0	0	0
pos_2325	7.12	183.0907	w/o MS2:AZOBENZENE	[M+H]+	ion correlated with 4216; ion correlated with 6480; ion correlated with 4919; found in higher mz's MsMs_4919; found in higher mz's MsMs_4216	0.008547009	TRUE	C17H18O6	nan	F	43490		nan	NA	-1	-1	-1	-1	-1	9.759052	population_46	183.09068:19923 184.09403:5025 185.09739:0	83.03282:292 84.95878:251 183.09103:2494	0	0	0	0	0	0	0	0	0	0	0	0	0	0	0	0	0	0	0	0	0	0	0	0	0	0
pos_2327	5.55	183.0998	w/o MS2:Dacarbazine	[M+H]+		0.008547009	FALSE	C22H36FNO		F	540			NA	-1	-1	-1	-1	-1	8.063174	QC2	183.09984:4533 184.10319:1256 185.10655:1133		0	0	0	0	0	0	0	0	0	0	0	0	0	0	36104	0	0	0	0	0	0	0	0	0	0	0
pos_2333	2.18	184.0268	w/o MS2:ACEPHATE	[M+H]+		0.2051282	FALSE	C27H29NO10	C01907	F	44455		20830-81-3	NA	-1	-1	-1	-1	-1	10.4025	patients1_13	184.02676:19739 185.03011:1827 186.03347:982		0	0	0	0	26852	0	0	0	0	0	0	0	0	0	0	0	0	0	0	0	28615	0	0	0	0	0
pos_2339	1.51	184.06	w/o MS2:4-Pyridoxic acid	[M+H]+		0.05128205	FALSE	C20H32O4		F	239			NA	-1	-1	-1	-1	-1	9.299947	population_48	184.05998:10218 185.06333:3272 186.06669:1873		0	0	0	0	0	0	0	0	0	0	0	0	0	0	0	0	0	0	0	0	0	0	0	0	0	0
pos_2345	12.06	184.0735	Phosphocholine	[M+H]+	similar chromatogram in higher mz_7063; similar chromatogram in higher mz_9729; found in higher mz's MsMs_15501; found in higher mz's MsMs_9898; found in higher mz's MsMs_9729; found in higher mz's MsMs_9512; found in higher mz's MsMs_9875; found in higher mz's MsMs_10352	0.7948718	TRUE	C8H11N5		P	3318			NA	-1	-1	956.309	928.0334	571.4286	45.73945	population_11	184.07271:98661 185.07606:15663 186.07942:3840	60.0805:922 71.07305:429 86.09606:3563 87.09955:227 98.98399:1671 104.1069:258 124.99957:3009 166.06178:447 184.07216:596	90000	104318	191780	372824	411190	416530	408414	495219	442346	444143	440651	468557	358496	308769	411497	388521	406561	238149	0	0	0	301675	0	210682	0	366891
pos_2346	3.42	184.076	w/o MS2:p-FLUOROPHENYLALANINE	[M+H]+		0.05982906	FALSE	C39H50O24	nan	F	44126		nan	NA	-1	-1	-1	-1	-1	7.142988	population_51	184.07596:11739 185.07931:7249 186.08267:1497		0	0	0	0	0	0	0	0	0	0	0	0	0	0	0	0	0	0	0	0	0	0	0	0	28251	0
pos_2350	5.29	184.0974	w/o MS2:(-)-Epinephrine	[M+H]+		0.01709402	FALSE	C7H15NO2		F	62			NA	-1	-1	-1	-1	-1	5.075409	patients0_64	184.09744:6749 185.10079:1945 186.10415:2604		0	0	0	0	0	0	0	0	0	0	0	0	0	0	0	0	0	0	0	0	0	0	0	0	0	0
pos_2387	10.49	185.1069	w/o MS2:1,2-Diphenylhydrazine	[M+H]+	ion correlated with 7214; ion correlated with 7581; ion correlated with 8002; ion correlated with 8496; found in higher mz's MsMs_7581; found in higher mz's MsMs_8496	0.008547009	TRUE	C12H23N3O5S1	nan	F	85156		nan	NA	-1	-1	-1	-1	-1	14.34625	population_51	185.10689:7332 186.11024:3036 187.1136:325	92.05008:217 168.0779:398	0	0	0	0	0	0	0	0	0	0	0	0	0	0	0	0	0	0	0	0	0	0	0	0	0	0
pos_2396	3.48	186.0585	w/o MS2:ethyl-2,4-dimethyl-Thiazole-5-Carboxylate	[M+H]+		0.008547009	TRUE	C11H21N3O6	nan	F	96503		nan	NA	-1	-1	-1	-1	-1	23.85256	population_107	186.05846:10679 187.06181:4226 188.06517:1234	53.03801:237 108.04493:848	0	0	0	0	0	0	0	0	0	0	0	0	0	0	0	0	0	0	0	0	0	0	85578	0	0	0
pos_2401	8.64	186.0913	w/o MS2:3-Amino-4-hydroxybiphenyl	[M+H]+	ion correlated with 9315; ion correlated with 9704; ion correlated with 631; ion correlated with 1198; ion correlated with 2773; ion correlated with 2831; ion correlated with 12387; ion correlated with 5804; ion correlated with 5371; ion correlated with 929; ion correlated with 1801; ion correlated with 1880; ion correlated with 3962; ion correlated with 4241; ion correlated with 4595; ion correl…	0.008547009	FALSE	C12H22N4O6S1	nan	F	96357		nan	NA	-1	-1	-1	-1	-1	20.74129	population_51	186.09131:13182 187.09466:3705 188.09802:35931		0	0	0	0	0	0	0	0	0	0	0	0	0	0	0	0	0	0	0	0	0	0	0	0	0	0
pos_2407	3.46	186.1127	w/o MS2:PRIMA-1	[M+H]+		0.008547009	FALSE	C13H21N3O7	nan	F	64852		nan	NA	-1	-1	-1	-1	-1	5.111732	patients1_48	186.11266:5866 187.11601:1725 188.11937:0		0	0	0	0	0	0	0	0	0	0	0	0	0	0	0	0	0	0	0	0	0	0	0	0	0	0
pos_2418	3.12	187.0602	w/o MS2:a-L-Rhamnose	[M+H]+		0.008547009	FALSE	C49H76O20		F	1672			NA	-1	-1	-1	-1	-1	11.72122	patients1_28	187.06024:7120 188.06359:1700 189.06695:0		0	0	0	0	0	0	0	0	0	0	0	0	0	0	0	0	0	0	0	0	0	0	0	0	0	0
pos_2431	3.97	187.1075	w/o MS2:Pro Ala	[M+H]+	ion correlated with 3207; ion correlated with 5656	0.008547009	FALSE	C28H55N11O6S	nan	F	23941		nan	NA	-1	-1	-1	-1	-1	10.82145	patients1_40	187.10745:4147 188.1108:354 189.11416:0		0	0	0	0	0	0	0	0	0	0	0	0	0	0	0	0	0	0	0	0	0	0	0	0	0	0
pos_2433	6.84	187.1326	w/o MS2:10-hydroxy-2E-decenoic acid	[M+H]+		0.03418804	FALSE	C25H48N6O6	nan	F	35523		nan	NA	-1	-1	-1	-1	-1	15.24004	population_77	187.13261:10545 188.13596:1947 189.13932:397		0	0	0	0	0	0	0	0	0	0	0	0	0	0	0	0	0	0	0	0	0	0	0	0	0	0
pos_2436	2.92	187.1444	w/o MS2:N-(5-ACETAMIDOPENTYL)ACETAMIDE; Pentamethylene bisacetamide; N,N'-1,5-Pentanediyldiacetamide	[M+H]+		0.1282051	TRUE	C23H27N3O7		F	985531			NA	-1	-1	-1	-1	-1	24.91364	population_51	187.14378:18759 188.14713:5100 189.15049:0	70.98512:254	0	0	0	0	0	0	0	0	0	0	0	0	0	0	0	0	0	0	0	0	0	0	0	0	0	0
pos_2444	7.49	188.0707	w/o MS2:Indoleacrylic acid	[M+H]+	ion correlated with 1488; ion correlated with 2470	0.02564103	FALSE	C9H6BrN		F	5702			NA	-1	-1	-1	-1	-1	5.798254	population_50	188.07066:5607 189.07401:17605 190.07737:1460503		0	0	0	0	0	0	0	0	0	0	0	0	0	0	0	0	0	0	0	0	0	0	0	0	0	0
pos_2447	1.09	188.0739	w/o MS2:N-butyryl-L-Homocysteine thiolactone	[M+H]+		0.06837607	FALSE	C17H34N6O4	nan	F	45311		nan	NA	-1	-1	-1	-1	-1	9.599974	patients1_21	188.07387:4328 189.07722:39662 190.08058:3546		0	0	0	0	0	0	75023	0	0	67769	0	0	0	0	0	0	0	0	0	0	0	0	0	0	0	0
pos_2450	11.6	188.1121	w/o MS2:Molinate	[M+H]+	ion correlated with 933; ion correlated with 3003; ion correlated with 1882; ion correlated with 249; ion correlated with 1537; ion correlated with 1922; ion correlated with 4664; ion correlated with 5960; ion correlated with 11681	0.04273504	TRUE	C19H27N3O7	nan	F	68828		nan	NA	-1	-1	-1	-1	-1	31.14959	population_51	188.11209:69106 189.11544:26666 190.1188:296788	55.01809:998 55.05595:293 65.03985:2313 66.04715:210 67.05528:248 77.04046:4054 78.04339:475 92.051:906 93.03631:481 94.04313:723 94.06647:693 104.05279:1544 105.05704:285 106.06663:335 119.07355:216 128.05276:457 133.05573:1066 146.06053:371	0	0	0	0	0	20921	0	0	0	0	18912	0	0	0	0	0	25183	0	0	0	0	0	0	0	0	0
pos_2455	4.39	188.1281	w/o MS2:KAPA	[M+H]+		0.03418804	FALSE	C11H17NO		F	3322			NA	-1	-1	-1	-1	-1	9.569507	patients1_35	188.12805:4467 189.1314:878 190.13476:599		0	0	0	0	0	0	0	0	0	0	0	0	0	0	0	0	0	0	0	0	0	0	0	0	0	0
pos_2461	0.74	188.1756	w/o MS2:N8-Acetylspermidine	[M+H]+		0.008547009	FALSE	C22H42N8O7S	nan	F	24072		nan	NA	-1	-1	-1	-1	-1	13.20676	BLANK	188.17561:3737 189.17896:474 190.18232:0		0	0	0	0	0	0	0	0	0	0	0	0	0	0	0	0	0	0	0	0	0	0	0	0	0	0
pos_2475	6.53	189.0909	w/o MS2:N&amp;alpha;-Acetyl-L-glutamine	[M+H]+	ion correlated with 2087	0.008547009	TRUE	C14H24N4O8	nan	F	58344		nan	NA	-1	-1	-1	-1	-1	66.52738	patients0_31	189.09091:30970 190.09426:8767 191.09762:916	51.02226:294 56.94214:221 65.03852:284 77.03741:1014 105.03008:223 127.05268:470 128.06229:1177 152.06122:228	0	0	0	0	0	0	0	0	0	0	0	0	0	0	0	0	0	0	0	0	0	0	0	0	0	0
pos_2479	5.23	189.1025	w/o MS2:antipyrine	[M+H]+		0.02564103	TRUE	C28H41N3O3		F	3931			NA	-1	-1	-1	-1	-1	52.80439	patients1_32	189.10249:97104 190.10584:18714 191.1092:2638	56.04885:512 58.06495:506 104.05077:240 144.08089:260 147.09509:213 161.10789:358 189.10194:2611	0	0	0	0	0	0	0	0	0	0	0	0	0	0	0	0	0	0	0	0	0	0	16877	0	0	0
pos_2485	0.85	189.1234	w/o MS2:Gly Leu	[M+H]+		0.2307692	FALSE	C24H44N6O8	nan	F	23657		nan	NA	-1	-1	-1	-1	-1	10.59155	patients1_43	189.12338:8151 190.12673:3051 191.13009:800		0	0	0	0	0	0	0	0	0	0	0	0	0	0	0	0	49819	0	0	0	0	0	0	0	0	50215
pos_2486	17.47	189.1504	w/o MS2:10-hydroxy capric acid	[M+H]+	found in higher mz's MsMs_3161; found in higher mz's MsMs_6676	0.02564103	FALSE	C25H43N7O10	nan	F	35414		nan	NA	-1	-1	-1	-1	-1	14.25708	population_51	189.15044:14914 190.15379:545 191.15715:1265		0	0	0	0	0	0	0	0	0	0	0	0	0	0	0	0	0	0	0	0	0	0	0	0	0	0
pos_2490	3.9	190.0491	w/o MS2:Kynurenic acid	[M+H]+	similar chromatogram in higher mz_4757	0.8888889	TRUE	C9H6BrN		F	5683			NA	-1	-1	-1	-1	-1	24.67002	patients1_38	190.0491:62813 191.05245:11571 192.05581:1282	116.04985:440 144.04433:2596	61245	62581	103919	109716	119631	132865	157092	154977	155628	147421	164530	163644	162579	160232	157480	149017	142558	28464	57558	0	34065	24141	36456	0	65402	57636
pos_2497	3.61	190.0757	w/o MS2:N-Acetyl-L-glutamic acid	[M+H]+		0.01709402	FALSE	C7H8N2O2		F	3325			NA	-1	-1	-1	-1	-1	23.20043	patients0_16	190.07574:12556 191.07909:2925 192.08245:290		0	0	0	0	0	0	0	0	0	0	0	0	0	71348	0	0	0	0	0	0	0	0	0	0	0	0
pos_2498	1.1	190.0796	w/o MS2:&amp;alpha;-Guanidinoglutaric Acid	[M+H]+	adduct linked to 3032_[M+Na]+	0.1367521	TRUE	C11H16N2O2	C07474	F	44815		92-13-7	NA	-1	-1	-1	-1	-1	15.56501	patients1_17	190.07959:21963 191.08294:4039 192.0863:2766	75.06311:206 84.04417:2445 102.05424:721 130.04961:619	0	0	0	0	68270	0	0	0	0	0	66456	62604	73722	67138	0	0	0	0	0	0	0	0	0	64292	0	0
pos_2499	6.96	190.0853	w/o MS2:3-Indolepropionic acid	[M+H]+	similar chromatogram in higher mz_6013	0.1196581	FALSE	C12H16O5		F	6602			NA	-1	-1	-1	-1	-1	8.184758	population_20	190.0853:6008 191.08865:1851 192.09201:463		0	0	0	0	0	0	0	0	0	0	0	0	0	0	0	0	0	0	0	0	0	0	0	0	0	0
pos_2503	2.02	190.1065	w/o MS2:L-Allysine Ethylene Acetal	[M+H]+		0.008547009	FALSE	C5H9NO4		F	103470			NA	-1	-1	-1	-1	-1	13.5958	patients1_79	190.10654:3655 191.10989:494 192.11325:0		0	0	0	0	0	0	0	0	0	0	0	0	0	0	0	0	0	0	0	0	0	0	0	0	0	0
pos_2504	4.16	190.1073	w/o MS2:Castanospermine	[M+H]+		0.03418804	FALSE	C20H29N3O5	nan	F	65740		nan	NA	-1	-1	-1	-1	-1	16.01412	patients1_53	190.10732:7810 191.11067:1462 192.11403:346		0	0	0	0	0	0	0	0	0	0	0	0	0	0	0	0	0	0	0	17054	0	0	0	0	0	0
pos_2508	9.59	190.1235	w/o MS2:L-Homocitrulline	[M+H]+	ion correlated with 5779; ion correlated with 930; ion correlated with 2894; ion correlated with 3384; ion correlated with 2834; ion correlated with 5805	0.02564103	TRUE	C26H54NO7P		F	46			NA	-1	-1	-1	-1	-1	41.99891	population_51	190.1235:50088 191.12685:15648 192.13021:1479	69.06978:315 77.03907:697 90.90279:205 92.04904:853 92.89809:233 94.06476:1488 120.0437:1346 146.09616:313 190.12314:310	0	0	0	0	0	0	0	0	0	0	0	17305	0	0	0	0	0	0	0	0	0	0	0	0	0	0
pos_2515	4.24	191.0701	w/o MS2:N-Carbamylglutamate	[M+H]+	ion correlated with 1958; found in higher mz's MsMs_4312	0.6923077	TRUE	C20H21NO4	C06533	F	44787		58-74-2	NA	-1	-1	-1	-1	-1	21.29962	population_46	191.07011:22787 192.07346:6279 193.07682:702	115.05556:247 117.06818:518 145.06377:2585	35074	32854	43127	52817	46167	50691	47777	44838	43516	53225	45606	43172	38023	46327	38832	46664	50226	42255	0	23104	61392	72385	0	0	28786	64753
pos_2518	1.58	191.0841	w/o MS2:aldicarb	[M+H]+	similar chromatogram in higher mz_2551	0.5042735	TRUE	C27H51N5O7	nan	F	34524		nan	NA	-1	-1	-1	-1	-1	38.49691	population_20	191.08408:60141 192.08743:12586 193.09079:5906	56.04884:679 61.01007:716 87.02329:223 104.05231:698 133.03154:353	0	57782	75602	88397	79171	81932	81535	77417	91667	88807	107659	104309	96263	96451	100882	80206	98981	0	0	0	0	0	0	0	0	161814
pos_2521	5.57	191.0988	w/o MS2:Diaminopimelic acid	[M+H]+	found in higher mz's MsMs_4315	0.01709402	FALSE	C23H38O7		F	352			NA	-1	-1	-1	-1	-1	9.128922	patients1_5	191.0988:4356 192.10215:1473 193.10551:842		0	0	0	0	0	0	0	0	0	0	0	0	0	0	0	0	0	0	0	0	0	0	0	0	0	0
pos_2522	0.96	191.1173	w/o MS2:CYTISINE	[M+H]+		0.008547009	FALSE	C27H40O16	nan	F	43861		nan	NA	-1	-1	-1	-1	-1	13.01512	patients1_54	191.11734:4280 192.12069:2018 193.12405:0		0	0	0	0	0	0	0	0	0	0	0	0	0	0	0	0	0	0	0	0	0	0	0	0	0	0
pos_2528	3.79	191.9975	w/o MS2:DL-2-Amino-3-phosphonopropionic acid	[M+H]+		0.03418804	TRUE	C19H19NO4		F	5359			NA	-1	-1	-1	-1	-1	19.97197	population_15	191.99748:11657 193.00083:1765 194.00419:12160	191.99722:844	0	0	0	0	0	0	0	0	0	0	0	0	0	0	0	0	0	0	0	0	0	0	0	0	0	0
pos_2534	6.55	192.0655	w/o MS2:5-Hydroxyindoleacetic acid	[M+H]+		0.05982906	FALSE	C18H18ClNS		F	2975			NA	-1	-1	-1	-1	-1	8.874833	patients1_6	192.06549:4888 193.06884:1159 194.0722:243		0	0	0	0	0	0	0	0	0	0	0	0	0	0	0	0	0	0	0	0	0	0	0	0	0	0
pos_2538	8.01	192.0806	w/o MS2:L-Thiocitrulline (hydrochloride)	[M+H]+	ion correlated with 2569; ion correlated with 4094; ion correlated with 9061; ion correlated with 9489; found in higher mz's MsMs_3590; similar chromatogram in higher mz_2569	0.008547009	TRUE	C28H29F2N3O	C07566	F	44816		2062-78-4	NA	-1	-1	-1	-1	-1	25.43719	patients1_51	192.08055:21211 193.0839:18304 194.08726:155353	178.07797:212	0	0	0	0	0	0	0	0	0	0	0	0	0	0	0	0	0	0	0	0	0	0	0	0	0	0
pos_2540	4.93	192.1019	w/o MS2:5-Methoxytryptophol	[M+H]+		0.2649573	FALSE	C14H26N4O6S1	nan	F	58062		nan	NA	-1	-1	-1	-1	-1	9.748862	QC10	192.1019:4868 193.10525:1469 194.10861:245		0	0	21916	0	19057	18204	22962	17528	0	15082	16367	16478	17713	18929	15278	17900	0	0	0	17270	0	0	17025	0	0	0
pos_2544	8.99	192.1388	w/o MS2:diethyltoluamide	[M+H]+		0.2222222	FALSE	C7H14O7		F	3982			NA	-1	-1	-1	-1	-1	12.11811	population_76	192.13881:8220 193.14216:1069 194.14552:10577		0	0	0	0	0	0	0	0	0	0	0	0	0	0	0	0	0	0	0	0	0	0	0	0	0	31296
pos_2549	5.78	193.0784	w/o MS2:ETHYL-p-COUMARATE	[M+H]+	found in higher mz's MsMs_3236; found in higher mz's MsMs_3623; adduct linked to 2982_[M+NH4]+; found in higher mz's MsMs_3571	0.8461539	TRUE	C20H24N6O4	nan	F	84964		nan	NA	-1	-1	-1	-1	-1	30.15519	patients0_23	193.08611:44983 194.08946:6596 195.09282:1025	77.03825:1036 91.0547:243 92.0245:417 119.04787:271	109822	125493	109925	115426	117076	102418	109153	89801	97749	109103	105935	100777	96604	91148	97690	110537	104741	44967	76825	50459	0	22554	94212	0	154927	0
pos_2550	9.72	193.0888	w/o MS2:Sinapyl alcohol	[M+H]+	ion correlated with 1718; ion correlated with 3405; ion correlated with 4052; ion correlated with 4093; ion correlated with 4777; ion correlated with 4827	0.008547009	FALSE	C8H12N2	C07430	F	44805		51-71-8	NA	-1	-1	-1	-1	-1	8.713184	population_77	193.08878:5347 194.09213:1257 195.09549:598		0	0	0	0	0	0	0	0	0	0	0	0	0	0	0	0	0	0	0	0	0	0	0	0	0	0
pos_2554	4.06	193.1211	w/o MS2:tert-butyl p-Toluate	[M+H]+		0.008547009	FALSE	C27H45N5O20	nan	F	45038		615554-62-6	NA	-1	-1	-1	-1	-1	17.5948	patients1_54	193.12112:10002 194.12447:6189 195.12783:1025		0	0	0	0	0	0	0	0	0	0	0	0	0	0	0	0	0	0	0	0	0	0	0	0	0	0
pos_2555	2.96	193.1332	w/o MS2:CAY10568	[M+H]+	found in higher mz's MsMs_3017; similar chromatogram in higher mz_3017	0.05128205	FALSE	C15H25N5O4	nan	F	64721		nan	NA	-1	-1	-1	-1	-1	5.583174	population_39	193.13316:5046 194.13651:2235 195.13987:0		0	0	0	0	0	0	0	0	0	0	0	0	0	0	0	0	0	0	0	0	0	0	0	0	0	0
pos_2567	4.14	194.0811	w/o MS2:methyl 2-benzamidoacetate	[M+H]+	found in higher mz's MsMs_3702; adduct linked to 3004_[M+NH4]+	0.0940171	FALSE	C31H50N8O9	nan	F	24095		nan	NA	-1	-1	-1	-1	-1	16.06194	patients0_37	194.08107:7975 195.08442:9194 196.08778:1602		0	0	0	0	0	0	0	0	0	0	0	0	0	0	0	0	0	0	0	0	0	13531	0	22725	0	0
pos_2572	5.97	194.1175	w/o MS2:p-Butylaminobenzoic acid	[M+H]+	similar chromatogram in higher mz_5996; similar chromatogram in higher mz_6403	0.008547009	FALSE	C15H16O3		F	2809			NA	-1	-1	-1	-1	-1	7.758197	patients1_30	194.11752:3492 195.12087:1437 196.12423:908		0	0	0	0	0	0	0	0	0	0	0	0	0	0	0	0	0	0	0	0	0	0	0	0	0	0
pos_2584	4.6	195.0653	w/o MS2:1-Hydroxypyrene	[M+H]+		0.01709402	FALSE	C14H24N4O7	nan	F	64943		nan	NA	-1	-1	-1	-1	-1	11.72013	population_69	195.06532:14009 196.06867:1587 197.07203:925		0	0	0	0	0	0	0	0	0	0	0	0	0	0	0	0	0	0	0	0	0	0	0	0	0	0
pos_2587	1.05	195.0868	w/o MS2:D-Glucoside	[M+H]+		0.008547009	FALSE	C35H58N4O3S		F	6958			NA	-1	-1	-1	-1	-1	3.05898	QC0	195.08678:7552 196.09013:1072 197.09349:0		0	0	0	0	0	0	0	0	0	0	0	0	0	0	0	0	188499	0	0	0	0	0	0	0	0	0
pos_2588	2.79	195.0878	w/o MS2:Caffeine	[M+H]+		0.01709402	TRUE	C18H32O3		F	1455			NA	-1	-1	-1	-1	-1	13.1082	patients1_43	195.08778:11495 196.09113:1698 197.09449:342	138.06624:267	0	0	0	0	0	0	0	0	0	0	0	0	0	0	0	0	0	0	0	0	0	0	0	0	0	0
pos_2595	9.45	195.1012	w/o MS2:5-[(1E)-1-Buten-1-yl]-4-methoxy-6-methyl-2H-pyran-2-one	[M+H]+		0.07692308	FALSE	C19H25N5O6		F	985486			NA	-1	-1	-1	-1	-1	5.910271	population_17	195.10123:8443 196.10458:1588 197.10794:523		0	0	0	0	0	0	0	0	0	0	0	0	0	0	0	0	0	0	0	0	0	0	0	0	20981	0
pos_2596	8.62	195.1016	w/o MS2:Zingerone	[M+H]+		0.2051282	FALSE	C15H27N3O6	nan	F	71737		nan	NA	-1	-1	-1	-1	-1	6.120889	population_71	195.10164:7807 196.10499:2607 197.10835:6017		0	0	0	0	0	0	0	0	0	0	0	0	0	0	0	0	0	0	0	0	0	0	0	0	18803	0
pos_2616	5.06	196.06	w/o MS2:&amp;alpha;-Hydroxyhippuric acid	[M+H]+	similar chromatogram in higher mz_3315; found in higher mz's MsMs_3315; similar chromatogram in higher mz_13583; similar chromatogram in higher mz_11899	0.3247863	FALSE	C15H29N3O4	nan	F	64937		nan	NA	-1	-1	-1	-1	-1	12.7929	patients1_43	196.05997:11888 197.06332:2141 198.06668:420		0	0	0	0	0	0	0	0	0	0	0	0	0	0	0	0	0	0	0	0	0	0	0	0	0	0
pos_2623	4.22	196.0972	w/o MS2:O-BENZYL-l-SERINE	[M+H]+	ion correlated with 1304	0.008547009	FALSE	C10H12O4	nan	F	44267		nan	NA	-1	-1	-1	-1	-1	9.878487	patients0_63	196.09721:3901 197.10056:938 198.10392:1181		0	0	0	0	0	0	0	0	0	0	0	0	0	0	0	0	0	0	0	0	0	0	0	0	0	0
pos_2632	2.57	197.0668	w/o MS2:3,7-Dimethyluric acid	[M+H]+	similar chromatogram in higher mz_6797	0.02564103	TRUE	C12H20N4O8	nan	F	58072		nan	NA	-1	-1	-1	-1	-1	55.3057	patients1_43	197.06677:40368 198.07012:6844 199.07348:885	57.04409:1375 79.03636:254 120.95065:212	0	0	0	0	0	0	0	0	0	0	0	0	0	0	0	0	0	0	0	0	0	0	0	0	0	0
pos_2634	4.8	197.0806	w/o MS2:Methyl 4,6-dihydroxy-2,3-dimethylbenzoate	[M+H]+		0.008547009	FALSE	C18H27N3O4S1		F	985512			NA	-1	-1	-1	-1	-1	4.132166	population_59	197.0806:3774 198.08395:894 199.08731:1424		0	0	0	0	0	0	0	0	0	0	0	0	0	0	0	0	0	0	0	0	0	0	0	0	0	0
pos_2635	7.56	197.0808	w/o MS2:CANTHARIDIN	[M+H]+		0.1111111	FALSE	C15H22O3	nan	F	43968		nan	NA	-1	-1	-1	-1	-1	7.378481	population_58	197.08076:6296 198.08411:1487 199.08747:512		0	0	0	0	0	0	0	0	0	0	0	0	0	0	0	0	0	0	0	0	0	0	0	0	0	0
pos_2652	3.05	198.078	w/o MS2:DL-Dopa	[M+H]+		0.008547009	FALSE	C12H17N5O6	nan	F	64960		nan	NA	-1	-1	-1	-1	-1	12.65599	patients0_64	198.078:4964 199.08135:1041 200.08471:0		0	0	0	0	0	0	0	0	0	0	0	0	0	0	0	0	0	0	0	0	0	0	0	0	0	0
pos_2654	1.1	198.09	w/o MS2:N-benzylideneaniline n-oxide	[M+H]+	adduct linked to 3104_[M+NH4]+	0.02564103	FALSE	C17H18O3		F	4112			NA	-1	-1	-1	-1	-1	7.285342	patients1_35	198.08997:3762 199.09332:1002 200.09668:968		0	0	0	0	0	0	0	0	0	0	0	0	0	0	0	0	0	0	0	0	0	0	0	0	0	0
pos_2657	3.64	198.1121	w/o MS2:ETHYLNOREPINEPHRINE	[M+H]+		0.008547009	FALSE	C9H8O3	C12621	F	44403		588-30-7	NA	-1	-1	-1	-1	-1	5.121783	patients1_38	198.11214:4695 199.11549:2266 200.11885:1929		0	0	0	0	0	0	0	0	0	0	0	0	0	0	0	0	0	0	0	0	0	0	0	0	0	0
pos_2680	3.18	199.0599	w/o MS2:3-Isopropylmalic acid	[M+H]+		0.008547009	FALSE	C20H32O5		F	340			NA	-1	-1	-1	-1	-1	6.893246	patients0_63	199.05992:3322 200.06327:490 201.06663:0		0	0	0	0	0	0	0	0	0	0	0	0	0	0	0	0	0	0	0	0	0	0	0	0	0	0
pos_2682	5.49	199.0759	w/o MS2:Splitomicin	[M+H]+	ion correlated with 3235; adduct linked to 3235_[M+Na]+	0.008547009	FALSE	C19H29N3O6	nan	F	45476		nan	NA	-1	-1	-1	-1	-1	18.37382	patients0_81	199.07591:4475 200.07926:3067 201.08262:787		0	0	0	0	0	0	0	0	0	0	0	0	0	0	0	0	0	0	0	0	0	0	0	0	0	0
pos_2683	9.62	199.0875	w/o MS2:Cymoxanil	[M+H]+	ion correlated with 2834; ion correlated with 5805; similar chromatogram in higher mz_5661; similar chromatogram in higher mz_8221	0.008547009	FALSE	C16H32N6O4S2	nan	F	72304		nan	NA	-1	-1	-1	-1	-1	7.398201	population_51	199.08751:5086 200.09086:0 201.09422:0		0	0	0	0	0	0	0	0	0	0	0	0	0	0	0	0	0	0	0	0	0	0	0	0	0	0
pos_2685	5.06	199.0962	w/o MS2:guaifenesin	[M+H]+		0.008547009	FALSE	C32H58NO11P		F	4057			NA	-1	-1	-1	-1	-1	12.55542	patients1_13	199.09618:5848 200.09953:1199 201.10289:563		0	0	0	0	0	0	0	0	0	0	0	0	0	0	0	0	0	0	0	0	0	0	0	0	0	0
pos_2693	8.3	199.1699	w/o MS2:AAPH	[M+H]+		0.008547009	FALSE	C14H19N3O4S1	nan	F	64879		nan	NA	-1	-1	-1	-1	-1	3.747394	patients1_48	199.16989:3501 200.17324:1023 201.1766:423		0	0	0	0	0	0	0	0	0	0	0	0	0	0	0	0	0	0	0	0	0	0	0	0	0	0
pos_2695	17.36	199.1882	w/o MS2:Guanethidine	[M+H]+	ion correlated with 3402; ion correlated with 5123; ion correlated with 7597	0.008547009	FALSE	C22H32O3		F	515			NA	-1	-1	-1	-1	-1	6.088431	patients1_6	199.18816:3335 200.19151:676 201.19487:229		0	0	0	0	0	0	0	0	0	0	0	0	0	0	0	0	0	0	0	0	0	0	0	0	0	0
pos_2709	3.76	200.0465	w/o MS2:p-CHLOROPHENYLALANINE	[M+H]+	ion correlated with 6348; ion correlated with 2819; ion correlated with 2724; ion correlated with 6349; ion correlated with 2760; ion correlated with 2756; ion correlated with 2757; ion correlated with 2771	0.07692308	FALSE	C25H28O8	nan	F	44308		nan	NA	-1	-1	-1	-1	-1	8.47881	patients1_38	200.04648:5267 201.04983:2753 202.05319:0		15485	16634	16813	0	17527	18233	17436	0	0	0	0	17800	0	0	0	0	0	0	0	0	0	0	0	0	0	0
pos_2712	2.3	200.0914	w/o MS2:Edrophonium	[M+H]+		0.0940171	FALSE	C41H63NO14		F	2525			NA	-1	-1	-1	-1	-1	18.07578	patients1_28	200.0914:11309 201.09475:1768 202.09811:633		0	0	0	0	0	0	0	0	0	0	0	0	0	0	0	0	0	0	0	0	0	0	0	0	0	23063
pos_2719	3.8	200.1281	w/o MS2:N-hexanoyl-L-Homoserine lactone	[M+H]+		0.06837607	FALSE	C6H7N5O	nan	F	45094		938-85-2	NA	-1	-1	-1	-1	-1	9.095786	patients1_38	200.12814:4729 201.13149:2264 202.13485:0		0	20457	23476	0	0	0	24510	0	20140	0	0	22845	0	21790	0	18869	0	0	0	0	0	0	0	0	0	0
pos_2748	3.75	201.0896	w/o MS2:Diphenylmethylphosphine	[M+H]+		0.008547009	FALSE	C22H34O4		F	518			NA	-1	-1	-1	-1	-1	9.032956	patients0_81	201.08957:4671 202.09292:2532 203.09628:373		0	0	0	0	0	0	0	0	0	0	0	0	0	0	0	0	0	0	0	0	0	0	0	0	0	0
pos_2765	7.1	202.0422	w/o MS2:Thiabendazole	[M+H]+		0.02564103	FALSE	C21H18O5		F	2823			NA	-1	-1	-1	-1	-1	8.445198	population_69	202.04219:7207 203.04554:1877 204.0489:3760		0	0	0	0	0	0	0	0	0	0	0	0	0	0	0	0	0	0	0	0	0	0	0	0	0	0
pos_2776	3.43	202.0863	w/o MS2:Carbaryl	[M+H]+	similar chromatogram in higher mz_5128	0.5897436	TRUE	C12H15NO3		F	1496			NA	-1	-1	-1	-1	-1	13.47931	population_51	202.08627:49532 203.08962:14446 204.09298:2111	101.04009:462 102.04379:271 115.05328:367 128.0498:3692 129.05403:266 130.0696:235 142.06598:227 143.07257:573 156.08054:1248 157.08417:206	28004	30514	28501	29920	29012	29033	33852	31105	31725	26697	35846	30543	33723	33713	32213	33013	31141	43107	21172	0	20221	0	0	20116	121750	18613
pos_2813	12.93	203.106	w/o MS2:Pro Ser	[M+H]+	ion correlated with 1896	0.07692308	FALSE	C22H38N6O10	nan	F	23780		nan	NA	-1	-1	-1	-1	-1	7.471121	QC4	203.10599:4436 204.10934:969 205.1127:309		0	0	0	28024	0	0	0	0	0	25842	27924	26033	29693	27535	25011	30944	33245	0	0	0	0	0	0	0	0	0
pos_2814	2.41	203.1275	w/o MS2:2-[5-(2-Hydroxypropyl)tetrahydro-2-furanyl]propanoic acid	[M+H]+	ion correlated with 3334; ion correlated with 2008; ion correlated with 2392; adduct linked to 3334_[M+Na]+	0.008547009	FALSE	C17H25N3O5		F	985507			NA	-1	-1	-1	-1	-1	27.51594	population_62	203.12746:10085 204.13081:3394 205.13417:247		0	0	0	0	0	0	0	0	0	0	0	0	0	0	0	0	0	0	0	0	0	0	0	0	0	0
pos_2815	0.9	203.1374	w/o MS2:L-Leucyl-L- Alanine	[M+NH4]+	adduct linked to 2405_[M+H]+; similar chromatogram in higher mz_5237; similar chromatogram in higher mz_7431	0.7008547	TRUE	C23H42N6O8S	nan	F	23819		nan	NA	-1	-1	-1	-1	-1	63.34698	patients0_7	203.13736:55810 204.14071:18344 205.14407:0	72.04204:320 100.07483:1646 101.0778:292 186.10519:263	161453	158744	161358	0	170790	161558	0	122611	0	117429	0	0	121884	0	0	0	0	229431	142694	0	196945	148122	100068	125591	0	261701
pos_2828	0.79	204.0558	w/o MS2:4-AMINOETHYLBENZENESULFONYL FLUORIDE	[M+H]+		0.06837607	FALSE	C15H18O4	nan	F	43987		nan	NA	-1	-1	-1	-1	-1	23.04284	patients1_2	204.05582:16523 205.05917:863788 206.06253:52972		0	0	139245	0	0	0	0	0	0	0	0	0	0	0	0	0	0	0	0	0	0	0	0	0	0	0
pos_2831	8.64	204.1017	w/o MS2:Gln Gly	[M+H]+	ion correlated with 9315; ion correlated with 9704; ion correlated with 631; ion correlated with 2401; ion correlated with 2773; ion correlated with 11425; ion correlated with 11707; ion correlated with 12387; ion correlated with 13642; ion correlated with 5804; ion correlated with 5371; ion correlated with 929; ion correlated with 1801; ion correlated with 1880; ion correlated with 3962; ion cor…	0.008547009	FALSE	C39H52N6O7	nan	F	24027		nan	NA	-1	-1	-1	-1	-1	5.246406	population_51	204.10167:6060 205.10502:1688 206.10838:1079		0	0	0	0	0	0	0	0	0	0	0	0	0	0	0	0	0	0	0	0	0	0	0	0	0	0
pos_2838	5.29	204.122	w/o MS2:Acetylcarnitine	[M+H]+		0.03418804	FALSE	C10H12ClN5O4		F	956			NA	-1	-1	-1	-1	-1	10.2841	population_4	204.12199:6025 205.12534:1145 206.1287:0		0	0	0	0	0	0	0	0	0	0	0	0	0	0	0	0	0	0	0	0	0	0	0	0	0	0
pos_2839	0.97	204.1234	Acetylcarnitine	[M+H]+	similar chromatogram in higher mz_14215	1	TRUE	C9H7NO	C19434	P	956		148-24-3	NA	-1	-1	781.8759	758.9259	857.1429	1889.764	patients0_23	204.12328:766568 205.12663:146317 206.12999:17668	57.0331:499 58.06452:346 59.07219:502 60.08025:4226 61.08375:424 84.07957:327 85.02814:63041 86.03162:3176 87.03117:396 142.02885:209 144.10182:1479 145.05038:549 204.12306:1011	5705572	7760663	4678876	8023240	5797217	7840736	7104722	8934006	8545901	9453682	8331602	7249191	9930660	6530260	6800856	5681724	6707508	3320077	4980416	5242055	2912709	4580054	4564552	7557820	11652783	3970787
pos_2861	8.58	205.0754	w/o MS2:Levamisole	[M+H]+	ion correlated with 2938; ion correlated with 2910; ion correlated with 2261; ion correlated with 2495; ion correlated with 2610; ion correlated with 7362; ion correlated with 1960; ion correlated with 2221; ion correlated with 2887; found in higher mz's MsMs_2910	0.008547009	FALSE	C47H75NO17		F	599			NA	-1	-1	-1	-1	-1	5.934266	population_46	205.07544:6343 206.07879:8590 207.08215:805659		0	0	0	0	0	0	0	0	0	0	0	0	0	0	0	0	0	0	0	0	0	0	0	0	0	0
pos_2863	5.2	205.0853	w/o MS2:&amp;gamma;-D-Glutamylglycine	[M+H]+	ion correlated with 2425; ion correlated with 3285	0.008547009	TRUE	C26H46N8O6	nan	F	24059		nan	NA	-1	-1	-1	-1	-1	64.67577	patients0_31	205.08527:36839 206.08862:7246 207.09198:0	77.03773:802 91.05396:230 103.05567:273 127.05267:243	0	0	0	0	0	0	0	0	0	0	0	0	0	0	0	0	0	0	0	0	0	0	0	0	0	0
pos_2869	4.1	205.0973	w/o MS2:L-Tryptophan	[M+H]+		0.008547009	FALSE	C30H50O		F	33			NA	-1	-1	-1	-1	-1	12.39267	patients1_32	205.09731:5130 206.10066:1054 207.10402:0		0	0	0	0	0	0	0	0	0	0	0	0	0	0	0	0	0	0	0	0	0	0	0	0	0	0
pos_2870	3.57	205.0982	DL-Tryptophan	[M+H]+	adduct linked to 3382_[M+Na]+; found in higher mz's MsMs_7802; found in higher mz's MsMs_15470; found in higher mz's MsMs_7506; found in higher mz's MsMs_13361	0.991453	TRUE	C20H31N7O6	nan	P	65534		nan	NA	-1	-1	924.6509	997.8713	1000	2202.587	patients0_37	205.09705:1042504 206.1004:314621 207.10376:26829	74.0229:603 91.05387:802 115.05415:872 116.05943:645 117.05658:628 117.0672:522 118.06475:12474 118.10536:237 119.06757:1312 127.05438:300 130.06474:908 132.0807:2858 133.08282:250 142.06339:1786 143.07292:2247 144.08037:7424 144.12944:237 145.08443:492 146.06041:24625 146.10614:587 147.06259:2602 159.09109:2605 160.07567:349 170.0594:2408 188.071:4140 189.07349:602	3995722	4064962	4987176	5786124	5890634	5083504	6047442	5645564	5836490	6049588	5461489	5861785	5500271	5765326	6232926	6313858	6392552	6696952	8901741	7190034	7701270	5095769	5965604	4632683	7498054	9577927
pos_2881	0.98	206.048	w/o MS2:Xanthurenic acid	[M+H]+		0.008547009	FALSE	C7H4ClNS		F	5841			NA	-1	-1	-1	-1	-1	8.285376	patients1_79	206.04802:4028 207.05137:1696 208.05473:785		0	0	0	0	0	0	0	0	0	0	0	0	0	0	0	0	0	0	0	0	0	0	0	0	0	0
pos_2884	6.99	206.0596	w/o MS2:lipoamide	[M+H]+	ion correlated with 4278; found in higher mz's MsMs_4278	0.008547009	FALSE	C36H38N2O6		F	3372			NA	-1	-1	-1	-1	-1	7.12975	population_39	206.05959:4529 207.06294:1193 208.0663:0		0	0	0	0	0	0	0	0	0	0	0	0	0	0	0	0	0	0	0	0	0	0	0	0	0	0
pos_2885	6.17	206.0813	w/o MS2:Indolelactic acid	[M+H]+		0.01709402	FALSE	C7H9NO		F	71			NA	-1	-1	-1	-1	-1	10.30806	patients1_51	206.0813:6020 207.08465:1253 208.08801:322		0	0	0	0	0	0	0	0	0	0	0	0	0	0	0	0	0	0	0	0	0	0	0	0	0	0
pos_2889	4.02	206.0936	w/o MS2:S-methyl-L-Thiocitrulline (hydrochloride)	[M+H]+	ion correlated with 5933	0.1538462	TRUE	C26H31N3O4	nan	F	44315		nan	NA	-1	-1	-1	-1	-1	42.07709	QC5	206.09361:24022 207.09696:4348 208.10032:17400	102.99473:743 104.99127:782 147.02058:1148 149.01851:686	85100	88662	106115	117673	134522	151026	160293	165426	150527	158725	157889	169193	156548	159405	163059	159594	156747	0	0	0	0	0	0	0	0	0
pos_2896	2.6	206.1387	w/o MS2:dexpanthenol	[M+H]+		0.008547009	FALSE	C6H11NO3		F	3978			NA	-1	-1	-1	-1	-1	34.455	patients0_47	206.13866:9434 207.14201:914 208.14537:482		0	0	0	0	0	0	0	0	0	0	0	0	0	0	0	0	0	0	0	0	0	0	0	0	0	0
pos_2897	4.62	206.1542	w/o MS2:4-Ethylethcathinone	[M+H]+	similar chromatogram in higher mz_5771	0.1452992	FALSE	C17H34N4O4	nan	F	96612		nan	NA	-1	-1	-1	-1	-1	11.29312	QC2	206.15419:6265 207.15754:1582 208.1609:0		25294	27816	29076	29731	29197	30626	32826	32731	30905	29683	32065	32593	36454	33213	35985	34450	36103	0	0	0	0	0	0	0	0	0
pos_2900	0.95	206.9851	w/o MS2:Etidronic acid	[M+H]+		0.02564103	FALSE	C28H32O14		F	2629			NA	-1	-1	-1	-1	-1	11.44803	patients0_65	206.98512:4495 207.98847:1009 208.99183:771		0	0	0	0	0	0	0	0	0	0	0	0	0	0	0	0	0	0	0	0	0	0	0	0	49462	0
pos_2905	0.78	207.0724	w/o MS2:ISOEUGENITOL	[M+H]+		0.2222222	FALSE	C12H12O5	nan	F	43925		nan	NA	-1	-1	-1	-1	-1	9.946594	patients1_1	207.07242:10126 208.07577:715 209.07913:204		65840	67136	68069	0	97751	77366	0	0	0	107332	90059	108842	100064	88255	0	0	0	0	0	0	0	0	0	0	0	0
pos_2913	6.97	207.0986	w/o MS2:Thr Ser	[M+H]+		0.008547009	FALSE	C30H47N5O8S	nan	F	23808		nan	NA	-1	-1	-1	-1	-1	5.533844	population_77	207.09856:3487 208.10191:297 209.10527:842		0	0	0	0	0	0	0	0	0	0	0	0	0	0	0	0	0	0	0	0	0	0	0	0	0	0
pos_2914	5.69	207.1015	w/o MS2:4-Hydroxy-3-(3-methyl-2-buten-1-yl)benzoic acid	[M+H]+		0.008547009	FALSE	C12H20N4O8		F	984922			NA	-1	-1	-1	-1	-1	7.796607	patients0_31	207.10146:4107 208.10481:958 209.10817:671		0	0	0	0	0	0	0	0	0	0	0	0	0	0	0	0	0	0	0	0	0	0	0	0	0	0
pos_2923	3.83	207.1492	w/o MS2:HET0016	[M+H]+		0.008547009	FALSE	C14H24N4O7	nan	F	63089		nan	NA	-1	-1	-1	-1	-1	3.66361	BLANK	207.14919:3208 208.15254:806 209.1559:1421		0	0	0	0	0	0	0	0	0	0	0	0	0	0	0	0	0	0	0	0	0	0	0	0	0	0
pos_2932	4.15	208.0605	w/o MS2:7-Deoxyechinosporin; 8-oxo-1,4a,5,7a-tetrahydro-1,5-(epoxymethano)cyclopenta[c]pyran-3-carboxamide	[M+H]+		0.02564103	FALSE	C11H20N4O6		F	985196			NA	-1	-1	-1	-1	-1	11.50521	patients1_13	208.06047:3698 209.06382:1220 210.06718:418		0	0	0	0	0	0	0	0	0	0	0	0	0	0	0	0	0	0	0	0	0	0	0	0	0	0
pos_2936	5.55	208.0967	N-Acetyl-L-phenylalanine	[M+H]+		0.3504274	TRUE	C25H48N10O7	nan	P	34536		nan	NA	-1	-1	717.5414	678.8735	500	17.29197	population_39	208.09698:15294 209.10033:4451 210.10369:1244	103.05442:253 120.0801:1436	0	0	21099	27667	37694	40354	20728	22287	0	0	21790	23377	0	0	0	0	0	0	0	0	0	0	0	0	0	0
pos_2937	2.19	208.097	w/o MS2:N-Acetyl-D-phenylalanine	[M+H]+		0.008547009	FALSE	C16H13BrO2		F	5498			NA	-1	-1	-1	-1	-1	25.78475	patients1_51	208.09702:7916 209.10037:21340 210.10373:2034		0	0	0	0	0	0	0	0	0	0	0	0	0	0	0	0	0	0	0	0	0	0	0	0	0	0
pos_2943	3.68	208.1155	w/o MS2:MIGLITOL	[M+H]+	ion correlated with 937	0.01709402	FALSE	C22H26O12	nan	F	43885		nan	NA	-1	-1	-1	-1	-1	12.32303	patients1_48	208.11551:7195 209.11886:3514 210.12222:612		0	0	0	0	0	0	0	0	0	0	0	0	0	0	0	0	0	0	0	0	0	0	0	0	0	0
pos_2946	5.22	208.1332	w/o MS2:ciclopirox	[M+H]+		0.4017094	FALSE	C26H45NO6S		F	3961			NA	-1	-1	-1	-1	-1	12.26876	population_117	208.13324:8328 209.13659:3736 210.13995:742		0	19830	0	21169	0	18257	21688	0	0	0	0	0	21405	22367	21964	0	0	17619	41186	0	0	0	0	14171	20376	15921
pos_2959	7.8	209.0806	w/o MS2:DIMETHYLCAFFEIC ACID	[M+H]+	ion correlated with 2001	0.02564103	FALSE	C12H21NO4	nan	F	43817		nan	NA	-1	-1	-1	-1	-1	7.829134	population_71	209.08055:5473 210.0839:791 211.08726:673		0	0	0	0	0	0	0	0	0	0	0	0	0	0	0	0	0	0	0	0	0	0	0	0	0	0
pos_2961	3.11	209.0927	w/o MS2:Kynurenine	[M+H]+		0.008547009	FALSE	C17H20O4		F	72			NA	-1	-1	-1	-1	-1	33.94028	patients1_79	209.09268:11603 210.09603:2899 211.09939:1064		0	0	0	0	0	0	0	0	0	0	0	0	0	0	0	0	0	0	0	0	0	0	0	0	0	0
pos_2963	2.59	209.1024	w/o MS2:8-METHYLCAFFEINE	[M+H]+	ion correlated with 3476; adduct linked to 3358_[M+NH4]+; adduct linked to 3476_[M+Na]+	0.01709402	TRUE	C11H21N3O4	nan	F	84980		nan	NA	-1	-1	-1	-1	-1	160.9608	patients1_38	209.10237:77577 210.10572:10013 211.10908:1393	59.04979:499 87.04446:271 103.03897:612 146.06178:230	0	0	0	0	0	0	0	0	0	0	0	0	0	0	0	0	0	0	0	0	0	0	0	0	0	0
pos_2966	10.26	209.1187	w/o MS2:a-Asarone	[M+H]+	found in higher mz's MsMs_3920; similar chromatogram in higher mz_3755; similar chromatogram in higher mz_8974; similar chromatogram in higher mz_5275; similar chromatogram in higher mz_11079	0.991453	TRUE	C17H29N5O4	nan	F	85070		nan	NA	-1	-1	-1	-1	-1	66.95097	patients0_16	209.11873:131236 210.12208:21776 211.12544:2719	57.07083:423 58.07158:234 93.03246:241 121.02781:467 135.04364:1123 136.04608:481 137.05783:202 139.03955:816 153.05431:919 209.11681:514	291333	318105	303758	152891	130960	163887	123681	129710	130491	136034	114106	162659	186727	204926	194206	156448	382332	318564	161942	303658	51913	151964	332963	76193	489220	38503
pos_2971	10.26	209.1536	w/o MS2:5-(6-hydroxy-6-methyloctyl)furan-2(5H)-one	[M+H]+		0.008547009	FALSE	C11H22N6O4		F	984970			NA	-1	-1	-1	-1	-1	16.53933	BLANK	209.15358:5612 210.15693:819 211.16029:752		0	0	0	0	0	0	0	0	0	0	0	0	0	0	0	0	0	0	0	0	0	0	0	0	0	0
pos_2980	1.04	210.0599	w/o MS2:(2R,4R)-2-phenylthiazolidine-4-carboxylic acid	[M+H]+		0.1367521	FALSE	C19H23N5O7	nan	F	65469		nan	NA	-1	-1	-1	-1	-1	12.21126	patients1_79	210.05992:6216 211.06327:570 212.06663:1099		0	0	0	0	0	0	0	0	0	0	0	0	0	0	0	35150	47537	46164	0	0	41509	0	0	34235	54433	0
pos_2984	2.26	210.0945	w/o MS2:S107	[M+H]+		0.07692308	FALSE	C11H17N3O8	nan	F	45508		nan	NA	-1	-1	-1	-1	-1	15.29395	patients1_32	210.09447:7113 211.09782:1782 212.10118:342		0	0	0	0	0	0	0	0	0	0	0	45266	0	0	0	47134	0	0	0	0	0	0	0	0	0	0
pos_2989	2.86	210.139	w/o MS2:Minoxidil	[M+H]+		0.02564103	FALSE	C28H58NO7P		F	1315			NA	-1	-1	-1	-1	-1	23.41082	population_77	210.13904:14311 211.14239:1126 212.14575:0		0	0	0	0	0	0	0	0	0	0	0	0	0	0	0	0	0	0	0	0	0	0	0	0	66354	0
pos_2990	3.49	210.1426	w/o MS2:3,4-DMMA	[M+H]+		0.008547009	FALSE	C11H17N5O5	nan	F	96606		nan	NA	-1	-1	-1	-1	-1	8.493611	patients0_69	210.14262:4065 211.14597:1633 212.14933:0		0	0	0	0	0	0	0	0	0	0	0	0	0	0	0	0	0	0	0	0	0	0	0	0	0	0
pos_2998	3.61	211.0577	w/o MS2:Curvulinic acid; (2-Acetyl-3,5-dihydroxyphenyl)acetic acid	[M+H]+	similar chromatogram in higher mz_5311	0.4188034	FALSE	C14H26N4O6S1		F	985091			NA	-1	-1	-1	-1	-1	17.47639	patients1_13	211.05772:30183 212.06107:6942 213.06443:952		0	0	0	0	0	0	0	0	0	0	0	0	0	0	0	0	0	53297	29145	42692	25257	0	32153	0	36597	0
pos_2999	0.9	211.0684	w/o MS2:5-Hydroxyferulate	[M+H]+		0.1794872	FALSE	C18H25N3O8	nan	F	64176		nan	NA	-1	-1	-1	-1	-1	7.780998	patients1_17	211.06839:10306 212.07174:2332 213.0751:423		0	0	32968	38391	34887	0	40220	0	37394	0	0	0	0	0	0	37123	0	0	0	0	0	0	0	0	0	0
pos_3008	10.84	211.1306	w/o MS2:(-)-Jasmonic acid	[M+H]+		0.01709402	FALSE	C19H20F3NO2		F	3345			NA	-1	-1	-1	-1	-1	6.754043	population_17	211.1306:5475 212.13395:1074 213.13731:396		0	0	0	0	0	0	0	0	0	0	0	0	0	0	0	0	0	0	0	0	0	0	0	0	0	0
pos_3009	6.36	211.1333	w/o MS2:Acremin F; 5-[(1E)-3-Hydroxy-3-methyl-1-buten-1-yl]-2-methyl-5-cyclohexene-1,2,4-triol	[M+H]+		0.01709402	FALSE	C15H25N3O6S1		F	985232			NA	-1	-1	-1	-1	-1	6.894248	patients1_48	211.13327:6782 212.13662:1244 213.13998:827		0	0	0	0	0	0	0	0	0	0	0	0	0	0	0	0	0	0	0	0	0	0	0	0	0	0
pos_3033	5.19	212.0712	w/o MS2:(4-Chlorophenyl)biguanide	[M+Na]+	ion correlated with 2502; ion correlated with 2917; adduct linked to 2502_[M+H]+	0.01709402	FALSE	C15H16O4		F	2130			NA	-1	-1	-1	-1	-1	9.019094	patients1_3	212.07123:7658 213.07458:1425 214.07794:969		0	0	0	0	0	0	0	0	0	0	0	0	0	0	0	0	0	0	30461	0	0	0	0	0	0	0
pos_3037	1.69	212.0918	w/o MS2:Methyldopa	[M+H]+		0.4358974	FALSE	C9H9N3O2S2		F	1215			NA	-1	-1	-1	-1	-1	9.311654	patients1_75	212.09183:7861 213.09518:1908 214.09854:0		0	0	0	39048	0	43812	43694	34217	37795	42549	37337	45459	43743	41861	45807	45974	51395	0	0	0	0	0	28504	0	0	39907
pos_3061	17.42	213.0098	w/o MS2:D-Arabinose 5-phosphate	[M+NH4]+	adduct linked to 2613_[M+H]+; similar chromatogram in higher mz_7306	0.008547009	FALSE	C19H28N6O7	nan	F	62459		nan	NA	-1	-1	-1	-1	-1	6.544211	QC0	213.00975:3444 214.0131:1341 215.01646:561		0	0	0	0	0	0	0	0	0	0	0	0	0	0	0	0	33308	0	0	0	0	0	0	0	0	0
pos_3066	2.79	213.0978	w/o MS2:Gly His	[M+H]+		0.03418804	TRUE	C27H53N9O7	nan	F	23939		nan	NA	-1	-1	-1	-1	-1	31.26933	population_117	213.09781:22186 214.10116:3973 215.10452:685	170.07835:1763 185.10225:658	0	0	0	0	0	0	0	0	0	0	0	0	0	0	0	0	0	0	152833	0	0	0	38284	0	0	0
pos_3067	6.92	213.1013	w/o MS2:Harmine	[M+H]+		0.008547009	FALSE	C16H16O10	nan	F	43924		nan	NA	-1	-1	-1	-1	-1	13.87352	patients1_54	213.10127:5816 214.10462:2744 215.10798:510		0	0	0	0	0	0	0	0	0	0	0	0	0	0	0	0	0	0	0	0	0	0	0	0	0	0
pos_3068	4.29	213.1096	w/o MS2:4-Methyl-5-oxo-2-pentyl-2,5-dihydro-3-furancarboxylic acid	[M+Na]+	adduct linked to 2523_[M+H]+	0.957265	FALSE	C11H18N4O8		F	985140			NA	-1	-1	-1	-1	-1	16.96497	patients1_73	213.10957:12004 214.11292:1728 215.11628:2704		82779	77889	51227	76599	90622	86029	49993	55155	84661	56229	83996	60385	54350	54224	53751	59715	62888	54386	64993	49331	83617	50633	80630	54823	61908	32873
pos_3069	2.82	213.1225	w/o MS2:butabarbital	[M+H]+		0.03418804	TRUE	C12H14N2O2		F	3940			NA	-1	-1	-1	-1	-1	27.22202	patients0_31	213.12248:17520 214.12583:2780 215.12919:352	135.09099:320 147.09215:345 149.1071:215	0	0	0	0	0	0	0	0	0	0	0	0	0	0	0	0	0	0	0	0	0	0	0	0	0	0
pos_3072	8.82	213.1488	w/o MS2:7-Oxo-11-dodecenoic acid	[M+H]+	similar chromatogram in higher mz_11963	0.008547009	FALSE	C36H58O6	nan	F	43202		nan	NA	-1	-1	-1	-1	-1	9.32634	patients0_58	213.14882:4423 214.15217:967 215.15553:0		0	0	0	0	0	0	0	0	0	0	0	0	0	0	0	0	0	0	0	0	0	0	0	0	0	0
pos_3076	5.2	214.032	w/o MS2:Omethoate	[M+H]+	ion correlated with 9152; found in higher mz's MsMs_9152	0.008547009	FALSE	C18H27N3O5S1	nan	F	72448		nan	NA	-1	-1	-1	-1	-1	7.414016	population_78	214.032:5817 215.03535:1211 216.03871:483		0	0	0	0	0	0	0	0	0	0	0	0	0	0	0	0	0	0	0	0	0	0	0	0	0	32014
pos_3079	3.64	214.0499	w/o MS2:beta-D-Glucosamine	[M+H]+		0.008547009	FALSE	C22H38O5		F	266			NA	-1	-1	-1	-1	-1	11.26257	population_119	214.04988:3920 215.05323:996 216.05659:250		0	0	0	0	0	0	0	0	0	0	0	0	0	0	0	0	0	29664	0	0	0	0	0	0	0	0
pos_3086	9.54	214.0895	w/o MS2:CAY10572	[M+H]+	similar chromatogram in higher mz_8672; similar chromatogram in higher mz_8041; similar chromatogram in higher mz_7167; similar chromatogram in higher mz_12706	0.8547009	FALSE	C11H20N4O6	nan	F	45627		nan	NA	-1	-1	-1	-1	-1	13.85873	population_77	214.08949:10503 215.09284:2693 216.0962:732		12014	13065	17935	20937	21684	21181	17888	19659	19888	17495	18604	19287	20881	23251	20458	23736	31367	17605	14592	21727	17252	25486	26732	19586	14207	42647
pos_3087	4.53	214.107	w/o MS2:N-(&amp;beta;-ketocaproyl)-L-Homoserine lactone	[M+H]+		0.008547009	FALSE	C19H27N3O7	nan	F	45312		nan	NA	-1	-1	-1	-1	-1	21.75745	patients1_6	214.10698:12162 215.11033:0 216.11369:1504		0	0	0	0	0	0	0	0	0	0	0	0	0	0	0	0	0	0	0	0	0	0	0	0	0	0
pos_3088	6.94	214.1169	w/o MS2:Phenazopyridine	[M+H]+		0.02564103	FALSE	C18H28O3	nan	F	43304		nan	NA	-1	-1	-1	-1	-1	10.2367	BLANK	214.1169:4892 215.12025:346 216.12361:0		0	0	0	0	0	0	0	0	0	0	0	0	0	0	0	0	16090	0	0	0	0	0	0	0	0	0
pos_3089	8.36	214.18	w/o MS2:N-(9-Oxodecyl)acetamide	[M+H]+		0.3504274	FALSE	C13H24N4O6		F	984916			NA	-1	-1	-1	-1	-1	15.59892	patients0_11	214.18002:15784 215.18337:1842 216.18673:451		0	0	0	0	0	0	0	0	0	0	0	0	0	0	0	0	0	0	0	0	0	0	0	0	0	148167
pos_3099	11.08	215.0497	w/o MS2:7-Aminodesacetoxycephalosporanic acid	[M+H]+	ion correlated with 3889; ion correlated with 5071; ion correlated with 4565; found in higher mz's MsMs_5071	0.008547009	FALSE	C22H32N4O4	nan	F	85209		nan	NA	-1	-1	-1	-1	-1	19.50274	patients1_79	215.04974:9185 216.05309:2077 217.05645:3797		0	0	0	0	0	0	0	0	0	0	0	0	0	0	0	0	0	0	0	0	0	0	0	0	0	0
pos_3101	3.47	215.0813	w/o MS2:ETANIDAZOLE	[M+H]+	adduct linked to 3586_[M+Na]+	0.02564103	FALSE	C48H76O18	nan	F	44130		nan	NA	-1	-1	-1	-1	-1	14.9443	patients0_63	215.08133:7719 216.08468:1628 217.08804:629		0	0	0	0	0	0	0	0	0	0	0	0	0	0	0	0	0	0	0	0	0	0	0	0	0	0
pos_3104	1.06	215.1418	w/o MS2:d-Dethiobiotin	[M+NH4]+	similar chromatogram in higher mz_6474; similar chromatogram in higher mz_6260; similar chromatogram in higher mz_3548; similar chromatogram in higher mz_7307; similar chromatogram in higher mz_11975; similar chromatogram in higher mz_14937; similar chromatogram in higher mz_15476; adduct linked to 2654_[M+H]+	0.7863248	FALSE	C21H30O3		F	3351			NA	-1	-1	-1	-1	-1	19.97657	population_46	215.14183:17213 216.14518:2007 217.14854:750		51833	69139	62251	66084	54166	74554	84841	93604	86496	95911	92878	77221	86276	74826	87433	92717	87125	0	65115	0	63577	0	0	0	0	124253
pos_3108	0.97	216.02	w/o MS2:ERYSOLIN	[M+H]+		0.008547009	FALSE	C19H17N3O6	nan	F	43501		nan	NA	-1	-1	-1	-1	-1	13.35243	patients0_25	216.02003:4147 217.02338:2950 218.02674:515		0	0	0	0	0	0	0	0	0	0	0	0	0	0	0	0	0	0	0	0	0	0	0	0	0	0
pos_3115	0.87	216.0976	w/o MS2:FK-409	[M+H]+		0.02564103	FALSE	C18H23N5O5	nan	F	62986		nan	NA	-1	-1	-1	-1	-1	8.480025	patients1_78	216.09756:5137 217.10091:0 218.10427:1255		0	0	0	0	0	0	0	0	0	0	0	0	0	0	0	0	0	0	0	0	0	0	0	0	0	0
pos_3116	6.96	216.1006	w/o MS2:Atrazine	[M+H]+		0.03418804	FALSE	C13H17NO2	nan	F	44582		19395-41-6	NA	-1	-1	-1	-1	-1	6.63851	population_74	216.10062:3776 217.10397:2880 218.10733:592		0	0	0	0	0	0	0	0	0	0	0	0	0	0	0	0	0	0	0	0	0	0	0	0	0	0
pos_3145	0.81	217.0684	w/o MS2:6-APA	[M+H]+	adduct linked to 3620_[M+Na]+	0.07692308	TRUE	C16H22N4O7	nan	F	64541		nan	NA	-1	-1	-1	-1	-1	19.43615	patients0_49	217.06839:24146 218.07174:3989 219.0751:1504	56.0489:396 144.10138:329	0	0	0	0	0	0	0	0	0	0	0	0	0	0	0	47183	0	0	0	0	132575	0	0	0	0	0
pos_3151	0.86	217.1296	w/o MS2:Pro Thr	[M+H]+		0.5213675	TRUE	C21H40N6O8	nan	F	23985		nan	NA	-1	-1	-1	-1	-1	8.66134	population_17	217.11804:5544 218.12139:2910 219.12475:715	72.07984:258 217.12462:214	0	0	36546	45504	37640	37209	42171	38334	36289	0	0	0	41333	0	35591	0	35190	0	0	0	0	31301	0	0	0	0
pos_3152	17.48	217.1461	w/o MS2:Homononactinic acid; (R)-2-((2R,5S)-5-((S)-2-hydroxybutyl)tetrahydrofuran-2-yl)propanoic acid	[M+H]+		0.008547009	FALSE	C14H28N4O6		F	985176			NA	-1	-1	-1	-1	-1	16.90329	patients1_78	217.1461:8925 218.14945:0 219.15281:673		0	0	0	0	0	0	0	0	0	0	0	0	0	0	0	0	0	0	0	0	0	0	0	0	0	0
pos_3174	3.72	218.081	w/o MS2:1,3,7-Trimethyluric Acid - 13C4,15N3 (2,4,5,6-13C4, 1,3,9-15N3)	[M+H]+		0.008547009	TRUE	C6H12N2O4S2		F	103469			NA	-1	-1	-1	-1	-1	9.324755	population_51	218.08104:12242 219.08439:4323 220.08775:413	101.94917:640 154.06697:315 156.07939:727 182.05797:249	0	0	0	0	0	0	0	0	0	0	0	0	0	0	0	0	0	0	0	0	0	0	0	0	0	0
pos_3175	1.07	218.1025	w/o MS2:Pymetrozine	[M+H]+		0.1709402	FALSE	C21H28N4O6	nan	F	72391		nan	NA	-1	-1	-1	-1	-1	7.755507	patients1_28	218.10246:9102 219.10581:1891 220.10917:0		0	0	0	0	0	0	0	0	0	0	0	0	0	0	0	31832	53597	0	0	0	0	0	0	0	0	0
pos_3176	3.23	218.1178	w/o MS2:SECURININE	[M+H]+		0.008547009	TRUE	C17H26O10	nan	F	43991		nan	NA	-1	-1	-1	-1	-1	556.8131	population_108	218.11778:192303 219.12113:26348 220.12449:3355	70.06444:678 101.95028:440 172.11218:631 218.11571:412	0	0	0	0	0	0	0	0	0	0	0	0	0	0	0	0	0	0	0	0	0	1511314	0	0	0	0
pos_3200	6.89	219.0888	w/o MS2:Cymiazole	[M+H]+	ion correlated with 2151	0.008547009	TRUE	C6H11NO3S		F	263521			NA	-1	-1	-1	-1	-1	84.64245	patients1_79	219.08876:39247 220.09211:18439 221.09547:2889	57.93391:230 115.94166:223 131.0735:296 159.06784:487 174.09058:3167 175.09412:631 178.08731:237 219.0872:273	0	0	0	0	0	0	0	0	0	0	0	0	0	0	0	0	0	0	0	0	0	0	0	0	0	0
pos_3202	3.45	219.1134	w/o MS2:N-Acetylserotonin	[M+H]+		0.04273504	TRUE	C30H47N3O9S		F	366			NA	-1	-1	-1	-1	-1	9.246824	patients0_31	219.11337:10899 220.11672:4099 221.12008:838	55.01726:266 112.92117:237 148.0753:202	0	26764	0	0	0	0	0	0	0	0	0	0	0	0	0	0	0	0	0	0	0	0	0	0	0	0
pos_3207	3.97	219.1331	w/o MS2:Ile Ser	[M+H]+	ion correlated with 5656; similar chromatogram in higher mz_5656; similar chromatogram in higher mz_5251	0.008547009	FALSE	C26H39N5O8	nan	F	23658		nan	NA	-1	-1	-1	-1	-1	17.0154	patients1_40	219.13315:10039 220.1365:1446 221.13986:804		0	0	0	0	0	0	0	0	0	0	0	0	0	0	0	0	0	0	0	0	0	0	0	0	0	0
pos_3208	6.23	219.1373	w/o MS2:NERYL ACETATE	[M+H]+		0.5641026	FALSE	C14H26N4O6	nan	F	84985		nan	NA	-1	-1	-1	-1	-1	8.362547	patients0_20	219.13733:12398 220.14068:1860 221.14404:688		42874	36419	44395	0	0	0	0	0	0	0	0	0	0	0	0	0	0	0	0	0	0	0	0	0	0	84638
pos_3209	5.37	219.149	w/o MS2:Eseroline	[M+H]+	adduct linked to 3683_[M+Na]+; similar chromatogram in higher mz_8211	0.7777778	TRUE	C40H52O17		F	1935			NA	-1	-1	-1	-1	-1	33.59459	patients1_51	219.14902:201234 220.15237:48855 221.15573:4556	58.06474:4330 59.06758:312 70.06384:231 134.09558:2340 135.09979:274	120434	121516	115147	121497	114413	100987	113496	103613	101733	101014	94971	92192	107341	106448	108462	101014	112616	0	0	0	103055	54366	0	260648	75337	18033
pos_3223	1.67	220.0997	w/o MS2:L-NNA	[M+H]+		0.1025641	TRUE	C22H38O8	nan	F	44307		nan	NA	-1	-1	-1	-1	-1	13.67082	population_78	220.0997:9130 221.10305:1823 222.10641:1466	84.95882:216 88.03932:883 136.0742:313 165.05545:294	0	0	0	0	0	0	0	0	0	0	0	0	0	0	0	0	0	0	0	0	0	0	0	0	0	61615
pos_3225	2.58	220.118	w/o MS2:Pantothenic Acid	[M+H]+	adduct linked to 3704_[M+Na]+	0.991453	TRUE	C21H38O4		F	241			NA	-1	-1	-1	-1	-1	100.8271	patients0_49	220.11797:87813 221.12132:11460 222.12468:1721	72.04465:303 74.02348:206 90.05407:821 98.02351:292 124.07632:257 202.10402:221	224931	195326	226202	232017	276638	261583	231978	251858	255750	293707	259899	246150	256162	254686	254228	293682	310317	161084	336187	239387	220345	179616	237867	113013	450846	86136
pos_3246	2.18	221.1241	w/o MS2:Benzyl b-L-arabinopyranoside	[M+Na]+	adduct linked to 2690_[M+H]+	0.008547009	FALSE	C15H28N4O6	nan	F	96293		nan	NA	-1	-1	-1	-1	-1	6.554116	patients1_13	221.12405:4850 222.1274:828 223.13076:0		0	0	0	0	0	0	0	0	0	0	0	0	0	0	0	0	0	0	0	0	0	0	0	0	0	0
pos_3254	4.68	221.1652	w/o MS2:Prilocaine	[M+H]+		0.008547009	FALSE	C22H32O5		F	2073			NA	-1	-1	-1	-1	-1	9.566204	BLANK	221.16522:4227 222.16857:693 223.17193:1408		0	0	0	0	0	0	0	0	0	0	0	0	0	0	0	0	0	0	0	0	0	0	0	0	0	0
pos_3262	2.96	222.1122	w/o MS2:HYDROCOTARNINE	[M+H]+		0.01709402	FALSE	C19H28O6	nan	F	43460		nan	NA	-1	-1	-1	-1	-1	11.74035	patients1_75	222.11217:4170 223.11552:1318 224.11888:0		0	0	0	0	0	0	0	0	0	0	0	0	0	0	0	0	0	0	0	0	0	0	0	0	0	0
pos_3267	10.51	222.1481	w/o MS2:7-(2-aminophenyl)heptanoic acid	[M+H]+		0.2222222	FALSE	C21H29N7O6		F	985189			NA	-1	-1	-1	-1	-1	9.884978	population_77	222.14806:5853 223.15141:1511 224.15477:450		0	0	0	0	0	0	0	0	0	0	0	0	0	18391	0	0	0	0	0	0	0	0	0	0	0	21114
pos_3278	15.31	223.0633	w/o MS2:Laurencione diacetate	[M+H]+	found in higher mz's MsMs_10568	0.02564103	FALSE	C22H26N6O4	nan	F	65391		nan	NA	-1	-1	-1	-1	-1	9.690041	BLANK	223.06331:6263 224.06666:2916 225.07002:2792		0	0	0	0	0	0	0	0	0	0	0	0	0	0	49834	0	0	0	0	0	0	0	0	0	0	0
pos_3282	6.3	223.0737	w/o MS2:Cystathionine	[M+H]+	similar chromatogram in higher mz_9739	0.008547009	FALSE	C16H31N3O5	nan	F	63300		nan	NA	-1	-1	-1	-1	-1	5.434665	population_107	223.07365:3629 224.077:946 225.08036:2975		0	0	0	0	0	0	0	0	0	0	0	0	0	0	0	0	0	0	0	0	0	0	20694	0	0	0
pos_3283	2.9	223.0814	w/o MS2:cis-ACCP	[M+H]+	adduct linked to 3762_[M+Na]+; adduct linked to 3655_[M+NH4]+	0.06837607	FALSE	C17H23N3O8	nan	F	45355		nan	NA	-1	-1	-1	-1	-1	6.490241	patients1_38	223.08144:12538 224.08479:1537 225.08815:485		0	0	0	0	0	0	0	0	0	0	0	0	0	0	0	0	0	0	0	0	0	0	0	0	0	0
pos_3286	10.13	223.0959	w/o MS2:5-Hydroxy-4-[3-(2-hydroxy-2-propanyl)-2-oxiranyl]-1-methyl-7-oxabicyclo[4.1.0]hept-3-en-2-one	[M+H]+		0.008547009	FALSE	C17H25N3O4		F	985021			NA	-1	-1	-1	-1	-1	15.61706	BLANK	223.09587:3540 224.09922:465 225.10258:775		0	0	0	0	0	0	0	0	0	0	0	0	0	0	0	0	0	0	0	0	0	0	0	0	0	0
pos_3290	1.67	223.1078	w/o MS2:Phe Gly	[M+H]+	similar chromatogram in higher mz_3610	0.5726496	TRUE	C26H50N8O6S2	nan	F	23838		nan	NA	-1	-1	-1	-1	-1	38.56426	patients1_17	223.10776:174033 224.11111:33560 225.11447:3018	91.05405:1365 95.04799:292 96.05384:247 123.04298:289	118218	128299	174925	184762	159444	188571	238500	223439	206261	233348	248449	262078	270398	263729	239757	266977	259307	0	0	0	0	0	0	0	0	379201
pos_3309	9.71	224.0189	w/o MS2:7-CHLOROKYNURENIC ACID	[M+H]+		0.008547009	FALSE	C31H30N6O6S4	nan	F	44301		nan	NA	-1	-1	-1	-1	-1	7.970888	BLANK	224.01889:3352 225.02224:568 226.0256:609		0	0	0	0	0	0	0	0	0	0	0	0	0	0	0	0	0	0	0	0	0	0	0	0	0	0
pos_3313	7.92	224.0907	w/o MS2:Methyl o-methoxyhippuric acid	[M+H]+		0.01709402	FALSE	C12H14N3		F	5659			NA	-1	-1	-1	-1	-1	8.18963	BLANK	224.09074:4662 225.09409:1328 226.09745:0		0	0	0	0	0	0	0	0	0	0	0	0	0	0	0	0	0	0	0	0	0	0	0	0	0	0
pos_3321	8.22	224.1278	w/o MS2:BUFEXAMAC	[M+H]+		0.01709402	FALSE	C9H18N2O2	nan	F	44293		nan	NA	-1	-1	-1	-1	-1	7.195499	population_46	224.12782:5285 225.13117:1222 226.13453:260		0	0	0	0	0	0	0	0	0	0	0	0	0	0	0	0	0	0	0	0	0	0	0	0	0	0
pos_3328	6.78	225.0548	w/o MS2:Mevinphos	[M+H]+	ion correlated with 9486; ion correlated with 9874; ion correlated with 10197; ion correlated with 10344; ion correlated with 10494; ion correlated with 5670; found in higher mz's MsMs_5670; found in higher mz's MsMs_9486	0.008547009	TRUE	C21H29N5O5	nan	F	72467		nan	NA	-1	-1	-1	-1	-1	15.29627	population_46	225.05481:9008 226.05816:4420 227.06152:447	85.02796:297 182.08144:226 225.05542:440	0	0	0	0	0	0	0	0	0	0	0	0	0	0	0	0	0	0	0	0	0	0	0	0	0	0
pos_3337	6.3	225.1479	w/o MS2:MKN 003A; 5-(6-Methyl-7-oxooctyl)-2(5H)-furanone	[M+H]+		0.008547009	FALSE	C24H27N5O5		F	985187			NA	-1	-1	-1	-1	-1	6.178392	patients1_48	225.14792:4355 226.15127:975 227.15463:341		0	0	0	0	0	0	0	0	0	0	0	0	0	0	0	0	0	0	0	0	0	0	0	0	0	0
pos_3343	9.17	225.1962	w/o MS2:N,N"-Dicyclohexylurea	[M+NH4]+	similar chromatogram in higher mz_5601; adduct linked to 2951_[M+H]+; similar chromatogram in higher mz_4063; similar chromatogram in higher mz_7985; similar chromatogram in higher mz_10253	0.3504274	TRUE	C25H48N10O7	nan	F	34503		nan	NA	-1	-1	-1	-1	-1	14.05441	population_77	225.19624:11466 226.19959:1929 227.20295:825	53.03681:319 55.05405:706 67.05334:804 69.03128:204 81.07052:523	0	0	0	0	0	0	0	0	0	0	0	0	0	0	0	0	0	0	0	0	0	0	0	0	0	50172
pos_3359	5.53	226.1357	w/o MS2:Cyprodinil	[M+H]+	similar chromatogram in higher mz_6680	0.05982906	FALSE	C16H30N4O5S1	nan	F	68683		nan	NA	-1	-1	-1	-1	-1	8.389001	patients1_5	226.13567:5613 227.13902:1362 228.14238:458		0	0	0	0	0	0	0	0	0	0	0	0	0	0	0	0	0	0	0	0	0	0	0	0	0	24579
pos_3360	4.99	226.1413	w/o MS2:2-APB	[M+Na]+	ion correlated with 1783; ion correlated with 2036; ion correlated with 2410; adduct linked to 2842_[M+H]+	0.008547009	FALSE	C14H27N3O5	nan	F	64853		nan	NA	-1	-1	-1	-1	-1	5.958094	patients1_48	226.14127:5864 227.14462:911 228.14798:283		0	0	0	0	0	0	0	0	0	0	0	0	0	0	0	0	0	0	0	0	0	0	0	0	0	0
pos_3364	3.49	226.1652	w/o MS2:Secbumeton	[M+NH4]+	adduct linked to 2968_[M+H]+	0.06837607	FALSE	C13H22N4O6	nan	F	72848		nan	NA	-1	-1	-1	-1	-1	9.535582	BLANK	226.16519:5752 227.16854:1714 228.1719:0		0	0	0	0	0	0	0	0	0	0	0	0	0	0	0	0	0	0	0	0	0	0	0	0	0	0
pos_3381	3.96	227.0594	w/o MS2:Nitrotyrosine	[M+H]+		0.1367521	FALSE	C21H41NO		F	6383			NA	-1	-1	-1	-1	-1	10.35151	patients0_58	227.05936:5088 228.06271:1565 229.06607:391		0	0	0	0	0	0	0	0	0	0	0	0	0	0	0	0	0	0	0	0	0	0	0	0	0	0
pos_3385	2.48	227.1028	w/o MS2:Porphobilinogen	[M+H]+	adduct linked to 3861_[M+Na]+	0.4957265	TRUE	C7H14N2O2S		F	76			NA	-1	-1	-1	-1	-1	14.86258	population_15	227.10277:34395 228.10612:4767 229.10948:788	70.06468:959 84.04449:471	39407	38631	39166	38669	33631	36001	38515	35126	32402	40222	36670	37851	35057	38905	42027	38450	43636	204336	30197	31856	96997	0	0	0	0	0
pos_3388	5.22	227.1179	w/o MS2:Metyrapone	[M+H]+		0.008547009	FALSE	C11H12N2O2S		F	1257			NA	-1	-1	-1	-1	-1	8.42063	patients1_75	227.11789:4962 228.12124:2623 229.1246:0		0	0	0	0	0	0	0	0	0	0	0	0	0	0	0	0	0	0	0	0	0	0	0	0	0	0
pos_3393	7.2	227.1277	w/o MS2:Pyridine-2-azo-p-dimethylaniline	[M+H]+	similar chromatogram in higher mz_6431	0.008547009	FALSE	C23H35N7O4	nan	F	96366		nan	NA	-1	-1	-1	-1	-1	5.436054	population_17	227.12775:5540 228.1311:1475 229.13446:636		0	0	0	0	0	0	0	0	0	0	0	0	0	0	0	0	0	0	0	0	0	0	0	0	0	0
pos_3401	11.27	227.2005	w/o MS2:cis-&amp;Delta;2-11-methyl-Dodecenoic Acid	[M+H]+		0.1282051	FALSE	C17H14O7	C08716	F	44999		643-84-5	NA	-1	-1	-1	-1	-1	9.491512	QC1	227.20052:9471 228.20387:3076 229.20723:364		0	0	38631	34283	39195	39320	35112	48685	40769	37284	31233	38186	36713	43080	45335	53076	60233	0	0	0	0	0	0	0	0	0
pos_3410	2.73	228.1029	w/o MS2:&amp;alpha;-Aminodiphenylacetic acid	[M+H]+		0.008547009	FALSE	C23H24O6		F	1858			NA	-1	-1	-1	-1	-1	16.68196	patients1_38	228.10286:4522 229.10621:1330 230.10957:815		0	0	0	0	0	0	0	0	0	0	0	0	0	0	0	0	0	0	0	0	0	0	0	0	0	0
pos_3411	4.67	228.1232	w/o MS2:TULOBUTEROL	[M+H]+		0.008547009	FALSE	C59H90O4	C11378	F	44379		303-98-0	NA	-1	-1	-1	-1	-1	10.86518	patients0_47	228.12323:5577 229.12658:1474 230.12994:0		0	0	0	0	0	0	0	0	0	0	0	0	0	0	0	0	0	0	0	0	0	0	0	0	0	0
pos_3426	3.35	229.0967	w/o MS2:Ozagrel	[M+H]+	found in higher mz's MsMs_6912; found in higher mz's MsMs_6481	0.2649573	TRUE	C15H22N6O5	nan	F	63059		nan	NA	-1	-1	-1	-1	-1	13.61932	patients1_35	229.09674:18162 230.10009:4091 231.10345:494	110.97749:240 156.07909:289 183.09258:226	0	0	0	0	0	0	45011	39883	42791	44713	43133	44481	46385	46276	43930	45713	49572	0	0	0	0	0	0	0	0	41266
pos_3427	4.5	229.1042	w/o MS2:Chlamydospordiol; 6-(3-Hydroxy-2-butanyl)-5-(hydroxymethyl)-4-methoxy-2H-pyran-2-one	[M+H]+	similar chromatogram in higher mz_6338	0.7777778	FALSE	C17H32N4O5		F	985207			NA	-1	-1	-1	-1	-1	11.84401	patients1_2	229.1042:6969 230.10755:1247 231.11091:526		0	28303	0	38718	34168	35693	39529	33250	40516	0	35654	36480	39816	40904	34702	43377	39722	40765	48474	27553	40788	0	0	0	34142	27296
pos_3430	7.57	229.1434	w/o MS2:Traumatic Acid	[M+H]+	similar chromatogram in higher mz_4872; similar chromatogram in higher mz_4871; similar chromatogram in higher mz_5721	0.3589744	TRUE	C7H8N2O2		F	5882			NA	-1	-1	-1	-1	-1	15.67679	patients1_78	229.14343:28407 230.14678:5312 231.15014:1010	57.07064:355 85.02905:1983	0	0	0	0	0	0	0	0	0	0	0	0	0	0	0	0	0	0	0	0	0	0	0	0	0	27772
pos_3440	3.72	230.0296	w/o MS2:Clonidine	[M+H]+	found in higher mz's MsMs_8129	0.2564103	FALSE	C24H26O13		F	1889			NA	-1	-1	-1	-1	-1	16.63038	QC6	230.0296:6962 231.03295:1153 232.03631:734		24028	23917	24829	25062	21630	36918	32280	33122	29900	34399	36045	35650	33100	36080	32019	30248	29777	0	25151	0	0	21995	0	0	0	0
pos_3441	6.83	230.0469	w/o MS2:Amiloride	[M+H]+	ion correlated with 7181; found in higher mz's MsMs_7181	0.008547009	FALSE	C25H34O8		F	944			NA	-1	-1	-1	-1	-1	15.02009	patients1_54	230.04688:4255 231.05022:1254 232.05358:391		0	0	0	0	0	0	0	0	0	0	0	0	0	0	0	0	0	0	0	0	0	0	0	0	0	0
pos_3447	0.81	230.0955	w/o MS2:Ergothioneine	[M+H]+	adduct linked to 3937_[M+Na]+	0.03418804	FALSE	C16H33NO2		F	53			NA	-1	-1	-1	-1	-1	26.30898	population_62	230.09554:12848 231.09889:4018 232.10225:1971		0	0	0	0	0	0	0	0	0	0	0	0	0	0	0	0	0	0	0	0	0	0	0	0	0	0
pos_3452	3	230.1145	w/o MS2:Gly Pro Gly	[M+H]+		0.02564103	TRUE	C15H22FN3O6		F	17426			NA	-1	-1	-1	-1	-1	32.06104	patients0_65	230.11447:15165 231.11782:4229 232.12118:1104	84.95737:256	0	0	0	0	0	0	0	0	0	0	0	0	0	0	0	0	0	0	0	0	0	46913	0	0	0	0
pos_3470	2.47	231.0228	w/o MS2:guanabenz	[M+H]+	ion correlated with 913; ion correlated with 875	0.008547009	TRUE	C6H11N3O4		F	4058			NA	-1	-1	-1	-1	-1	59.62853	patients1_43	231.02278:20621 232.02613:1869 233.02949:2645	57.03442:239 63.94212:325 82.03945:235	0	0	0	0	0	0	0	0	0	0	0	0	0	0	0	0	0	0	0	0	0	0	0	0	0	0
pos_3475	1	231.0836	w/o MS2:BENZANTHRONE	[M+H]+		0.1282051	FALSE	C17H20O11	nan	F	44054		nan	NA	-1	-1	-1	-1	-1	25.46663	patients0_49	231.08359:43240 232.08694:15114 233.0903:2546		0	0	0	0	0	0	0	0	0	0	0	0	0	0	0	0	0	0	0	0	92560	0	0	0	55287	0
pos_3482	4.52	231.1129	w/o MS2:N- (3-TRIFLUOROMETHYLPHENYL)PIPERAZINE (TFMPP)	[M+H]+		0.008547009	FALSE	C10H14N5O8P	C00144	F	44359		85-32-5	NA	-1	-1	-1	-1	-1	8.124049	population_15	231.11288:3936 232.11623:1051 233.11959:304		0	0	0	0	0	0	0	0	0	0	0	0	0	0	0	0	0	0	0	0	0	0	0	0	0	0
pos_3484	3.79	231.1212	w/o MS2:Hydroxypestalotin; (6S)-6-[(1S,2R)-1,2-Dihydroxypentyl]-4-methoxy-5,6-dihydro-2H-pyran-2-one	[M+Na]+	adduct linked to 2967_[M+H]+	0.3247863	FALSE	C18H27N3O6		F	985485			NA	-1	-1	-1	-1	-1	8.605987	patients1_43	231.12119:4756 232.12454:1265 233.1279:0		0	0	0	0	0	0	0	0	0	0	0	0	0	0	0	0	0	0	0	17656	0	21855	0	19499	19542	0
pos_3488	3.78	231.1708	w/o MS2:Ile Val	[M+H]+		0.008547009	FALSE	C24H39N5O13	nan	F	23788		nan	NA	-1	-1	-1	-1	-1	15.3046	QC15	231.17078:3383 232.17413:822 233.17749:468		0	17183	0	0	0	0	0	0	0	0	0	0	0	0	0	0	0	0	0	0	0	0	0	0	0	0
pos_3495	1.28	232.0267	w/o MS2:2,4-dichloro-N-propylbenzamide	[M+H]+		0.1367521	TRUE	C19H22N4O8	nan	F	96346		nan	NA	-1	-1	-1	-1	-1	18.19595	patients1_29	232.02672:20657 233.03007:4305 234.03343:1954	86.09583:729	0	0	0	0	0	0	0	0	0	0	0	0	0	0	0	0	0	0	0	0	0	0	0	0	0	0
pos_3502	2.19	232.1178	w/o MS2:QUINAMIDE ISOPROPYLIDENE	[M+H]+		0.008547009	FALSE	C15H22O3	nan	F	43826		nan	NA	-1	-1	-1	-1	-1	12.58548	patients1_77	232.11778:3509 233.12113:566 234.12449:0		0	0	0	0	0	0	0	0	0	0	0	0	0	0	0	0	0	0	0	0	0	0	0	0	0	0
pos_3503	3.08	232.1521	Isobutyryl carnitine	[M+H]+		0.982906	TRUE	C28H42N6O10	nan	P	34492		nan	NA	-1	-1	693.105	715.9354	777.7778	733.5108	patients1_13	232.15514:214402 233.15849:69087 234.16185:9270	57.03417:230 58.06559:257 60.08138:1342 71.04939:399 85.02935:17487 85.06336:366 86.03365:798 113.97636:220 144.10289:536 173.08186:1072 232.15434:263	1163596	1214934	1295494	1208975	988218	1256694	1232688	1069569	1119042	1224115	1212536	1101502	1216179	1105890	1083016	1112488	1110373	970018	1923286	882258	259259	605225	619744	1220798	1078795	825481
pos_3505	2.93	232.1539	Isobutyryl carnitine	[M+H]+		0.974359	TRUE	C12H23N3O6		P	34492			NA	-1	-1	867.5549	748.8402	500	728.1654	patients0_11	232.15428:99188 233.15763:19797 234.16099:3368	60.08035:504 84.07996:233 85.02805:3530	935114	1244523	1409998	1342760	1395598	1362398	1483888	1497413	1638103	1614789	1629663	1613398	1876035	1785954	1703836	1751097	1895892	659301	1062448	868597	371213	690919	1602383	330116	1972087	1364757
pos_3507	4.42	232.1701	w/o MS2:2-Methyl-&amp;alpha;-pyrrolidinobutiophenone	[M+H]+	ion correlated with 3897	0.008547009	FALSE	C17H21N5O5	nan	F	96738		nan	NA	-1	-1	-1	-1	-1	12.25198	population_74	232.17009:4398 233.17344:1673 234.1768:388		0	0	0	0	0	0	0	0	0	0	0	0	0	0	0	0	0	0	0	0	0	0	0	0	0	0
pos_3517	2.52	233.0781	w/o MS2:Kifunensine	[M+H]+		0.1794872	FALSE	C22H36O4	nan	F	45180		53658-98-3	NA	-1	-1	-1	-1	-1	13.89272	QC0	233.07814:5043 234.08149:330 235.08485:1036		0	0	22018	24523	25859	22418	27790	25881	25098	25167	25998	31665	28506	24707	25781	28640	33412	0	18987	0	0	0	0	0	0	0
pos_3518	1.7	233.096	w/o MS2:Nalidixic acid	[M+H]+		0.1196581	FALSE	C27H26N2O3		F	1408			NA	-1	-1	-1	-1	-1	19.77816	population_74	233.09602:14117 234.09937:3422 235.10273:3242		0	0	0	0	0	0	0	0	0	0	0	0	0	0	0	0	0	0	0	0	0	0	0	0	0	27020
pos_3519	7.43	233.1125	w/o MS2:Asp Val	[M+H]+		0.03418804	FALSE	C24H44N8O10	nan	F	23991		nan	NA	-1	-1	-1	-1	-1	9.533469	patients0_11	233.11253:4504 234.11588:702 235.11924:1491		0	0	0	0	0	0	0	0	0	0	0	0	0	0	0	0	0	0	0	0	0	0	0	0	0	0
pos_3521	9.06	233.117	w/o MS2:7,8 Dihydrokawain	[M+H]+		0.3846154	FALSE	C13H23N3O7	nan	F	85151		nan	NA	-1	-1	-1	-1	-1	13.80095	population_48	233.11696:8388 234.12031:1452 235.12367:540		0	0	0	0	0	0	0	0	0	0	0	0	0	0	0	0	16306	0	0	0	0	0	0	0	0	0
pos_3522	6.9	233.1277	w/o MS2:Melatonin	[M+H]+		0.008547009	FALSE	C19H32O4		F	73			NA	-1	-1	-1	-1	-1	22.00251	patients1_38	233.12769:6358 234.13104:1325 235.1344:901		0	0	0	0	0	0	0	0	0	0	0	0	0	0	0	0	0	0	0	0	0	0	0	0	0	0
pos_3537	6.06	234.1492	w/o MS2:Methylphenidate	[M+H]+		0.008547009	TRUE	C19H17NOS		F	1227			NA	-1	-1	-1	-1	-1	387.7061	population_108	234.14922:96669 235.15257:32816 236.15593:4551	56.04963:1095 86.09626:508 160.11256:2272 161.11497:230 234.14738:306	0	0	0	0	0	0	0	0	0	0	0	0	0	0	0	0	0	0	0	0	0	502105	0	0	0	0
pos_3547	8.62	235.0642	w/o MS2:ANHYDROBRAZILIC ACID	[M+H]+	ion correlated with 7157; found in higher mz's MsMs_9913	0.05128205	FALSE	C22H24O7	nan	F	43627		nan	NA	-1	-1	-1	-1	-1	8.201668	population_71	235.06418:6162 236.06753:1641 237.07089:806		0	0	0	0	0	0	0	0	0	0	0	0	0	0	0	0	0	0	0	0	0	0	0	0	0	0
pos_3556	7.07	235.1081	w/o MS2:5-Methoxy-DL-tryptophan	[M+H]+		0.03418804	FALSE	C6H13NO2		F	103475			NA	-1	-1	-1	-1	-1	7.571033	population_74	235.10808:4073 236.11143:1146 237.11479:321		0	0	0	0	0	0	0	0	0	0	0	0	0	0	0	0	0	0	0	0	0	0	0	0	0	0
pos_3559	3.4	235.1178	w/o MS2:F16	[M+H]+	ion correlated with 4949	0.01709402	FALSE	C14H22N4O7	nan	F	64730		nan	NA	-1	-1	-1	-1	-1	10.78614	patients1_38	235.11784:5967 236.12119:1650 237.12455:706		0	0	0	0	0	0	0	0	0	0	0	0	0	0	0	0	0	0	0	0	0	0	0	0	0	0
pos_3562	6.29	235.1481	w/o MS2:Lenacil	[M+H]+		0.06837607	FALSE	C12H22N4O5	nan	F	68909		nan	NA	-1	-1	-1	-1	-1	8.616141	patients1_3	235.14809:7061 236.15144:1469 237.1548:674		0	0	0	0	35159	0	0	0	0	32289	32773	0	35379	0	0	33341	0	0	0	0	27231	0	0	0	0	0
pos_3564	9.27	235.1688	w/o MS2:Ilicic acid	[M+H]+		0.008547009	FALSE	C23H27N3O7		F	984974			NA	-1	-1	-1	-1	-1	5.420431	patients1_4	235.16882:5191 236.17217:757 237.17553:593		0	0	0	0	0	0	0	0	0	0	0	0	0	0	0	0	0	0	0	0	0	0	0	0	0	0
pos_3565	4.99	235.1854	Lidocaine	[M+H]+	adduct linked to 4061_[M+Na]+; similar chromatogram in higher mz_8396	0.991453	TRUE	C15H10O4	C10028	P	995		480-40-0	NA	-1	-1	789.7153	814.9621	500	6665.949	population_64	235.18004:66669 236.18339:14027 237.18675:12934	58.06478:415 86.09636:3276 87.09982:320	14774856	14982147	15289289	13665077	14577803	15640687	16825228	17763694	17786258	18000200	17594708	18369048	18007648	18229298	18345576	18308870	18378394	10924295	4035240	8669495	11598047	42763716	587357	8454503	11597434	9137567
pos_3572	6.87	236.0699	w/o MS2:Carboxin	[M+H]+	ion correlated with 2260	0.008547009	TRUE	C13H23N3O6	nan	F	68941		nan	NA	-1	-1	-1	-1	-1	46.30904	patients1_51	236.06995:32075 237.0733:12932 238.07666:1595	179.07483:221 180.07977:3135 181.08266:779	0	0	0	0	0	0	0	0	0	0	0	0	0	0	0	0	0	0	0	0	0	0	0	0	0	0
pos_3579	8.85	236.1279	w/o MS2:Pentylone	[M+H]+	ion correlated with 7553; ion correlated with 8867; similar chromatogram in higher mz_7553	0.008547009	FALSE	C16H29N3O6	nan	F	85215		nan	NA	-1	-1	-1	-1	-1	16.20563	population_51	236.12794:4662 237.13129:927 238.13465:0		0	0	0	0	0	0	0	0	0	0	0	0	0	0	0	0	0	0	0	0	0	0	0	0	0	0
pos_3586	3.39	237.0711	w/o MS2:Zileuton	[M+Na]+	adduct linked to 3101_[M+H]+	0.008547009	FALSE	C34H42O20	nan	F	43372		nan	NA	-1	-1	-1	-1	-1	66.6265	patients0_81	237.07108:16492 238.07443:4177 239.07779:3000		0	0	0	0	0	0	0	0	0	0	0	0	0	0	0	0	0	0	0	0	0	0	0	0	0	0
pos_3587	8.58	237.0755	w/o MS2:(E)-1-(4-hydroxy-2-oxo-6-(prop-1-en-1-yl)-2H-pyran-3-yl)butane-1,2-dione	[M+H]+		0.008547009	FALSE	C13H23N3O6		F	985347			NA	-1	-1	-1	-1	-1	11.20855	patients0_58	237.07549:3269 238.07884:823 239.0822:1582		0	0	0	0	0	0	0	0	0	0	0	0	0	0	0	0	0	0	0	0	0	0	0	0	0	0
pos_3588	5.12	237.0761	w/o MS2:FRAXIDIN METHYL ETHER	[M+H]+	ion correlated with 1606; ion correlated with 4010	0.008547009	TRUE	C24H32O6	nan	F	43772		nan	NA	-1	-1	-1	-1	-1	105.9672	patients1_54	237.07614:35085 238.07949:12889 239.08285:3301	149.02339:269 193.04854:402	0	0	0	0	0	0	0	0	0	0	0	0	0	0	0	0	0	0	0	0	0	0	0	0	0	0
pos_3589	2.37	237.086	w/o MS2:(S,S)-(-)-Hydrobenzoin	[M+H]+		0.008547009	FALSE	C17H25N3O6S1	nan	F	64946		nan	NA	-1	-1	-1	-1	-1	13.16988	patients1_43	237.08603:4467 238.08938:1050 239.09274:2118		0	0	0	0	0	0	0	0	0	0	0	0	0	0	0	0	0	0	0	0	0	0	0	0	0	0
pos_3590	7.91	237.102	Carbamazepine	[M+H]+	adduct linked to 4094_[M+Na]+; found in higher mz's MsMs_9061; similar chromatogram in higher mz_4395; similar chromatogram in higher mz_7091; similar chromatogram in higher mz_7866	0.2222222	TRUE	C14H14ClN3O2S		P	1489			NA	-1	-1	785.6508	911.6014	800	68.16525	patients1_51	237.10204:550815 238.10539:184758 239.10875:15345	192.0795:3088 193.08511:885 194.09538:17139 194.17014:338 195.0993:3684 237.10011:915	0	0	0	0	0	0	0	0	0	0	0	0	0	0	0	0	0	0	0	0	0	0	0	0	0	0
pos_3591	10.37	237.1113	w/o MS2:DIHYDRO-&amp;beta;-TUBAIC ACID	[M+H]+	found in higher mz's MsMs_5465	0.2991453	TRUE	C24H30O7	nan	F	44213		nan	NA	-1	-1	-1	-1	-1	11.25737	patients0_11	237.11131:16434 238.11466:4222 239.11802:743	163.07275:337 195.10368:256 196.10561:318	32421	35327	43248	39868	40305	42916	42779	36356	41359	47449	40739	47227	46291	43165	49160	41621	52960	0	0	0	0	0	0	0	0	0
pos_3594	6.65	237.1233	w/o MS2:Phe Ala	[M+H]+		0.01709402	FALSE	C25H46N6O8	nan	F	23689		nan	NA	-1	-1	-1	-1	-1	4.340086	patients0_59	237.12328:3648 238.12663:921 239.12999:607		0	0	0	0	0	0	0	0	0	0	0	0	0	0	0	0	0	0	0	0	0	0	0	0	0	0
pos_3606	2.53	238.0643	w/o MS2:PD 146176	[M+H]+		0.2222222	TRUE	C3H7NO2S	C00793	F	45273		921-01-7	NA	-1	-1	-1	-1	-1	17.66179	patients1_38	238.06435:16404 239.0677:4573 240.07106:1707	151.03284:1314	0	0	0	0	0	0	0	0	0	0	0	0	0	0	29237	0	0	0	42151	0	59032	27371	0	38482	0	26098
pos_3608	5.73	238.1074	w/o MS2:2,3-dihydro-1,4-benzodioxin-2-ylmethyl dimethylcarbamate	[M+H]+		0.1538462	FALSE	C21H33N3O4	nan	F	96365		nan	NA	-1	-1	-1	-1	-1	11.30891	patients1_53	238.10736:7998 239.11071:0 240.11407:1193		0	0	0	0	0	0	0	0	0	0	0	0	0	0	0	0	24577	0	0	20039	0	0	0	0	0	0
pos_3612	9.48	238.1561	w/o MS2:(S)-Desoxy-D2PM	[M+H]+	ion correlated with 3230	0.1282051	FALSE	C14H27N5O5	nan	F	96727		nan	NA	-1	-1	-1	-1	-1	11.26088	population_77	238.15611:10683 239.15946:2566 240.16282:607		0	0	0	0	0	0	0	0	0	0	0	0	0	0	0	0	0	0	0	0	0	0	0	0	0	33443
pos_3621	5.78	239.0674	w/o MS2:3-HYDROXYFLAVONE	[M+H]+		0.01709402	FALSE	C18H27NO4	nan	F	43459		nan	NA	-1	-1	-1	-1	-1	145.5797	patients0_8	239.0674:69764 240.07075:35067 241.07411:3970		0	0	0	0	0	0	0	0	0	0	0	0	0	0	0	0	0	0	0	0	0	0	0	0	0	0
pos_3626	8.83	239.1073	w/o MS2:Benzyl cinnamate	[M+H]+		0.008547009	FALSE	C15H28N4O6	nan	F	94811		nan	NA	-1	-1	-1	-1	-1	3.222068	population_20	239.1073:4087 240.11065:1244 241.11401:624		0	0	0	0	0	0	0	0	0	0	0	0	0	0	0	0	0	0	0	0	0	0	0	0	0	0
pos_3627	7.3	239.1278	w/o MS2:1-(3-Ethyl-2,4-dihydroxy-6-methoxyphenyl)-1-butanone	[M+H]+		0.01709402	FALSE	C17H32N6O4		F	985089			NA	-1	-1	-1	-1	-1	4.004544	population_46	239.12782:5033 240.13117:427 241.13453:474		0	0	0	0	0	0	0	0	0	0	0	0	0	0	0	0	0	0	0	0	0	0	0	0	0	0
pos_3629	6.57	239.1487	w/o MS2:Pirimicarb	[M+H]+	ion correlated with 9931; ion correlated with 13236; ion correlated with 9500; ion correlated with 13615; ion correlated with 9623	0.05128205	FALSE	C17H33N7O4	nan	F	68822		nan	NA	-1	-1	-1	-1	-1	9.708116	population_71	239.14867:6922 240.15202:1933 241.15538:0		0	0	0	0	0	0	0	0	0	0	0	0	0	0	0	0	0	0	0	0	0	0	0	0	0	0
pos_3648	8.29	240.0598	w/o MS2:NSC 210902	[M+H]+	ion correlated with 7797; ion correlated with 3605	0.008547009	FALSE	C18H28N4O5	nan	F	45322		nan	NA	-1	-1	-1	-1	-1	3.566043	patients1_50	240.05984:4153 241.06319:849 242.06655:362		0	0	0	0	0	0	0	0	0	0	0	0	0	0	0	0	0	0	0	0	0	0	0	0	0	0
pos_3649	4.92	240.0861	w/o MS2:Clomazone	[M+H]+	similar chromatogram in higher mz_9566	0.008547009	TRUE	C11H17N5O4	nan	F	68836		nan	NA	-1	-1	-1	-1	-1	52.55551	patients1_79	240.08607:40815 241.08942:13880 242.09278:2296	97.02875:331 138.05428:906 151.03719:614 156.06471:632 168.06863:415 180.06572:1093 240.08615:450	0	0	0	0	0	0	0	0	0	0	0	0	0	0	0	0	0	0	0	0	0	0	0	0	0	0
pos_3655	2.69	240.1077	w/o MS2:7,8-dihydro-L-Biopterin	[M+NH4]+	ion correlated with 3762; adduct linked to 3283_[M+H]+	0.01709402	TRUE	C17H25N3O		F	5106			NA	-1	-1	-1	-1	-1	27.28452	patients1_38	240.1077:29020 241.11105:3072 242.11441:1290	88.04019:219 103.0396:458	0	0	0	0	0	0	0	0	0	0	0	0	0	0	0	0	0	0	0	0	0	0	0	0	0	0
pos_3659	5.2	240.1223	w/o MS2:N-benzyl-1-methyl-1H-pyrazolo[3,4-d]pyrimidin-4-amine	[M+NH4]+	ion correlated with 613; ion correlated with 1222; ion correlated with 2863; ion correlated with 3285; ion correlated with 3765; adduct linked to 3285_[M+H]+	0.008547009	FALSE	C25H28N4O4	nan	F	96288		nan	NA	-1	-1	-1	-1	-1	21.63463	patients0_31	240.12225:8961 241.1256:1698 242.12896:552		0	0	0	0	0	0	0	0	0	0	0	0	0	0	0	0	0	0	0	0	0	0	0	0	0	0
pos_3660	3.33	240.1585	w/o MS2:(5E,7E)-3-Acetamido-5,7-undecadienoic acid	[M+H]+		0.008547009	FALSE	C13H23N3O5S1		F	985305			NA	-1	-1	-1	-1	-1	7.966471	patients0_65	240.15848:3633 241.16183:697 242.16519:0		0	0	0	0	0	0	0	0	0	0	0	0	0	0	0	0	0	0	0	0	0	0	0	0	0	0
pos_3676	6.4	241.0314	w/o MS2:L-Cystine	[M+H]+	ion correlated with 7446; ion correlated with 13713; found in higher mz's MsMs_13713; found in higher mz's MsMs_7446	0.008547009	FALSE	C33H39NO13P		F	17			NA	-1	-1	-1	-1	-1	3.711955	patients1_6	241.03136:3263 242.03471:666 243.03807:860		0	0	0	0	0	0	0	0	0	0	0	0	0	0	0	0	0	0	0	0	0	0	0	0	0	0
pos_3677	1.12	241.0797	w/o MS2:2',4'-Dihydroxychalcone	[M+H]+		0.008547009	FALSE	C15H25N5O4S1		F	985558			NA	-1	-1	-1	-1	-1	22.6473	patients0_8	241.07965:6089 242.083:683 243.08636:0		0	0	0	0	0	0	0	0	0	0	0	0	0	0	0	0	0	0	0	0	0	0	0	0	0	0
pos_3679	4.73	241.0969	w/o MS2:ethyl 2-cyano-3-(1h-indol-3-yl)prop-2-enoate	[M+H]+		0.02564103	TRUE	C9H17N3O5	nan	F	96372		nan	NA	-1	-1	-1	-1	-1	22.51638	population_51	241.09694:16017 242.10029:4685 243.10365:754	86.09605:240 154.06544:268 241.09659:1470	0	0	0	0	0	0	0	0	0	0	0	0	0	0	0	0	0	0	0	0	0	0	0	0	0	0
pos_3681	5.75	241.1039	w/o MS2:CMPF	[M+H]+		0.03418804	FALSE	C20H35N3O15	nan	F	45041		nan	NA	-1	-1	-1	-1	-1	9.436632	patients0_25	241.10393:3927 242.10728:0 243.11064:1800		0	0	0	0	0	0	0	0	0	0	0	0	0	0	0	0	0	0	0	0	0	0	0	0	0	0
pos_3683	5.38	241.1308	w/o MS2:L-Anserine	[M+Na]+	adduct linked to 3209_[M+H]+	0.01709402	FALSE	C14H13NO5		F	4195			NA	-1	-1	-1	-1	-1	10.6473	patients1_51	241.13084:3957 242.13419:1918 243.13755:1636		0	0	0	0	0	0	0	0	0	0	0	0	0	0	0	0	0	0	0	0	0	0	0	0	0	0
pos_3690	0.98	241.2223	w/o MS2:Myristoleic Acid methyl ester	[M+H]+	ion correlated with 3640	0.07692308	FALSE	C21H29N3O	C06965	F	44859		3737/9/5	NA	-1	-1	-1	-1	-1	98.0472	population_36	241.22229:74324 242.22564:25108 243.229:1401		0	0	34759	0	0	0	0	0	0	0	25905	0	0	0	0	0	0	0	360474	0	358975	0	264168	0	0	0
pos_3707	5.57	242.1189	w/o MS2:Mefenamic acid	[M+H]+		0.3846154	TRUE	C21H22N2O5S		F	1098			NA	-1	-1	-1	-1	-1	37.58796	patients0_44	242.11887:87607 243.12222:19671 244.12558:7769	73.06457:560 122.05907:851 123.06725:768 136.07449:726 137.08226:287 170.06114:2284 171.06619:433 184.07671:205 214.08745:555 242.11824:930	0	22587	21353	0	0	23927	25158	0	26216	20313	30234	21663	21722	19837	28233	29858	25957	36632	85259	0	83360	44818	0	100096	0	39730
pos_3722	5.84	243.0621	w/o MS2:ETHOPROP	[M+H]+		0.008547009	FALSE	C4H6N2S	C07190	F	44576		60-56-0	NA	-1	-1	-1	-1	-1	6.723499	patients0_31	243.06207:3097 244.06542:837 245.06878:352		0	0	0	0	0	0	0	0	0	0	0	0	0	0	0	0	0	0	0	0	0	0	0	0	0	0
pos_3723	8.55	243.0685	w/o MS2:3-Hydroxy-4-methoxyxanthone	[M+H]+	ion correlated with 1354; ion correlated with 1955; ion correlated with 4387	0.008547009	FALSE	C19H27N3O7S1		F	984971			NA	-1	-1	-1	-1	-1	17.10137	population_77	243.06845:7978 244.0718:2384 245.07516:3938		0	0	0	0	0	0	0	0	0	0	0	0	0	0	0	0	0	0	0	0	0	0	0	0	0	0
pos_3725	6.02	243.1124	w/o MS2:Ser His	[M+H]+	similar chromatogram in higher mz_5538	0.06837607	TRUE	C27H46N8O9	nan	F	23731		nan	NA	-1	-1	-1	-1	-1	25.48264	population_50	243.11241:32690 244.11576:14453 245.11912:2581	56.96441:231 79.05368:629 106.06487:3115 153.0683:223	0	0	0	0	0	0	0	0	0	0	0	0	0	0	0	0	0	0	0	0	0	0	0	0	27049	71001
pos_3730	5.83	243.1553	w/o MS2:AMPROLIUM	[M+H]+	similar chromatogram in higher mz_7859	0.008547009	FALSE	C21H26O13	nan	F	43586		nan	NA	-1	-1	-1	-1	-1	46.09186	patients0_81	243.15526:13260 244.15861:4406 245.16197:372		0	0	0	0	0	0	0	0	0	0	0	0	0	0	0	0	0	0	0	0	0	0	0	0	0	0
pos_3742	3.12	244.1298	w/o MS2:Gly Pro Ala	[M+H]+		0.05982906	FALSE	C17H31NO3		F	16082			NA	-1	-1	-1	-1	-1	13.14982	patients0_59	244.12978:8182 245.13313:2466 246.13649:545		0	0	0	0	0	0	0	0	0	0	0	0	0	0	0	0	0	0	0	0	0	0	0	0	0	0
pos_3748	7.37	244.1585	w/o MS2:1-((4-amino-2-propylpyrimidin-5-yl)methyl)-2-methylpyridinium	[M+H]+	similar chromatogram in higher mz_9680; similar chromatogram in higher mz_3975	0.01709402	FALSE	C27H41N5O8	nan	F	34498		nan	NA	-1	-1	-1	-1	-1	12.87178	patients0_71	244.15854:5172 245.16189:800 246.16525:0		0	0	0	0	0	0	0	0	0	0	0	0	0	0	0	0	0	0	0	0	0	0	0	0	0	0
pos_3749	3.94	244.1711	w/o MS2:Pro Lys	[M+H]+		0.008547009	FALSE	C24H44N8O9	nan	F	23869		nan	NA	-1	-1	-1	-1	-1	61.03094	patients0_76	244.1711:19445 245.17445:6683 246.17781:627		0	0	0	0	0	0	0	0	0	0	0	0	0	0	0	0	0	0	0	0	0	0	0	0	0	0
pos_3765	5.2	245.0777	w/o MS2:Uridine	[M+Na]+	ion correlated with 1222; ion correlated with 1507; ion correlated with 2863; ion correlated with 3285; ion correlated with 3659; adduct linked to 3285_[M+H]+	0.008547009	TRUE	C26H45NO7S		F	90			NA	-1	-1	-1	-1	-1	53.94873	patients0_31	245.07767:13920 246.08102:3815 247.08438:876	57.94189:215	0	0	0	0	0	0	0	0	0	0	0	0	0	0	0	0	0	0	0	0	0	0	0	0	0	0
pos_3768	2.18	245.095	w/o MS2:D-Biotin	[M+H]+		0.1794872	FALSE	C21H38O4		F	243			NA	-1	-1	-1	-1	-1	14.97344	patients1_38	245.09505:7446 246.0984:1159 247.10176:1445		0	0	0	0	0	0	0	33051	0	0	0	32943	0	0	0	0	0	0	0	0	0	0	32547	0	0	0
pos_3770	10.53	245.1171	w/o MS2:OSTHOL	[M+H]+		0.008547009	FALSE	C24H26O13	nan	F	44022		nan	NA	-1	-1	-1	-1	-1	10.10332	population_76	245.11708:3102 246.12043:1308 247.12379:0		0	0	0	0	0	0	0	0	0	0	0	0	0	0	0	0	0	0	0	0	0	0	0	0	0	0
pos_3776	4.5	245.1857	w/o MS2:Ile Ile	[M+H]+		0.05982906	FALSE	C19H36N6O9	nan	F	23681		nan	NA	-1	-1	-1	-1	-1	17.05076	patients0_23	245.18571:7187 246.18906:0 247.19242:1590		0	0	0	0	0	0	0	0	0	0	0	0	0	0	0	0	0	0	0	0	20551	0	0	0	0	0
pos_3779	14.01	245.2264	w/o MS2:N4-(N-acetylaminopropyl)spermidine	[M+H]+		0.008547009	FALSE	C25H39N5O8	nan	F	34480		nan	NA	-1	-1	-1	-1	-1	10.37175	population_105	245.22641:3813 246.22976:1204 247.23312:446		0	0	0	0	0	0	0	0	0	0	0	0	0	0	0	0	0	0	0	0	0	0	0	32987	0	0
pos_3786	3.57	246.0797	w/o MS2:3-Hydroxy-4-methoxy-2,2'-bipyridine-6-carboxamide	[M+H]+		0.01709402	FALSE	C14H22N4O9		F	985520			NA	-1	-1	-1	-1	-1	21.87794	patients1_24	246.07974:6964 247.08309:2928 248.08645:918		0	0	0	0	0	0	0	0	0	0	0	0	0	0	0	0	0	0	0	0	0	0	0	0	0	0
pos_3787	4.21	246.1231	w/o MS2:ACETYLTRYPTOPHANAMIDE	[M+H]+		0.05128205	TRUE	C15H18O4	nan	F	44265		nan	NA	-1	-1	-1	-1	-1	373.6347	population_39	246.12306:203237 247.12641:40488 248.12977:3128	59.06018:1894 60.08:262 76.03827:507 100.04021:206 117.06673:287 118.0666:482 130.06476:596 132.0831:204 144.08018:1088 146.05998:3263 147.04419:255 147.06282:532 159.09186:216 170.05814:1091 188.06985:2876 246.13412:334	0	0	0	0	0	0	0	0	0	0	0	0	0	0	0	0	0	0	0	0	0	0	0	0	0	0
pos_3790	4.23	246.1693	2-Methylbutyroylcarnitine	[M+H]+	adduct linked to 4312_[M+Na]+	0.8888889	TRUE	C7H4BrN3O2	nan	P	5367		74209-34-0	NA	-1	-1	798.1701	786.9822	500	349.5527	population_4	246.16837:84258 247.17172:22390 248.17508:2602	57.06901:522 60.08007:607 85.02728:6005 188.06779:210	521889	503019	553587	523016	493986	522541	599754	612809	577251	597358	602409	616783	626916	611284	595711	623191	633681	298374	514594	0	0	274028	26069	0	636414	520211
pos_3792	5.67	246.1835	w/o MS2:TOLPERISONE	[M+H]+	ion correlated with 54	0.008547009	TRUE	C22H26O7	nan	F	43502		nan	NA	-1	-1	-1	-1	-1	55.17081	population_74	246.18355:15856 247.1869:3791 248.19026:717	58.06456:982	0	0	0	0	0	0	0	0	0	0	0	0	0	0	0	0	0	0	0	0	0	0	0	0	0	0
pos_3806	4.14	247.0743	w/o MS2:Stavudine	[M+H]+		0.008547009	FALSE	C11H15NO2		F	2495			NA	-1	-1	-1	-1	-1	27.09619	patients1_38	247.07434:6077 248.07769:1203 249.08105:482		0	0	0	0	0	0	0	0	0	0	0	0	0	0	0	0	0	0	0	0	0	0	0	0	0	0
pos_3813	2.4	247.0938	w/o MS2:PRENYLETIN	[M+H]+	ion correlated with 11977	0.008547009	TRUE	C25H34O7	nan	F	43675		nan	NA	-1	-1	-1	-1	-1	386.1851	patients0_44	247.0938:86583 248.09715:8618 249.10051:1984	132.06488:1406	0	0	0	0	0	0	0	0	0	0	0	0	0	0	0	0	0	0	0	0	0	0	0	0	0	0
pos_3815	5.85	247.1073	w/o MS2:N-Acetyl-D-tryptophan	[M+H]+		0.2820513	TRUE	C16H22N4O5	nan	F	65911		nan	NA	-1	-1	-1	-1	-1	15.24359	patients1_74	247.10732:25694 248.11067:9459 249.11403:1380	130.06313:350 132.0817:577 146.06006:463 159.09193:851 170.05994:303 188.07169:863	0	0	0	0	0	0	0	0	0	0	0	0	0	0	0	0	0	0	0	0	17603	0	0	0	15479	32163
pos_3817	4.17	247.1289	w/o MS2:Asp Ile	[M+H]+		0.02564103	FALSE	C29H44N6O10	nan	F	23772		nan	NA	-1	-1	-1	-1	-1	267.5809	patients0_72	247.12888:258830 248.13223:145699 249.13559:13804		0	0	0	0	0	0	0	0	0	0	0	0	0	0	0	0	0	0	0	0	0	0	0	0	0	0
pos_3818	2.03	247.1292	Val Glu	[M+H]+		0.7948718	TRUE	C12H24N4O4		P	23976			NA	-1	-1	781.4393	723.1297	444.4445	36.03579	QC16	247.12663:18354 248.12998:2603 249.13334:317	55.05339:358 56.0477:234 72.08054:250 84.04341:264	164339	161608	156410	83375	81944	78383	0	80216	85840	0	64571	184901	94450	0	77719	93039	93799	105998	114294	95324	79644	0	150049	72195	97641	59225
pos_3821	8.39	247.1321	w/o MS2:Achalensolide	[M+H]+	adduct linked to 4220_[M+NH4]+	0.03418804	FALSE	C18H36N4O4		F	985107			NA	-1	-1	-1	-1	-1	7.582545	patients1_74	247.13206:4482 248.13541:942 249.13877:458		0	0	0	0	0	0	0	0	0	0	0	0	0	0	0	0	0	0	0	0	0	0	0	0	0	0
pos_3823	6.29	247.1444	w/o MS2:Octopine	[M+H]+		0.008547009	TRUE	C28H33NO7		F	3377			NA	-1	-1	-1	-1	-1	83.2533	patients1_75	247.14444:29999 248.14779:11989 249.15115:1203	56.0484:511 110.09624:332 229.13234:2377 230.13692:504	0	0	0	0	0	0	0	0	0	0	0	0	0	0	0	0	0	0	0	0	0	0	0	0	0	0
pos_3829	1.75	247.1805	w/o MS2:Mepivacaine	[M+H]+		0.008547009	TRUE	C16H16O7	nan	F	43244		nan	NA	-1	-1	-1	-1	-1	14.57492	patients1_38	247.18053:7707 248.18388:3653 249.18724:332	111.00267:224 132.06531:315 247.17665:260	0	0	0	0	0	0	0	0	0	0	0	0	0	0	0	0	0	0	0	0	0	0	0	0	0	0
pos_3837	1.72	248.0581	w/o MS2:Forchlorfenuron	[M+H]+		0.01709402	TRUE	C10H18N4O6	nan	F	72403		nan	NA	-1	-1	-1	-1	-1	45.56405	patients1_5	248.05812:19191 249.06147:4242 250.06483:2434	151.07347:538	0	0	0	0	0	0	0	0	0	0	0	0	0	0	0	0	0	0	0	0	0	0	0	0	0	0
pos_3839	2.65	248.093	w/o MS2:Asp Asn	[M+H]+		0.008547009	FALSE	C30H45N5O10	nan	F	23825		nan	NA	-1	-1	-1	-1	-1	42.59305	patients0_7	248.093:10658 249.09635:1380 250.09971:786		0	0	0	0	0	0	0	0	0	0	0	0	0	0	0	0	0	0	0	0	0	0	0	0	0	0
pos_3840	1.52	248.0971	w/o MS2:CYPMPO	[M+H]+		0.04273504	FALSE	C12H24N6O5	nan	F	64679		nan	NA	-1	-1	-1	-1	-1	43.36525	population_36	248.09709:15938 249.10044:2196 250.1038:234		0	0	0	0	0	0	0	0	0	0	0	0	0	0	0	0	0	275260	0	0	0	0	0	0	0	0
pos_3841	1.93	248.1073	w/o MS2:N-(naphthalen-1-yl)benzamide	[M+H]+		0.008547009	FALSE	C19H27N3O7	nan	F	96359		nan	NA	-1	-1	-1	-1	-1	15.3295	population_36	248.10735:3194 249.1107:1704 250.11406:337		0	0	0	0	0	0	0	0	0	0	0	0	0	0	0	0	0	0	0	0	0	0	0	0	0	0
pos_3845	4.08	248.1607	w/o MS2:Thr Lys	[M+H]+		0.008547009	FALSE	C18H33N5O9	nan	F	23989		nan	NA	-1	-1	-1	-1	-1	210.132	population_74	248.16068:77517 249.16403:27172 250.16739:2494		0	0	0	0	0	0	0	0	0	0	0	0	0	0	0	0	0	0	0	0	0	0	0	0	0	0
pos_3858	6.98	249.0601	w/o MS2:S-ethyl N-[4-(trifluoromethyl)phenyl] Isothiourea	[M+H]+		0.008547009	FALSE	C18H27N7O4	nan	F	64868		nan	NA	-1	-1	-1	-1	-1	11.10884	population_33	249.06007:3390 250.06342:1356 251.06678:460		0	0	0	0	0	0	0	0	0	0	0	0	0	0	0	0	0	0	0	0	0	0	0	0	0	0
pos_3859	6.61	249.0718	w/o MS2:Asp Asp	[M+H]+		0.02564103	FALSE	C25H47N9O8	nan	F	23685		nan	NA	-1	-1	-1	-1	-1	11.993	population_46	249.07182:6273 250.07517:1107 251.07853:506		0	0	0	0	0	0	0	0	0	0	0	0	0	0	0	0	0	0	0	0	0	0	0	0	0	0
pos_3862	8.3	249.089	w/o MS2:Pyrimethamine	[M+H]+	ion correlated with 11445; ion correlated with 11824; ion correlated with 12043; ion correlated with 1866; ion correlated with 6005; ion correlated with 7860; ion correlated with 10339; ion correlated with 11275; ion correlated with 11541; ion correlated with 10882; similar chromatogram in higher mz_11541; similar chromatogram in higher mz_6005; similar chromatogram in higher mz_10339; similar ch…	0.008547009	FALSE	C15H14O5		F	2204			NA	-1	-1	-1	-1	-1	3.249443	patients1_6	249.08904:3414 250.09239:753 251.09575:362		0	0	0	0	0	0	0	0	0	0	0	0	0	0	0	0	0	0	0	0	0	0	0	0	0	0
pos_3868	9.57	249.1216	w/o MS2:6-Hydroxymelatonin	[M+H]+		0.008547009	FALSE	C26H37NO2		F	7013			NA	-1	-1	-1	-1	-1	7.747222	patients0_69	249.1216:3169 250.12495:3134 251.12831:0		0	0	0	0	0	0	0	0	0	0	0	0	0	0	0	0	0	0	0	0	0	0	0	0	0	0
pos_3869	1.16	249.1403	w/o MS2:8-CYCLOPENTYLTHEOPHYLLINE	[M+H]+		0.008547009	FALSE	C21H26O3	D02754	F	44461		55079-83-9	NA	-1	-1	-1	-1	-1	7.137237	population_105	249.14034:4193 250.14369:1431 251.14705:0		0	0	0	0	0	0	0	0	0	0	0	0	0	0	0	0	0	0	0	0	0	0	0	36743	0	0
pos_3870	9.57	249.1464	w/o MS2:2-[(5R,8S,8aS)-3,8-Dimethyl-2-oxo-1,2,4,5,6,7,8,8a-octahydro-5-azulenyl]acrylic acid	[M+H]+		0.1965812	FALSE	C13H23N3O6S1		F	985014			NA	-1	-1	-1	-1	-1	8.775418	patients1_77	249.14638:7439 250.14973:1640 251.15309:0		0	0	0	0	0	0	0	0	0	0	0	0	18431	21451	0	0	27281	0	0	0	0	0	11176	19798	0	0
pos_3871	4.1	249.1491	w/o MS2:4-Gingerol	[M+H]+		0.008547009	FALSE	C14H20N2O3S1	nan	F	263539		nan	NA	-1	-1	-1	-1	-1	12.41805	patients0_76	249.14914:6215 250.15249:825 251.15585:0		0	0	0	0	0	0	0	0	0	0	0	0	0	0	0	0	0	0	0	0	0	0	0	0	0	0
pos_3890	2.3	250.038	w/o MS2:Phaclofen	[M+H]+		0.982906	FALSE	C20H32O6		F	374			NA	-1	-1	-1	-1	-1	36.39182	patients1_38	250.03796:16587 251.04131:2252 252.04467:675		56524	50750	76232	72558	90448	78143	83081	80704	86463	90188	82266	86728	88512	90308	88801	97578	98877	77119	51064	76506	70110	79588	70664	55727	77801	88156
pos_3893	4.24	250.1429	w/o MS2:DIHYDROFLAVOPEREIRINE	[M+H]+	ion correlated with 1958; ion correlated with 1508	0.6581197	FALSE	C18H27N3O5	nan	F	84953		nan	NA	-1	-1	-1	-1	-1	18.69094	population_46	250.14293:13533 251.14628:4345 252.14964:567		0	27902	28695	35405	29181	30753	35639	29655	29884	29389	30697	35719	28624	32337	26102	34199	32889	26442	0	0	32830	41653	0	0	22427	39135
pos_3908	6	251.0574	w/o MS2:Sulfadiazine	[M+H]+	ion correlated with 6419; found in higher mz's MsMs_6419; similar chromatogram in higher mz_5099; similar chromatogram in higher mz_5907; similar chromatogram in higher mz_8583; found in higher mz's MsMs_5907; found in higher mz's MsMs_5099	0.2478632	TRUE	C16H14N2O3S		F	2434			NA	-1	-1	-1	-1	-1	39.7742	population_4	251.0574:168161 252.06075:58326 253.06411:6991	139.05577:284 140.05074:502 166.06541:982 167.04898:658 169.05257:214 194.05943:5061 195.063:1333 222.05449:12337 223.05659:2741 224.0567:513	22431	26901	26446	39612	32057	34034	32082	31981	37645	34581	33335	34793	33385	31425	29104	32434	36869	0	0	0	0	0	0	0	0	0
pos_3909	8.13	251.069	w/o MS2:&amp;gamma;-Glu-Cys	[M+H]+	ion correlated with 7390; similar chromatogram in higher mz_7390; similar chromatogram in higher mz_4940	0.008547009	FALSE	C18H19N3O3S		F	3379			NA	-1	-1	-1	-1	-1	12.56012	patients1_77	251.06895:4027 252.0723:998 253.07566:240		0	0	0	0	0	0	0	0	0	0	0	0	0	0	0	0	0	0	0	0	0	0	0	0	0	0
pos_3914	5.13	251.1026	w/o MS2:Met Thr	[M+H]+		0.03418804	FALSE	C24H43N5O10	nan	F	23742		nan	NA	-1	-1	-1	-1	-1	10.75912	patients1_6	251.10265:5595 252.106:1514 253.10936:414		0	0	0	0	0	0	0	0	0	0	0	0	0	0	0	0	0	0	0	0	0	0	0	0	0	0
pos_3917	11.22	251.1276	w/o MS2:&amp;delta;-CEHC	[M+H]+		0.5470086	TRUE	C19H21N5O4	C07368	F	44826		19216-56-9	NA	-1	-1	-1	-1	-1	6.808744	BLANK	251.12764:10911 252.13099:2845 253.13435:929	57.07038:692	0	0	0	38277	35452	0	30107	31605	35071	37892	35080	38829	33559	36063	37226	38663	51445	0	0	31066	20049	32727	0	29766	0	44855
pos_3924	3.88	251.1624	w/o MS2:Pentalenic acid	[M+H]+	similar chromatogram in higher mz_4958	0.1452992	FALSE	C18H27N3O4S1		F	984914			NA	-1	-1	-1	-1	-1	6.527673	QC5	251.16243:8277 252.16578:1353 253.16914:752		25313	28605	32861	28595	32446	27083	30777	37223	43409	36845	34185	40063	32622	34836	38677	42583	39281	0	0	0	0	0	0	0	0	0
pos_3933	12.1	251.2001	w/o MS2:SCLAREOLIDE	[M+H]+		0.1025641	FALSE	C17H31N3O6	nan	F	85004		nan	NA	-1	-1	-1	-1	-1	7.118829	population_62	251.20006:7723 252.20341:3985 253.20677:684		0	0	0	0	0	0	0	0	0	0	0	0	0	0	0	0	0	0	44967	0	0	0	0	0	0	0
pos_3937	0.82	252.0777	w/o MS2:H-9	[M+Na]+	adduct linked to 3447_[M+H]+	0.05128205	TRUE	C21H30N8O4	nan	F	45530		nan	NA	-1	-1	-1	-1	-1	21.66522	population_62	252.07768:11789 253.08103:6088 254.08439:2208	96.04257:229	0	0	0	0	0	0	0	0	0	0	0	0	0	0	0	0	0	0	0	0	0	0	0	0	0	0
pos_3939	0.8	252.1076	w/o MS2:Muramic acid	[M+H]+		0.04273504	FALSE	C19H23NO4		F	3381			NA	-1	-1	-1	-1	-1	10.49487	patients0_62	252.10756:5772 253.11091:0 254.11427:554		0	0	0	0	0	0	0	0	0	0	0	0	0	0	0	0	0	0	0	0	0	0	0	0	0	0
pos_3947	16.04	252.2317	w/o MS2:DODECA-2(E),4(E)-DIENOIC ACID ISOBUTYLAMIDE	[M+H]+	ion correlated with 4272; ion correlated with 2070; ion correlated with 2357; ion correlated with 3051; ion correlated with 3368; ion correlated with 5223; ion correlated with 3616; ion correlated with 2672; ion correlated with 7272; similar chromatogram in higher mz_4272; similar chromatogram in higher mz_12393	0.1282051	FALSE	C15H29N3O4	nan	F	84957		nan	NA	-1	-1	-1	-1	-1	7.291649	patients1_77	252.23172:4914 253.23507:2416 254.23843:13937		0	0	0	0	0	0	0	0	0	0	0	0	0	0	33801	33221	40360	0	0	0	0	0	0	0	0	0
pos_3956	3.16	253.0638	w/o MS2:Cys Met	[M+H]+	similar chromatogram in higher mz_4448	0.008547009	FALSE	C18H31N5O7	nan	F	23930		nan	NA	-1	-1	-1	-1	-1	8.026438	patients1_50	253.06378:3471 254.06713:572 255.07049:721		0	0	0	0	0	0	0	0	0	0	0	0	0	0	0	0	0	0	0	0	0	0	0	0	0	0
pos_3957	2.39	253.0922	w/o MS2:Deoxyinosine	[M+H]+		0.008547009	FALSE	C20H14O4		F	3383			NA	-1	-1	-1	-1	-1	17.14173	patients1_43	253.09224:4165 254.09559:563 255.09895:0		0	0	0	0	0	0	0	0	0	0	0	0	0	0	0	0	0	0	0	0	0	0	0	0	0	0
pos_3960	6.93	253.0965	OXCARBAZEPINE	[M+H]+	adduct linked to 4487_[M+Na]+	0.04273504	TRUE	C15H25N3O6		P	43871			NA	-1	-1	860.7086	767.7286	428.5714	36.38977	patients1_51	253.09648:119509 254.09983:47703 255.10319:5036	77.03925:272 152.0593:311 153.06721:321 166.0674:265 167.07164:1823 178.06331:437 179.07216:831 180.08006:13626 180.12904:241 181.08374:2383 182.09549:1043 193.0891:281 194.08858:239	0	0	0	0	0	0	0	0	0	0	0	0	0	0	0	0	0	0	0	0	0	0	0	0	0	0
pos_3961	9.22	253.0969	w/o MS2:Phenytoin	[M+H]+	ion correlated with 3083; ion correlated with 5802; ion correlated with 5372; ion correlated with 3001	0.008547009	TRUE	C20H20O6		F	1847			NA	-1	-1	-1	-1	-1	60.14038	population_51	253.09688:36338 254.10023:11571 255.10359:936	65.03784:223 77.03873:1654 79.05348:237 104.04998:852 132.04291:710	0	0	0	0	0	0	0	0	0	0	0	0	0	0	0	0	0	0	0	0	0	0	0	0	0	0
pos_3962	8.67	253.0972	w/o MS2:Phenytoin	[M+H]+	ion correlated with 5804; ion correlated with 5371; ion correlated with 1801; ion correlated with 4241; ion correlated with 4595; found in higher mz's MsMs_5804	0.008547009	TRUE	C12H17NO3	C12058	F	1847		17397-89-6	NA	-1	-1	-1	-1	-1	71.93658	population_51	253.09717:77895 254.10052:24062 255.10388:2811	66.04226:294 77.03837:3245 93.05684:243 104.04972:782 105.05273:237 106.0299:214 106.06441:338 132.04427:787 133.04605:234	0	0	0	0	0	0	0	0	0	0	0	0	0	0	0	0	0	0	0	0	0	0	0	0	0	0
pos_3964	8.22	253.1074	w/o MS2:Antibiotic LL-D253alpha; (2R)-7-Hydroxy-8-(2-hydroxyethyl)-5-methoxy-2-methyl-2,3-dihydro-4H-chromen-4-one	[M+H]+		0.01709402	FALSE	C11H21N3O4S2		F	985227			NA	-1	-1	-1	-1	-1	5.790558	population_50	253.10744:5490 254.11079:4145 255.11415:1727		0	0	0	0	0	0	0	0	0	0	0	0	0	0	0	0	0	0	0	0	0	0	0	0	0	0
pos_3965	4.92	253.1182	w/o MS2:Phe Ser	[M+H]+		0.008547009	FALSE	C30H46N8O10	nan	F	23673		nan	NA	-1	-1	-1	-1	-1	5.002158	patients1_50	253.11823:5097 254.12158:947 255.12494:282		0	0	0	0	0	0	0	0	0	0	0	0	0	0	0	0	0	0	0	0	0	0	0	0	0	0
pos_3969	3.41	253.129	w/o MS2:Pro His	[M+H]+	ion correlated with 4493; ion correlated with 4366; adduct linked to 4366_[M+NH4]+; adduct linked to 4493_[M+Na]+	0.2222222	TRUE	C20H36N8O8	nan	F	23643		nan	NA	-1	-1	-1	-1	-1	25.08977	patients1_38	253.12898:124165 254.13233:36898 255.13569:6660	59.05083:506 87.04566:858 89.06066:1084 103.03986:1485 136.92302:319	25859	26150	26288	25525	31682	27187	35791	35024	29820	34601	38449	32076	36134	33634	37128	35286	36016	0	68224	0	0	0	0	0	0	0
pos_3976	5.96	253.1794	w/o MS2:6-(7-Methyloctyl)-4,6-dihydro-1H,3H-furo[3,4-c]furan-1-one	[M+H]+		0.008547009	FALSE	C20H29N3O5		F	985182			NA	-1	-1	-1	-1	-1	17.43482	population_112	253.17938:5638 254.18273:1036 255.18609:0		0	0	0	0	0	0	0	0	0	0	0	0	0	0	0	0	0	0	0	0	22560	0	0	0	0	0
pos_3981	5.42	254.0806	w/o MS2:Furegrelate (sodium salt)	[M+H]+	ion correlated with 3350; ion correlated with 4306; ion correlated with 4360	0.02564103	FALSE	C21H30O13	nan	F	44290		nan	NA	-1	-1	-1	-1	-1	12.00642	population_51	254.08063:5942 255.08398:3873 256.08734:4067		0	0	0	0	0	0	0	0	0	0	0	0	0	0	0	0	0	0	0	0	0	0	0	0	0	0
pos_3986	4.54	254.117	w/o MS2:Proguanil	[M+H]+	found in higher mz's MsMs_5963	0.008547009	FALSE	C25H31N3O4		F	2128			NA	-1	-1	-1	-1	-1	12.89468	patients0_44	254.11699:3813 255.12034:1183 256.1237:270		0	0	0	0	0	0	0	0	0	0	0	0	0	0	0	0	0	0	0	0	0	0	0	0	0	0
pos_3992	1.7	254.1603	w/o MS2:Nefopam	[M+H]+	similar chromatogram in higher mz_4170	0.05128205	TRUE	C24H28O2		F	1482			NA	-1	-1	-1	-1	-1	41.29283	patients0_63	254.16026:40464 255.16361:13064 256.16697:1370	125.07143:228 167.11668:477 194.12749:277 195.11234:3466 196.1163:532 254.16028:751	0	0	0	0	0	0	0	0	0	0	0	0	0	0	0	0	0	0	0	0	0	0	16618	0	0	0
pos_4009	7.02	255.065	w/o MS2:Daidzein	[M+H]+		0.02564103	TRUE	C20H29NO2	nan	F	43572		nan	NA	-1	-1	-1	-1	-1	18.65682	population_48	255.065:29128 256.06835:12899 257.07171:1801	255.06378:2101	0	0	0	0	0	0	0	0	0	0	0	0	0	0	0	0	0	0	0	0	0	17328	0	0	0	0
pos_4012	2.07	255.0981	w/o MS2:6-Methoxyflavanone	[M+H]+		0.05982906	FALSE	C5H8O3		F	263497			NA	-1	-1	-1	-1	-1	13.77407	patients1_40	255.09805:6980 256.1014:1165 257.10476:734		0	0	0	0	0	0	0	0	0	0	0	0	0	0	0	0	0	0	0	0	0	0	0	0	0	0
pos_4013	7.43	255.1092	w/o MS2:Dyphylline	[M+H]+		0.008547009	FALSE	C15H24N2O4S		F	3524			NA	-1	-1	-1	-1	-1	5.388927	patients1_50	255.10921:4083 256.11256:0 257.11592:0		0	0	0	0	0	0	0	0	0	0	0	0	0	0	0	0	0	0	0	0	0	0	0	0	0	0
pos_4018	1.75	255.1332	w/o MS2:MIDODRINE	[M+H]+		0.008547009	FALSE	C3H7NO3	C00065	F	44344		56-45-1	NA	-1	-1	-1	-1	-1	12.19633	patients1_28	255.13322:5063 256.13657:1484 257.13993:389		0	0	0	0	0	0	0	0	0	0	0	0	0	0	0	0	0	0	0	0	0	0	0	0	0	0
pos_4020	8.53	255.1589	w/o MS2:C75	[M+H]+		0.06837607	TRUE	C13H12F2N6O	C07002	F	44901		86386-73-4	NA	-1	-1	-1	-1	-1	12.23879	population_74	255.15892:13148 256.16227:3568 257.16563:841	67.05403:731 85.0279:395 95.08471:219 107.08735:293	0	0	0	0	0	0	0	0	0	0	0	0	0	0	0	0	0	0	0	0	0	0	0	0	0	0
pos_4026	12.13	255.2314	w/o MS2:cis-7-Hexadecenoic Acid	[M+H]+		0.1282051	TRUE	C30H51N5O20	nan	F	45058		nan	NA	-1	-1	-1	-1	-1	11.34325	patients0_44	255.23138:13038 256.23473:5642 257.23809:829	55.05359:254	0	0	0	0	0	31430	0	0	0	0	0	0	0	0	0	29959	0	0	59009	0	0	0	0	43196	0	0
pos_4033	5.35	256.0993	w/o MS2:Ketorolac (tromethamine salt)	[M+H]+	similar chromatogram in higher mz_6258; similar chromatogram in higher mz_6293	0.1880342	TRUE	C39H79N2O6P		F	906			NA	-1	-1	-1	-1	-1	17.38461	population_76	256.09933:12056 257.10268:4030 258.10604:848	87.04459:437 136.0744:255 170.06412:288	0	0	0	0	0	0	0	27790	0	0	0	0	0	36613	0	0	33879	0	0	0	21635	19499	0	28661	0	0
pos_4034	3.41	256.1147	w/o MS2:ALAPROCLATE	[M+Na]+	adduct linked to 3533_[M+H]+	0.008547009	FALSE	C12H24O2	C02679	F	44412		143-07-7	NA	-1	-1	-1	-1	-1	12.42471	patients0_41	256.11472:4717 257.11807:1658 258.12143:619		0	0	0	0	0	0	0	0	0	0	0	0	0	0	0	0	0	0	0	0	0	0	0	0	0	0
pos_4038	3.32	256.175	w/o MS2:Diphenhydramine	[M+NH4]+	adduct linked to 3628_[M+H]+	0.2136752	FALSE	C9H13N3O		F	2312			NA	-1	-1	-1	-1	-1	15.81322	QC2	256.17499:9030 257.17834:1664 258.1817:893		25293	25670	29487	38269	42821	39233	40597	43002	42021	44579	38066	40967	36545	40335	45689	43510	43328	0	0	0	0	0	0	0	0	0
pos_4039	10.24	256.1904	w/o MS2:N-decanoyl-L-Homoserine lactone	[M+NH4]+	adduct linked to 3635_[M+H]+	0.008547009	FALSE	C21H34N4O5	nan	F	45310		nan	NA	-1	-1	-1	-1	-1	18.57242	BLANK	256.1904:5694 257.19375:914 258.19711:362		0	0	0	0	0	0	0	0	0	0	0	0	0	0	0	0	0	0	0	0	0	0	0	0	0	0
pos_4044	9.88	256.2625	w/o MS2:Palmitic amide	[M+H]+		0.4102564	TRUE	C12H19N3O7	nan	F	62905		nan	NA	-1	-1	-1	-1	-1	17.52852	patients0_11	256.26251:21971 257.26586:6045 258.26922:536	88.07639:428 102.09249:292 256.26184:595	0	0	0	0	45315	41996	38218	48985	43258	46171	48928	40398	49039	44749	46347	53122	58339	0	0	0	0	0	0	0	0	78396
pos_4046	12.34	256.2995	N-Methyldioctylamine	[M+H]+		0.991453	TRUE	C4H7NO4		P	103466			NA	-1	-1	893.0557	840.3785	750	49.06261	QC7	256.29968:80889 257.30303:26087 258.30639:2118	57.06973:313 60.08067:770 61.08248:230 71.08485:286 256.29929:4443	536834	481899	585768	556460	614290	725518	963495	955547	935508	1006812	989806	1066447	1087096	1104957	1088389	1113738	1156059	139163	0	128130	126788	149442	131447	123384	157005	154768
pos_4051	5.63	257.0805	w/o MS2:Pinocembrin	[M+H]+		0.008547009	FALSE	C11H20N2O6	C00449	F	44418		997-68-2	NA	-1	-1	-1	-1	-1	16.21834	patients0_31	257.08051:4549 258.08386:1152 259.08722:408		0	0	0	0	0	0	0	0	0	0	0	0	0	0	0	0	0	0	0	0	0	0	0	0	0	0
pos_4057	1.42	257.1142	w/o MS2:Pterostilbene	[M+H]+		0.2051282	FALSE	C17H23N3O7	nan	F	45423		nan	NA	-1	-1	-1	-1	-1	10.70124	patients1_38	257.11417:11887 258.11752:2279 259.12088:695		0	0	0	0	0	0	0	0	0	0	0	0	0	0	0	0	39546	0	0	0	0	0	0	0	0	58486
pos_4058	6.27	257.1359	w/o MS2:Triphenylethylene	[M+H]+		0.4871795	FALSE	C21H28N4O6	nan	F	69825		nan	NA	-1	-1	-1	-1	-1	11.14492	QC0	257.13589:5669 258.13924:1034 259.1426:0		47169	42536	44131	41037	0	47448	49569	55610	55316	50501	56808	45823	56099	59562	51610	58421	58756	34700	37315	0	40698	0	0	36111	31093	0
pos_4068	2.29	257.9792	w/o MS2:CAY10577	[M+H]+	similar chromatogram in higher mz_4389	0.0940171	FALSE	C24H28N4O6	nan	F	45323		nan	NA	-1	-1	-1	-1	-1	14.17966	patients1_50	257.97925:4864 258.9826:580 259.98596:908		0	0	0	0	0	0	0	0	0	0	0	0	0	0	0	0	0	0	0	0	0	0	0	0	0	23666
pos_4069	1.56	258.078	w/o MS2:10-Acetyl-3,7-dihydroxyphenoxazine	[M+H]+		0.3162393	TRUE	C18H27N3O6S1	nan	F	64703		nan	NA	-1	-1	-1	-1	-1	22.43147	patients1_75	258.07803:21266 259.08138:6105 260.08474:1852	106.06364:222 107.07096:548 114.06307:251 124.07522:846 136.07494:397 150.09015:494	0	0	0	29024	26554	26051	25148	0	31584	23731	0	0	31667	25477	32228	0	30728	0	18396	0	42490	87846	0	0	0	64989
pos_4072	12.29	258.1103	w/o MS2:Glycerophosphocholine	[M+H]+		0.05128205	FALSE	C23H37NO5S		F	370			NA	-1	-1	-1	-1	-1	7.832498	patients1_50	258.11029:4104 259.11364:791 260.117:0		0	0	0	0	0	0	0	0	0	0	0	0	35722	0	0	0	0	0	0	0	0	0	0	0	0	0
pos_4077	0.9	258.144	w/o MS2:Ala Pro Ala	[M+H]+		0.008547009	FALSE	C9H12O2		F	16190			NA	-1	-1	-1	-1	-1	20.15975	patients1_54	258.14398:4629 259.14733:1502 260.15069:311		0	0	0	0	0	0	0	0	0	0	0	0	0	0	0	0	0	0	0	0	0	0	0	0	0	0
pos_4080	4.72	258.1842	w/o MS2:Dextrorphan	[M+H]+		0.01709402	FALSE	C28H36O6		F	1970			NA	-1	-1	-1	-1	-1	16.74133	patients0_71	258.18423:4764 259.18758:2265 260.19094:0		0	0	0	0	0	0	0	0	0	0	0	0	0	0	0	0	0	0	0	0	0	0	0	0	0	0
pos_4094	8.01	259.084	w/o MS2:His Cys	[M+Na]+	ion correlated with 2538; ion correlated with 2569; ion correlated with 9061; ion correlated with 9489; adduct linked to 3590_[M+H]+; found in higher mz's MsMs_9489	0.008547009	FALSE	C17H31N5O8	nan	F	23651		nan	NA	-1	-1	-1	-1	-1	45.13639	patients1_51	259.08401:31469 260.08736:9313 261.09072:1324		0	0	0	0	0	0	0	0	0	0	0	0	0	0	0	0	0	0	0	0	0	0	0	0	0	0
pos_4096	1.07	259.0924	w/o MS2:Ribothymidine	[M+H]+		0.3333333	TRUE	C21H28N4O4	nan	F	85160		nan	NA	-1	-1	-1	-1	-1	87.5459	patients1_2	259.09244:169354 260.09579:26854 261.09915:4726	56.0497:1644 84.0443:14531 84.07957:360 85.02869:364 85.04711:581 130.05132:262	0	0	37265	35290	0	40681	77712	59983	62318	69351	82489	96444	67351	97514	129158	93528	168504	0	0	0	0	0	0	0	0	0
pos_4116	9.93	260.1635	w/o MS2:Propranolol	[M+H]+	ion correlated with 5800; ion correlated with 4466; ion correlated with 7005; ion correlated with 7039; ion correlated with 7964; ion correlated with 7984; ion correlated with 7550	0.008547009	FALSE	C18H14O6		F	2170			NA	-1	-1	-1	-1	-1	16.55226	population_51	260.16345:4382 261.1668:2404 262.17016:0		0	0	0	0	0	0	0	0	0	0	0	0	0	0	0	0	0	0	0	0	0	0	0	0	0	0
pos_4118	5.21	260.1831	w/o MS2:(&amp;plusmn;)-Hexanoylcarnitine	[M+H]+		0.1709402	TRUE	C13H20N6O5	nan	F	85174		nan	NA	-1	-1	-1	-1	-1	28.60636	patients0_76	260.18307:19994 261.18642:5541 262.18978:723	85.0271:2608 201.10928:465	0	0	0	0	0	0	0	0	0	0	0	0	0	0	0	0	0	0	0	0	0	12193	0	0	0	0
pos_4120	5.64	260.1858	(&amp;plusmn;)-Hexanoylcarnitine	[M+H]+	similar chromatogram in higher mz_12821; similar chromatogram in higher mz_8176	0.982906	TRUE	C29H56NO10P		P	85174			NA	-1	-1	806.1296	790.6782	571.4286	454.7159	population_51	260.18542:61599 261.18877:21392 262.19213:2891	57.03348:279 60.08161:887 71.08484:355 85.02832:8962 86.03135:541 144.10048:284	652106	648302	652334	654158	739911	739859	668121	645550	718449	636000	623129	723761	634230	585269	647269	751582	610385	824415	745300	390270	362140	740639	390492	19804	573751	406124
pos_4121	5.41	260.2062	w/o MS2:4"-Methyl-&amp;alpha;-pyrrolidinohexanophenone	[M+H]+		0.01709402	FALSE	C10H19N3O4S1	nan	F	96635		nan	NA	-1	-1	-1	-1	-1	191.4264	patients0_70	260.20621:79825 261.20956:42888 262.21292:5770		0	0	0	0	0	0	0	0	0	0	0	0	0	0	0	0	0	0	0	0	0	0	0	0	0	0
pos_4127	2.71	261.0362	w/o MS2:D-Fructose 6-phosphate	[M+H]+	ion correlated with 4488; ion correlated with 3655; ion correlated with 3762	0.008547009	FALSE	C18H30O3		F	146			NA	-1	-1	-1	-1	-1	16.22755	patients1_38	261.03616:4736 262.03951:1170 263.04287:582		0	0	0	0	0	0	0	0	0	0	0	0	0	0	0	0	0	0	0	0	0	0	0	0	0	0
pos_4132	1.4	261.0968	w/o MS2:Furafylline	[M+H]+		0.03418804	FALSE	C22H38N6O9S	nan	F	24065		nan	NA	-1	-1	-1	-1	-1	11.07206	patients1_28	261.0968:6609 262.10015:862 263.10351:652		0	0	0	0	0	0	0	0	0	0	0	0	0	0	0	0	0	0	0	0	0	0	0	0	0	0
pos_4134	7.43	261.1081	w/o MS2:CAY10554	[M+H]+	ion correlated with 5203; found in higher mz's MsMs_4589	0.1709402	FALSE	C27H44O3	C01673	F	45242		32222-06-3	NA	-1	-1	-1	-1	-1	10.70306	patients0_11	261.10809:7827 262.11144:3323 263.1148:1228		0	0	0	0	0	0	0	0	0	0	0	0	0	0	0	0	0	0	0	0	0	0	0	0	0	30964
pos_4135	5.85	261.1153	w/o MS2:PEUCENIN	[M+H]+	ion correlated with 3442	0.05128205	TRUE	C27H38O8	nan	F	43761		nan	NA	-1	-1	-1	-1	-1	24.98443	patients0_63	261.1153:24319 262.11865:10982 263.12201:22596	123.02692:416 125.0147:439 152.02657:1154 185.91187:251 230.07227:3124 231.07535:546 232.06792:1009	0	0	0	0	0	0	0	0	0	0	0	0	0	0	0	0	0	0	0	0	0	0	0	0	0	0
pos_4136	4.35	261.1225	w/o MS2:Gly Ala Asn	[M+H]+		0.008547009	FALSE	C24H34N4O10	nan	F	20675		nan	NA	-1	-1	-1	-1	-1	15.24937	patients1_75	261.12247:5096 262.12582:950 263.12918:396		0	0	0	0	0	0	0	0	0	0	0	0	0	0	0	0	0	0	0	0	0	0	0	0	0	0
pos_4138	3.32	261.1281	w/o MS2:Cardiogenol C	[M+Na]+	adduct linked to 3628_[M+H]+	0.1538462	FALSE	C16H23N3O5S1	nan	F	64802		nan	NA	-1	-1	-1	-1	-1	22.11785	QC16	261.12814:17199 262.13149:2248 263.13485:290		84657	71887	69750	59163	57515	56403	0	55809	59308	58537	0	0	0	0	0	0	0	0	0	0	0	0	0	0	0	0
pos_4139	3.65	261.144	Glu Leu	[M+H]+		0.991453	TRUE	C11H20N4O5S1		P	44684			NA	-1	-1	933.1779	883.1448	500	85.68999	QC1	261.14456:59125 262.14791:16772 263.15127:1927	56.04948:347 84.04473:1624 86.0965:674	272795	302873	355334	383231	335255	332943	345906	350596	421444	383871	417418	438298	418641	430941	393707	438717	403738	186891	341612	188592	144551	92308	179274	119764	271419	182841
pos_4148	4.16	261.1961	w/o MS2:Ropinirole	[M+H]+		0.008547009	FALSE	C8H15NO3		F	2361			NA	-1	-1	-1	-1	-1	9.537704	population_48	261.19608:3791 262.19943:1602 263.20279:0		0	0	0	0	0	0	0	0	0	0	0	0	0	0	0	0	0	0	0	0	0	0	0	0	0	0
pos_4159	7.1	262.0629	w/o MS2:TOLFENAMIC ACID	[M+H]+	similar chromatogram in higher mz_11585; similar chromatogram in higher mz_12125; similar chromatogram in higher mz_10806; similar chromatogram in higher mz_11841	0.2222222	TRUE	C10H9NO4	nan	F	43504		nan	NA	-1	-1	-1	-1	-1	40.92767	population_69	262.0629:68324 263.06625:16068 264.06961:34576	78.03235:273 167.07381:6940 168.07747:1275 180.08098:922 181.08504:339 202.043:246	0	0	17754	0	0	22083	20331	24613	29847	25172	21335	24639	29199	25388	28151	25886	32571	0	0	0	0	0	0	0	0	70016
pos_4164	1.78	262.1032	w/o MS2:Gly Glu Gly	[M+H]+		0.008547009	FALSE	C15H14ClNO2S		F	19128			NA	-1	-1	-1	-1	-1	11.47722	population_51	262.10318:6090 263.10653:1968 264.10989:367		0	0	0	0	0	0	0	0	0	0	0	0	0	0	0	0	0	0	0	0	0	0	0	0	0	0
pos_4184	9.31	263.0533	w/o MS2:p-(Phenylazo)benzenesulfonic acid	[M+H]+	ion correlated with 4109; ion correlated with 4129; found in higher mz's MsMs_6262	0.02564103	FALSE	C12H21N3O6	nan	F	96291		nan	NA	-1	-1	-1	-1	-1	7.034088	patients1_51	263.05331:4893 264.05666:1632 265.06002:296		0	0	0	0	0	0	0	0	0	0	0	0	0	0	0	0	0	0	0	0	0	0	0	0	0	0
pos_4186	10.27	263.0769	w/o MS2:CARBADOX	[M+H]+		0.008547009	FALSE	C20H34O3	nan	F	44098		nan	NA	-1	-1	-1	-1	-1	7.737623	patients1_4	263.07687:6238 264.08022:2121 265.08358:256		0	0	0	0	0	0	0	0	0	0	0	0	0	0	0	0	0	0	0	0	0	0	0	0	0	0
pos_4187	8.63	263.0885	w/o MS2:Asp Glu	[M+Na]+	adduct linked to 3682_[M+H]+	0.2564103	FALSE	C25H40N8O10	nan	F	23953		nan	NA	-1	-1	-1	-1	-1	8.940515	population_71	263.08853:14108 264.09188:4909 265.09524:730		0	0	0	0	0	0	0	0	0	0	0	0	0	0	0	0	0	0	0	0	0	0	0	0	0	0
pos_4189	2.43	263.1047	w/o MS2:DMABA NHS ester	[M+H]+		0.01709402	FALSE	C19H29N3O6	nan	F	96490		nan	NA	-1	-1	-1	-1	-1	15.88407	population_39	263.10468:4917 264.10803:1449 265.11139:593		0	0	0	0	0	0	0	0	0	0	0	0	0	0	0	0	0	0	0	0	0	0	0	0	0	0
pos_4192	0.94	263.1149	w/o MS2:3-Deazaneplanocin A	[M+H]+	similar chromatogram in higher mz_7307	0.01709402	FALSE	C14H24N4O7	nan	F	64841		nan	NA	-1	-1	-1	-1	-1	18.82317	patients1_51	263.11487:23957 264.11822:3152 265.12158:420		0	0	0	0	0	0	0	0	0	0	0	0	0	0	0	0	0	0	0	0	0	0	0	0	0	0
pos_4193	10.99	263.1278	w/o MS2:Parthenin	[M+H]+		0.03418804	FALSE	C19H28O10	nan	F	41194		nan	NA	-1	-1	-1	-1	-1	6.608248	population_71	263.12781:4323 264.13116:1053 265.13452:444		0	0	0	0	0	0	0	0	0	0	0	0	0	0	0	0	0	0	0	0	0	0	0	0	0	0
pos_4194	0.91	263.1316	w/o MS2:Altamisic acid; 3-[(3aS,8R,8aR)-8-Hydroxy-6,8-dimethyl-3-methylene-2-oxo-3,3a,4,5,8,8a-hexahydro-2H-cyclohepta[b]furan-7-yl]propanoic acid	[M+H]+		0.2820513	FALSE	C12H18N6O5		F	985385			NA	-1	-1	-1	-1	-1	20.89462	patients1_4	263.13156:20485 264.13491:4303 265.13827:602		83106	88068	0	72601	0	0	0	0	0	0	0	0	0	76918	0	0	0	0	0	0	0	0	0	0	0	0
pos_4197	5.22	263.1392	w/o MS2:L-phenylalanyl-L-proline	[M+H]+	ion correlated with 3771	0.07692308	TRUE	C25H44N6O8	nan	F	23997		nan	NA	-1	-1	-1	-1	-1	70.16082	patients1_75	263.13916:205286 264.14251:72467 265.14587:8568	56.04873:1229 108.07989:1418 109.08298:309 110.05795:226 122.0604:268 124.07375:778 126.08986:250 148.07378:240 152.06967:367 187.08963:253 197.10641:2259 203.11528:252 227.11743:927 228.11893:283 245.12794:9768 246.13127:1105 247.12936:499	0	0	0	0	0	20075	18798	0	0	0	20923	0	20710	22741	20689	19879	24935	0	0	0	0	0	0	0	0	0
pos_4198	6.15	263.1508	w/o MS2:Met Ile	[M+H]+		0.008547009	FALSE	C28H40N8O8	nan	F	23984		nan	NA	-1	-1	-1	-1	-1	20.87872	patients1_79	263.15076:6510 264.15411:6401 265.15747:1846		0	0	0	0	0	0	0	0	0	0	0	0	0	0	0	0	0	0	0	0	0	0	0	0	0	0
pos_4215	7.1	264.0599	w/o MS2:2,3-DCPE	[M+H]+	ion correlated with 4159; ion correlated with 3738	0.08547009	FALSE	C25H30N4O4	nan	F	64633		nan	NA	-1	-1	-1	-1	-1	36.03303	population_69	264.05991:21928 265.06326:7329 266.06662:468		0	0	0	0	0	0	0	0	0	0	0	0	0	0	0	0	0	0	0	0	0	0	0	0	0	23178
pos_4216	7.11	264.0793	w/o MS2:Gemcitabine	[M+H]+	ion correlated with 6480; found in higher mz's MsMs_6480	0.1623932	TRUE	C20H40NO8P		F	565			NA	-1	-1	-1	-1	-1	76.38992	population_46	264.07925:308971 265.0826:81202 266.08596:26933	125.01646:998 156.08252:247 168.06691:631 182.08308:511 183.0909:3590 184.09662:374 185.06813:231 198.07948:312 199.08601:459 201.04845:387 219.05888:624 229.04134:313 230.04836:579 247.05328:1024 264.07913:8339	23861	22990	26964	20752	27002	24769	23172	25380	23110	25184	17818	21362	20492	22034	21677	25579	28835	0	0	0	0	0	0	0	0	0
pos_4217	2.22	264.1228	w/o MS2:Ser Thr Gly	[M+H]+	ion correlated with 4970; found in higher mz's MsMs_5886; found in higher mz's MsMs_5441	0.2307692	TRUE	C17H14N2O3		F	15798			NA	-1	-1	-1	-1	-1	15.77649	patients1_35	264.12283:27349 265.12618:4652 266.12954:668	84.95969:275 91.05435:306 105.07059:370 130.06444:391	0	0	0	0	26420	30497	24173	24801	0	0	0	27935	43698	0	0	0	0	0	0	0	0	0	0	0	0	0
pos_4223	8.74	264.1744	w/o MS2:Nortryptyline	[M+H]+		0.02564103	FALSE	C27H44O3		F	953			NA	-1	-1	-1	-1	-1	8.049782	population_39	264.17444:6144 265.17779:1204 266.18115:0		0	0	0	0	0	0	0	0	0	0	0	0	0	0	0	0	0	0	0	0	0	0	0	0	0	0
pos_4224	1.72	264.1794	w/o MS2:Melperone	[M+H]+		0.01709402	FALSE	C20H28N4O4S1	nan	F	96326		nan	NA	-1	-1	-1	-1	-1	19.66142	patients1_28	264.17941:7081 265.18276:1096 266.18612:0		0	0	0	0	0	0	0	0	0	0	0	0	0	0	0	0	0	0	0	0	0	0	0	0	0	0
pos_4227	4.72	264.1958	w/o MS2:O-Desmethylvenlafaxine	[M+H]+		0.008547009	FALSE	C19H21IO6		F	3006			NA	-1	-1	-1	-1	-1	28.66289	population_48	264.19583:8622 265.19918:2213 266.20254:262		0	0	0	0	0	0	0	0	0	0	0	0	0	0	0	0	0	0	0	0	0	0	0	0	0	0
pos_4236	5.87	265.0427	w/o MS2:Ethidimuron	[M+H]+		0.008547009	FALSE	C13H21N5O4	nan	F	72834		nan	NA	-1	-1	-1	-1	-1	12.86175	patients0_8	265.04266:3337 266.04601:1428 267.04937:0		0	0	0	0	0	0	0	0	0	0	0	0	0	0	0	0	0	0	0	0	0	0	0	0	0	0
pos_4244	2.19	265.1186	w/o MS2:Alpha-N-Phenylacetyl-L-glutamine	[M+H]+		0.008547009	FALSE	C16H25N5O6	nan	F	58397		nan	NA	-1	-1	-1	-1	-1	12.4129	patients1_26	265.11859:3639 266.12194:698 267.1253:356		0	0	0	0	0	0	0	0	0	0	0	0	0	0	0	0	0	0	0	0	0	0	0	0	0	0
pos_4248	6.51	265.1427	w/o MS2:Dehydromelitensin	[M+H]+		0.008547009	FALSE	C11H22N6O4		F	984937			NA	-1	-1	-1	-1	-1	9.03758	patients1_38	265.14273:4453 266.14608:945 267.14944:297		0	0	0	0	0	0	0	0	0	0	0	0	0	0	0	0	0	0	0	0	0	0	0	0	0	0
pos_4250	5.71	265.1643	w/o MS2:Mianserin	[M+H]+	adduct linked to 4832_[M+Na]+	0.3846154	FALSE	C6H10N2O2		F	1270			NA	-1	-1	-1	-1	-1	10.49901	patients1_3	265.16431:5571 266.16766:1524 267.17102:395		0	0	0	0	0	0	0	0	0	0	0	0	0	0	0	0	0	0	38126	36365	0	38131	0	31523	43550	0
pos_4263	5.15	266.1023	w/o MS2:CAY10487	[M+H]+		0.02564103	FALSE	C12H11ClN2O5S	C07017	F	44933		54-31-9	NA	-1	-1	-1	-1	-1	16.62077	population_51	266.10229:7704 267.10564:1538 268.109:1286		0	0	0	0	0	0	0	0	0	0	0	0	0	0	0	0	0	0	0	0	0	0	0	0	0	0
pos_4267	4.56	266.1388	w/o MS2:ANISOMYCIN	[M+H]+		0.03418804	FALSE	C21H36O6	nan	F	43970		nan	NA	-1	-1	-1	-1	-1	16.25177	patients1_17	266.13882:11696 267.14217:2117 268.14553:620		0	0	0	0	0	0	0	0	0	0	0	0	0	0	0	0	0	0	0	0	0	0	0	0	0	0
pos_4275	2.3	267.0287	w/o MS2:resorcinol sulfoxide	[M+H]+		0.6410257	FALSE	C18H33NO4		F	4087			NA	-1	-1	-1	-1	-1	16.81401	patients0_12	267.02875:7930 268.0321:1398 269.03546:530		0	35190	45638	45687	46454	49622	0	47392	55839	53439	57194	52857	0	58215	0	57128	65052	41728	0	42370	34275	49139	38057	30619	36946	0
pos_4280	4.33	267.0977	w/o MS2:METHOXYVONE	[M+H]+		0.01709402	FALSE	C16H26O4	nan	F	43575		nan	NA	-1	-1	-1	-1	-1	15.19934	patients0_63	267.09775:8116 268.1011:2454 269.10446:500		0	0	0	0	0	0	0	0	0	0	0	0	0	0	0	0	0	0	0	0	0	0	0	0	0	0
pos_4281	3.52	267.1072	w/o MS2:URB754	[M+H]+	ion correlated with 609; ion correlated with 4751; adduct linked to 4751_[M+NH4]+; adduct linked to 4893_[M+Na]+	0.01709402	TRUE	C40H52O4	C08580	F	45070		7542-45-2	NA	-1	-1	-1	-1	-1	77.90357	patients1_38	267.10721:47234 268.11056:10061 269.11392:2518	103.04163:1898 119.07365:276	0	0	0	0	0	0	0	0	0	0	0	0	0	0	0	0	0	0	0	0	0	0	0	0	0	0
pos_4284	10	267.1223	w/o MS2:(&amp;plusmn;)-Goniothalesdiol	[M+H]+	similar chromatogram in higher mz_6051	0.2820513	FALSE	C23H27FN4O3	nan	F	44860		144598-75-4	NA	-1	-1	-1	-1	-1	8.73134	population_78	267.12231:6448 268.12566:2259 269.12902:0		0	0	0	0	0	0	0	0	0	0	0	0	0	0	0	0	0	0	0	0	0	0	0	0	0	49493
pos_4285	4.94	267.1307	w/o MS2:Phe Thr	[M+Na]+	adduct linked to 3773_[M+H]+	0.02564103	FALSE	C28H40N6O8	nan	F	23662		nan	NA	-1	-1	-1	-1	-1	8.507732	population_74	267.13068:6467 268.13403:1842 269.13739:0		0	0	0	0	0	0	0	0	0	0	0	0	0	0	0	0	0	0	0	0	0	0	0	0	0	0
pos_4289	7.44	267.1577	w/o MS2:1,4-Dihydroxy-6,6,9a-trimethyl-4,5,5a,6,7,8,9,9a-octahydronaphtho[1,2-c]furan-3(1H)-one	[M+H]+	found in higher mz's MsMs_6829	0.01709402	FALSE	C23H27N3O6		F	984921			NA	-1	-1	-1	-1	-1	8.467714	population_71	267.15775:4415 268.1611:1443 269.16446:0		0	0	0	0	0	0	0	0	0	0	0	0	0	0	0	0	0	0	0	0	0	0	0	0	0	0
pos_4290	3.08	267.1686	Trimetazidine	[M+H]+		0.3931624	TRUE	C21H29N5O5	nan	P	85225		nan	NA	-1	-1	762.5516	867.5126	777.7778	455.8656	population_77	267.17105:531596 268.1744:111266 269.17776:13748	91.05579:349 123.0811:480 135.04491:237 136.05305:1745 153.09137:542 165.05516:287 166.06355:11066 167.06743:1438 181.08672:19693 181.13615:529 182.08992:2917	431490	448190	524478	599392	520290	584808	636234	550416	569509	639697	595552	551038	635458	556503	564054	576310	554298	0	0	0	548021	0	0	0	1614910	1878336
pos_4292	4.63	267.1804	w/o MS2:CYCLIZINE	[M+H]+	adduct linked to 4760_[M+NH4]+; adduct linked to 4903_[M+Na]+	0.1111111	FALSE	C17H26O11	nan	F	44219		nan	NA	-1	-1	-1	-1	-1	20.47456	patients1_4	267.18039:16700 268.18374:2230 269.1871:360		0	0	0	0	0	0	0	0	0	0	0	0	0	0	0	0	0	0	0	0	0	0	0	0	0	0
pos_4307	1.21	268.1039	Adenosine	[M+H]+		0.1623932	TRUE	C15H33N		P	86			NA	-1	-1	662.6604	750	1000	58.13647	patients1_24	268.10391:148019 269.10726:67603 270.11062:9048	55.01764:204 57.0326:974 69.03192:218 136.06175:15494 137.06488:1586 268.10291:350	0	0	0	0	0	0	46147	47469	0	42297	0	0	39781	0	50918	46142	46192	0	0	0	0	0	0	0	0	0
pos_4311	9.66	268.1541	w/o MS2:Diethofencarb	[M+H]+		0.1025641	FALSE	C14H23N5O4	nan	F	68820		nan	NA	-1	-1	-1	-1	-1	11.23183	BLANK	268.15405:13712 269.1574:3530 270.16076:359		0	0	0	0	0	0	0	0	0	0	0	0	0	0	0	0	0	0	0	0	0	0	0	0	0	0
pos_4316	4.84	268.1895	w/o MS2:Metoprolol	[M+H]+	ion correlated with 2721	0.02564103	FALSE	C17H20N2O2		F	1250			NA	-1	-1	-1	-1	-1	26.24705	QC14	268.18954:11288 269.19289:4168 270.19625:383		0	46617	45783	0	0	0	0	0	0	46800	0	0	0	0	0	0	0	0	0	0	0	0	0	0	0	0
pos_4329	1.09	269.0437	w/o MS2:Coumestrol	[M+H]+	found in higher mz's MsMs_8823	0.06837607	FALSE	C18H23N5O5S1	nan	F	48332		nan	NA	-1	-1	-1	-1	-1	14.753	patients1_2	269.0437:5376 270.04705:1309 271.05041:0		0	0	0	0	0	0	0	0	0	0	0	0	0	0	0	0	0	0	0	0	0	0	0	0	0	0
pos_4332	0.9	269.0737	w/o MS2:Ala-Ala-OH	[M+H]+		0.1196581	FALSE	C16H25N7O6	nan	F	64981		nan	NA	-1	-1	-1	-1	-1	11.9074	patients1_79	269.07367:5345 270.07702:1389 271.08038:819		0	0	0	0	0	0	0	0	0	0	0	0	0	0	0	0	0	27071	0	0	0	0	0	0	0	0
pos_4334	1.24	269.0876	w/o MS2:Inosine	[M+H]+		0.03418804	FALSE	C11H13NO3		F	84			NA	-1	-1	-1	-1	-1	29.26056	population_59	269.08759:21721 270.09094:12375 271.0943:2937		0	0	0	0	0	0	0	0	0	0	0	0	0	0	0	0	0	0	0	0	0	0	0	0	0	0
pos_4336	4.93	269.1067	w/o MS2:Ser Tyr	[M+H]+		0.03418804	FALSE	C18H32N6O8	nan	F	23778		nan	NA	-1	-1	-1	-1	-1	14.7531	population_29	269.10666:5352 270.11001:965 271.11337:685		0	0	0	0	0	0	0	0	0	0	0	0	0	0	0	0	0	0	0	0	0	0	0	0	0	0
pos_4337	0.84	269.1233	w/o MS2:Deoxycoformycin	[M+H]+	adduct linked to 4954_[M+Na]+	0.1196581	TRUE	C13H25N3O5S1	nan	F	65742		nan	NA	-1	-1	-1	-1	-1	10.51209	patients1_73	269.12332:7147 270.12667:3556 271.13003:0	81.19852:261	0	0	0	0	0	0	0	0	0	0	0	0	0	0	0	0	0	0	0	32136	0	0	0	0	0	0
pos_4344	6.57	269.1414	w/o MS2:DMABA-d6 NHS ester	[M+Na]+	adduct linked to 3826_[M+H]+	0.03418804	FALSE	C24H27N5O5	nan	F	96492		nan	NA	-1	-1	-1	-1	-1	9.480334	population_50	269.13553:11065 270.13888:3558 271.14224:742		0	0	0	0	0	0	0	0	0	0	0	0	0	0	0	0	0	0	0	0	0	0	0	0	0	0
pos_4345	3.47	269.1602	w/o MS2:His Ile	[M+H]+		0.1794872	TRUE	C26H39N5O8	nan	F	23749		nan	NA	-1	-1	-1	-1	-1	20.83725	population_71	269.16016:28543 270.16351:6815 271.16687:1002	131.08165:264 269.16257:1327	0	0	0	0	0	0	0	0	0	0	0	0	0	0	0	0	0	0	0	0	0	0	0	0	0	81846
pos_4372	12.71	270.3144	w/o MS2:1-Octadecanamine	[M+H]+	similar chromatogram in higher mz_4439	0.0940171	FALSE	C31H52N8O8	nan	F	24042		nan	NA	-1	-1	-1	-1	-1	19.24409	QC0	270.31436:5077 271.31771:1241 272.32107:0		0	0	0	0	0	0	47917	54569	47607	50120	51897	55079	48755	50163	52545	53535	59504	0	0	0	0	0	0	0	0	0
pos_4387	8.55	271.0631	w/o MS2:Apigenin	[M+H]+		0.008547009	TRUE	C13H17NO4		F	3397			NA	-1	-1	-1	-1	-1	4994.503	population_77	271.06311:1559687 272.06646:368624 273.06982:750001	77.03802:258 91.05301:971 104.04948:259 118.06441:214 140.02444:2681 141.02867:313 142.02304:1114 143.02383:206 158.04472:382 165.0201:2136 167.01651:485 168.02336:233 193.01468:517 208.09865:1188 209.0999:584 219.08421:220 226.04163:352 227.0446:231 228.03572:376 243.06694:1586 244.07195:1030 245.06323:286 271.06219:15874 271.12369:363	0	0	0	0	0	0	0	0	0	0	0	0	0	0	0	0	0	0	0	0	0	0	0	0	0	0
pos_4394	4.51	271.0958	w/o MS2:Nitenpyram	[M+H]+		0.008547009	FALSE	C19H27N3O5	nan	F	72317		nan	NA	-1	-1	-1	-1	-1	13.15209	population_58	271.09583:4360 272.09918:985 273.10254:4246		0	0	0	0	0	0	0	0	0	0	0	0	0	0	0	0	0	0	0	0	0	0	0	0	0	0
pos_4395	7.91	271.1068	w/o MS2:His Asp	[M+H]+	ion correlated with 6741	0.03418804	FALSE	C22H33N7O11	nan	F	23723		nan	NA	-1	-1	-1	-1	-1	9.876015	population_51	271.10681:6849 272.11016:1190 273.11352:359		0	0	0	0	0	0	0	0	0	0	0	0	0	0	0	0	0	0	0	0	0	0	0	0	0	0
pos_4399	0.77	271.1371	w/o MS2:trans-trismethoxy Resveratrol	[M+Na]+	adduct linked to 3872_[M+H]+	0.008547009	FALSE	C22H29NO2	C07406	F	44836		469-62-5	NA	-1	-1	-1	-1	-1	17.71593	patients1_52	271.13705:5560 272.1404:1990 273.14376:0		0	0	0	0	0	0	0	0	0	0	0	0	0	0	0	0	0	0	0	0	0	0	0	0	0	0
pos_4405	6.25	271.1659	w/o MS2:ESTRA-4,9-DIENE-3,17-DIONE	[M+H]+	similar chromatogram in higher mz_8963	0.8119658	TRUE	C15H26N4O7	nan	F	84962		nan	NA	-1	-1	-1	-1	-1	26.53118	patients1_38	271.16586:45551 272.16921:10486 273.17257:2784	55.0544:931 84.04413:918	31966	27872	33391	42142	49013	42481	43478	47153	45598	46172	51897	42704	52939	47526	52112	56551	53951	17675	20493	38607	30287	0	25479	36656	27061	0
pos_4406	9.46	271.1885	w/o MS2:5-methoxy DALT	[M+Na]+	adduct linked to 3885_[M+H]+	0.008547009	FALSE	C14H20N6O7	nan	F	96656		nan	NA	-1	-1	-1	-1	-1	23.54401	BLANK	271.18854:4596 272.19189:1177 273.19525:582		0	0	0	0	0	0	0	0	0	0	0	0	0	0	0	0	0	0	0	0	0	0	0	0	0	0
pos_4420	3.19	272.0943	w/o MS2:ACETAMINOSALOL	[M+H]+		0.02564103	FALSE	C13H20O3	nan	F	43489		nan	NA	-1	-1	-1	-1	-1	12.03269	patients0_46	272.0943:3970 273.09765:2497 274.10101:0		0	0	0	0	0	0	0	0	0	0	0	0	0	0	0	0	0	0	0	0	0	0	0	0	0	0
pos_4430	5.65	272.1525	w/o MS2:Methoprotryne	[M+H]+		0.008547009	FALSE	C18H27N3O5	nan	F	72846		nan	NA	-1	-1	-1	-1	-1	21.88518	patients0_70	272.15253:4505 273.15588:2894 274.15924:875		0	0	0	0	0	0	0	0	0	0	0	0	0	0	0	0	0	0	0	0	0	0	0	0	0	0
pos_4446	6.21	273.0764	w/o MS2:(-)-Naringenin	[M+H]+	ion correlated with 8635; found in higher mz's MsMs_8635	0.008547009	FALSE	C12H16N2O3		F	3401			NA	-1	-1	-1	-1	-1	21.32383	population_112	273.07635:7535 274.0797:2792 275.08306:607		0	0	0	0	0	0	0	0	0	0	0	0	0	0	0	0	0	0	0	0	53369	0	0	0	0	0
pos_4449	0.85	273.1073	w/o MS2:3,4",5-Trismethoxybenzophenone	[M+H]+		0.05982906	TRUE	C8H12N4O5	C07234	F	44854		36791-04-5	NA	-1	-1	-1	-1	-1	11.87407	patients1_13	273.10727:5743 274.11062:2861 275.11398:448	85.025:232	0	0	0	0	0	0	0	0	0	0	0	0	0	0	0	0	0	0	0	0	0	0	0	0	0	0
pos_4463	4.29	274.1107	w/o MS2:L-Thyronine	[M+H]+		0.6666667	TRUE	C35H60N4O6S		F	5637			NA	-1	-1	-1	-1	-1	26.79436	population_78	274.11066:116417 275.11401:24303 276.11737:8973	95.07114:252 107.07289:1043 123.06767:612 124.07468:572 150.09071:1623	88013	84343	91532	77749	86701	85893	82627	91040	94805	96218	102880	92289	101944	98527	103134	98860	95616	113265	22572	20320	133575	71121	0	107049	132600	499991
pos_4466	9.93	274.1438	w/o MS2:Thr Pro Gly	[M+H]+	ion correlated with 5800; ion correlated with 4116; ion correlated with 7005; ion correlated with 7039; ion correlated with 7964; ion correlated with 7984; ion correlated with 7550; found in higher mz's MsMs_7550	0.008547009	FALSE	C21H34O3		F	19135			NA	-1	-1	-1	-1	-1	24.23019	population_51	274.1438:9467 275.14715:5218 276.15051:1346		0	0	0	0	0	0	0	0	0	0	0	0	0	0	0	0	0	0	0	0	0	0	0	0	0	0
pos_4471	1.22	274.1759	w/o MS2:Ala Ile Ala	[M+H]+	ion correlated with 500; ion correlated with 151; ion correlated with 465; ion correlated with 1062; ion correlated with 1455	0.1111111	TRUE	C19H22O2		F	19479			NA	-1	-1	-1	-1	-1	13.2513	patients1_54	274.1759:78847 275.17925:31486 276.18261:4846	72.08025:462 86.09633:9523 86.13074:224 98.05956:6443 126.05456:6934 127.05747:1131 132.10161:2329 143.08081:1661 144.08397:322 230.1382:525	0	0	0	0	0	0	0	41442	67143	50400	55973	49275	64639	42555	80434	43497	111954	0	0	0	0	0	0	0	0	0
pos_4472	8.69	274.1828	w/o MS2:1-(p-Methoxyphenyl)-5-piperidino-1-penten-3-one	[M+H]+	similar chromatogram in higher mz_6500	0.07692308	FALSE	C15H21N3O5	nan	F	96375		nan	NA	-1	-1	-1	-1	-1	8.281244	population_74	274.18277:7068 275.18612:2863 276.18948:768		0	0	0	0	0	0	0	0	0	0	0	0	0	0	0	0	0	0	0	0	0	0	0	0	0	0
pos_4489	8.47	275.0913	w/o MS2:FISETINIDOL	[M+H]+		0.008547009	FALSE	C34H41NO16	nan	F	43827		nan	NA	-1	-1	-1	-1	-1	8.157491	population_6	275.09128:3705 276.09463:1077 277.09799:0		0	0	0	0	0	0	0	0	0	0	0	0	0	0	0	0	0	0	0	0	0	0	0	0	0	0
pos_4494	6.1	275.1307	Chlorpheniramine	[M+H]+	ion correlated with 3443	0.05128205	TRUE	C18H17NO5		P	1734			NA	-1	-1	609.9968	794.5985	666.6667	91.41258	population_69	275.13019:40287 276.13354:11077 277.1369:19269	167.07071:252 230.073:6214 231.07393:882 232.07042:1588 233.07349:333	0	0	0	0	0	0	0	0	0	0	0	0	0	0	0	0	0	0	0	0	0	0	0	0	0	0
pos_4495	4.36	275.1387	w/o MS2:Gly Ala Gln	[M+H]+		0.3504274	TRUE	C25H25NO		F	19924			NA	-1	-1	-1	-1	-1	23.68901	population_78	275.13873:25222 276.14208:9528 277.14544:1209	132.08235:314 144.08023:1315 145.08212:327 146.05966:647	0	35325	0	35342	0	0	0	0	40483	0	0	0	0	0	0	0	54079	0	0	0	0	0	0	0	0	132760
pos_4496	0.8	275.171	w/o MS2:Ala Lys Gly	[M+H]+		0.2393162	TRUE	C22H40N6O9	nan	F	22435		nan	NA	-1	-1	-1	-1	-1	16.79084	patients0_37	275.17099:10909 276.17434:7084 277.1777:831	144.10268:573	0	0	0	0	0	0	44331	37174	43473	46761	57117	57969	43717	59220	0	67709	56692	0	0	0	34853	79805	0	0	0	0
pos_4499	9.29	275.2002	w/o MS2:Lys Lys	[M+H]+		0.008547009	FALSE	C23H40N6O9	nan	F	23900		nan	NA	-1	-1	-1	-1	-1	4.50666	patients1_4	275.2002:6143 276.20355:2138 277.20691:1144		0	0	0	0	0	0	0	0	0	0	0	0	0	0	0	0	0	0	0	0	0	0	0	0	0	0
pos_4500	4.36	275.2107	w/o MS2:5-Methoxydiisopropyltryptamine	[M+H]+		0.008547009	FALSE	C15H27N7O7	nan	F	85058		nan	NA	-1	-1	-1	-1	-1	16.7582	population_48	275.21072:4525 276.21407:1083 277.21743:369		0	0	0	0	0	0	0	0	0	0	0	0	0	0	0	0	0	0	0	0	0	0	0	0	0	0
pos_4519	1.04	276.0905	w/o MS2:HDBA	[M+H]+	adduct linked to 4995_[M+NH4]+	0.008547009	FALSE	C11H11N3O2S	nan	F	44870		144-83-2	NA	-1	-1	-1	-1	-1	9.512942	patients1_35	276.09045:5568 277.0938:822 278.09716:237		0	0	0	0	0	0	0	0	0	0	0	0	0	0	0	0	0	0	0	0	0	0	0	0	0	0
pos_4521	4.3	276.1097	w/o MS2:Ethenodeoxyadenosine	[M+H]+		0.008547009	FALSE	C18H34O2		F	6339			NA	-1	-1	-1	-1	-1	11.34465	population_77	276.10971:4374 277.11306:1071 278.11642:392		0	0	0	0	0	0	0	0	0	0	0	0	0	0	0	0	0	0	0	0	0	0	0	0	0	0
pos_4522	5.28	276.1263	w/o MS2:Ala Ala Asp	[M+H]+		0.1623932	FALSE	C21H14Br2N2O2		F	15667			NA	-1	-1	-1	-1	-1	12.10052	patients1_28	276.12625:5407 277.1296:1176 278.13296:758		0	0	0	0	0	0	0	0	0	0	0	0	0	0	0	0	0	0	0	11985	0	12320	0	0	0	0
pos_4538	5.26	277.0684	w/o MS2:Sulfabenzamide	[M+Na]+	adduct linked to 4010_[M+H]+	0.01709402	TRUE	C20H34O3	nan	F	43335		nan	NA	-1	-1	-1	-1	-1	66.49097	patients1_54	277.06842:31746 278.07177:10529 279.07513:1473	277.07224:299	0	0	0	0	0	0	0	0	0	0	0	0	0	0	0	0	0	0	0	0	0	0	0	0	0	0
pos_4541	3.12	277.0856	w/o MS2:Clenbuterol	[M+H]+		0.008547009	FALSE	C17H23N3O7	nan	F	85074		nan	NA	-1	-1	-1	-1	-1	21.69955	patients1_17	277.08557:5543 278.08892:912 279.09228:0		0	0	0	0	0	0	0	0	0	0	0	0	0	0	0	0	0	0	0	0	0	0	0	0	0	0
pos_4543	7.9	277.1034	w/o MS2:URSINIC ACID	[M+Na]+	adduct linked to 4015_[M+H]+	0.05128205	FALSE	C38H56O13	nan	F	44030		nan	NA	-1	-1	-1	-1	-1	7.91414	population_50	277.10336:5235 278.10671:1727 279.11007:236		0	0	0	0	0	0	0	0	0	0	0	0	0	0	0	0	0	0	0	0	0	0	0	0	0	0
pos_4546	12.3	277.1331	w/o MS2:SC-66	[M+H]+		0.03418804	FALSE	C17H27N5O6	nan	F	96468		nan	NA	-1	-1	-1	-1	-1	7.754476	patients0_76	277.13306:4304 278.13641:2662 279.13977:318		0	0	0	0	0	0	0	0	0	0	0	0	0	0	0	0	0	0	0	0	0	0	0	0	0	0
pos_4553	10.37	277.2151	w/o MS2:9(S)-HOTrE	[M+H]+		0.3076923	TRUE	C25H41N9O12	nan	F	36030		nan	NA	-1	-1	-1	-1	-1	19.02529	population_39	277.21603:9775 278.21938:3831 279.22274:1517	77.03925:201	31090	26755	34409	0	25396	0	0	21127	24549	27807	29787	31488	0	27734	0	0	41228	0	0	0	0	0	0	0	0	0
pos_4567	5.62	278.0941	w/o MS2:Gly Ser Asp	[M+H]+	similar chromatogram in higher mz_6339	0.008547009	FALSE	C23H30O5		F	16045			NA	-1	-1	-1	-1	-1	10.78947	patients1_17	278.09412:4466 279.09747:636 280.10083:1523		0	0	0	0	0	0	0	0	0	0	0	0	0	0	0	0	0	0	0	0	0	0	0	0	0	0
pos_4568	0.81	278.1233	w/o MS2:Met Ala Gly	[M+H]+		0.05128205	TRUE	C19H15NO6		F	16973			NA	-1	-1	-1	-1	-1	15.54767	patients1_35	278.12332:6158 279.12667:1702 280.13003:925	162.11151:253 216.12207:495 262.12415:235	0	0	0	0	0	0	0	0	0	0	0	0	0	0	0	0	0	0	0	0	0	0	0	0	0	0
pos_4570	10.52	278.1505	w/o MS2:Met Lys	[M+H]+	similar chromatogram in higher mz_6178	0.05982906	FALSE	C23H41N5O8	nan	F	23878		nan	NA	-1	-1	-1	-1	-1	16.31112	population_77	278.15051:7367 279.15386:2495 280.15722:216		0	0	0	0	0	0	0	0	0	0	0	0	0	0	0	0	0	0	0	0	0	0	0	0	0	0
pos_4574	8.96	278.1901	w/o MS2:Maprotiline	[M+H]+		0.06837607	TRUE	C12H14N2O2		F	1061			NA	-1	-1	-1	-1	-1	65.769	patients1_4	278.19009:53270 279.19344:15707 280.1968:1725	70.06471:603 91.05421:392 105.07024:518 115.05312:209 192.09222:245 202.0784:304 206.10551:220 217.10043:1938 218.10577:646 232.12036:337	0	0	0	0	0	0	0	0	0	0	0	0	0	0	0	0	0	0	0	0	0	0	0	0	0	0
pos_4575	10.51	278.2108	w/o MS2:Venlafaxine	[M+H]+		0.3162393	FALSE	C9H13ClN6O2		F	3005			NA	-1	-1	-1	-1	-1	14.14338	population_77	278.21078:8106 279.21413:3104 280.21749:825		0	0	0	0	0	0	0	0	21613	0	0	23759	0	26484	20164	0	0	0	0	0	0	0	0	0	0	28547
pos_4582	8.63	279.0551	w/o MS2:(&amp;plusmn;)-Flurbiprofen	[M+H]+		0.1709402	FALSE	C18H16O5		F	2922			NA	-1	-1	-1	-1	-1	6.883893	population_71	279.05505:9225 280.0584:2955 281.06176:660		0	0	0	0	0	0	0	0	0	0	0	0	0	0	0	0	0	0	0	0	0	0	0	0	0	0
pos_4583	6.49	279.0775	w/o MS2:5-Amino-2-p-toluidinobenzenesulfonic acid	[M+H]+	ion correlated with 7498	0.008547009	FALSE	C19H24N6O5	nan	F	96353		nan	NA	-1	-1	-1	-1	-1	11.95819	patients1_43	279.07755:6030 280.0809:2426 281.08426:347		0	0	0	0	0	0	0	0	0	0	0	0	0	0	0	0	0	0	0	0	0	0	0	0	0	0
pos_4588	2.13	279.1002	w/o MS2:Glu Met	[M+H]+		0.9230769	TRUE	C24H44N6O9S	nan	F	23687		nan	NA	-1	-1	-1	-1	-1	15.88947	patients1_38	279.10019:23362 280.10354:2857 281.1069:1619	56.04986:347 84.04575:229 102.05721:230 104.05314:494 133.03088:260 150.05862:323 150.07332:205	52118	66674	72211	65485	65552	58645	62719	65903	74552	70438	73076	72005	69024	67233	70344	73266	71428	48781	0	81502	37288	56175	86609	41872	83260	79566
pos_4591	3.11	279.134	w/o MS2:Pro Tyr	[M+H]+		0.008547009	FALSE	C26H40N8O9	nan	F	23717		nan	NA	-1	-1	-1	-1	-1	12.71626	patients1_54	279.13403:5830 280.13738:1077 281.14074:0		0	0	0	0	0	0	0	0	0	0	0	0	0	0	0	0	0	0	0	0	0	0	0	0	0	0
pos_4593	4.4	279.144	w/o MS2:Pentoxifylline	[M+H]+	ion correlated with 7083; ion correlated with 611; ion correlated with 5417; ion correlated with 6620; ion correlated with 7501; ion correlated with 7058	0.02564103	TRUE	C15H10O4		F	1767			NA	-1	-1	-1	-1	-1	21.26382	patients1_38	279.14398:30789 280.14733:10137 281.15069:1389	103.03736:282	0	0	0	0	0	0	0	0	0	0	0	0	0	0	0	0	0	0	0	0	0	0	0	0	0	0
pos_4596	16.95	279.1583	w/o MS2:&amp;alpha;-CEHC	[M+H]+		0.03418804	FALSE	C19H24N2O2	C07367	F	44825		55268-74-1	NA	-1	-1	-1	-1	-1	11.74447	QC0	279.15826:6126 280.16161:1873 281.16497:615		0	0	0	0	0	0	0	0	0	0	0	0	0	79530	0	85109	85217	0	0	0	0	0	0	0	0	0
pos_4599	3.25	279.1705	w/o MS2:Phe Ile	[M+H]+	ion correlated with 4142	0.01709402	TRUE	C24H44N8O10	nan	F	23716		nan	NA	-1	-1	-1	-1	-1	11.53636	patients1_38	279.17047:8479 280.17382:3517 281.17718:648	79.0521:343 136.07758:224	0	0	0	0	0	0	0	0	0	0	0	0	0	0	0	0	0	0	0	0	0	0	0	0	0	0
pos_4608	15.79	279.232	w/o MS2:13(R)-HODE	[M+H]+		0.02564103	FALSE	C18H25N5O7	nan	F	45665		nan	NA	-1	-1	-1	-1	-1	20.85053	population_108	279.23199:15398 280.23534:3518 281.2387:6667		0	0	0	0	0	0	0	0	0	0	0	0	0	0	0	0	0	125545	0	0	0	236799	0	0	0	0
pos_4609	12.46	279.2322	13(S)-HODE	[M+H-H2O]+	similar chromatogram in higher mz_7113; similar chromatogram in higher mz_6900; similar chromatogram in higher mz_10332	0.7692308	TRUE	C9H18N2O4		P	45667			NA	-1	-1	967.3515	879.1194	450	44.3269	patients1_6	279.23218:105952 280.23553:56660 281.23889:7532	55.05321:563 57.06964:243 67.0535:5678 68.05695:383 69.06921:283 79.05314:995 81.06911:2783 91.0536:464 93.07063:442 95.08464:1578	152017	170731	167995	190597	201647	199307	184862	191387	189099	201210	185538	207929	189805	174527	196295	230225	193070	214667	258695	0	0	0	0	0	162134	157277
pos_4619	5.11	280.0751	w/o MS2:ZLJ-6	[M+H]+	ion correlated with 6865; similar chromatogram in higher mz_6865; found in higher mz's MsMs_6865	0.008547009	FALSE	C12H23N3O5S1	nan	F	45512		nan	NA	-1	-1	-1	-1	-1	5.518868	population_46	280.07513:3634 281.07848:1724 282.08184:1216		0	0	0	0	0	0	0	0	0	0	0	0	0	0	0	0	0	0	0	0	0	0	0	0	0	0
pos_4620	0.72	280.0913	w/o MS2:Thr Cys Gly	[M+H]+		0.7777778	TRUE	C25H35N7O7S	nan	F	22539		nan	NA	-1	-1	-1	-1	-1	64.65693	patients1_50	280.09131:66022 281.09466:18041 282.09802:3319	86.0966:412 104.10668:1990 221.01773:2801 222.02017:216	83740	53414	95598	89986	0	79166	246920	85942	236755	265286	101588	273100	306180	101563	117199	231575	156975	88833	0	55783	73796	0	0	0	46640	133828
pos_4621	4.11	280.1302	w/o MS2:Phe Gly Gly	[M+H]+		0.1452992	FALSE	C12H18Cl2N2O		F	19109			NA	-1	-1	-1	-1	-1	15.3642	QC15	280.13025:7451 281.1336:0 282.13696:3648		45874	51245	41462	43155	43500	43439	48765	44650	45170	50456	47908	51053	52397	47205	53804	46929	50026	0	0	0	0	0	0	0	0	0
pos_4623	4.88	280.1538	w/o MS2:Metalaxyl	[M+NH4]+	similar chromatogram in higher mz_8182; similar chromatogram in higher mz_5303; adduct linked to 4786_[M+Na]+	0.9401709	TRUE	C17H26N4O5	nan	F	68712		nan	NA	-1	-1	-1	-1	-1	201.9735	patients0_57	280.15381:515999 281.15716:104048 282.16052:12441	60.07983:738 85.02821:8151 86.03135:287 91.05355:663 144.10056:536 221.08035:213 280.15393:512	199100	256104	259407	217939	253477	260510	283211	266834	303385	328430	264995	288123	320842	338571	298255	303687	291571	695534	84992	69283	173647	399238	454085	172758	345906	84850
pos_4625	6.24	280.1671	w/o MS2:Doxepin	[M+H]+	similar chromatogram in higher mz_8333; similar chromatogram in higher mz_8358	0.03418804	FALSE	C24H32O6		F	2463			NA	-1	-1	-1	-1	-1	13.88516	patients0_8	280.16708:7900 281.17043:3555 282.17379:437		0	0	0	0	0	0	0	0	0	0	0	0	0	0	0	0	0	0	0	0	0	0	0	0	0	0
pos_4643	6.98	281.0092	w/o MS2:Photinus luciferin	[M+NH4]+	ion correlated with 5748; adduct linked to 4214_[M+H]+	0.1880342	TRUE	C11H20N4O7	nan	F	65823		nan	NA	-1	-1	-1	-1	-1	9.861449	population_4	281.00922:9675 282.01257:1776 283.01593:1039	138.94389:213 222.9659:490	0	0	0	0	0	0	0	0	0	0	0	0	0	0	0	0	0	0	36107	0	0	0	0	0	0	0
pos_4649	5.68	281.0704	SULFAMONOMETHOXINE	[M+H]+	similar chromatogram in higher mz_10129; similar chromatogram in higher mz_6294	0.02564103	TRUE	C17H30N6O4S1		P	43482			NA	-1	-1	902.0449	799.9281	428.5714	61.88571	population_22	281.06964:46665 282.07299:15796 283.07635:6316	65.03837:597 80.04884:529 85.03956:573 92.04917:1945 93.05511:394 99.05749:222 108.04554:646 126.06728:403 174.06612:212	0	0	0	0	0	0	0	0	0	0	0	0	0	0	0	0	0	0	0	0	0	265540	0	0	0	0
pos_4650	1.07	281.0716	w/o MS2:SULFAMONOMETHOXINE	[M+H]+		0.02564103	FALSE	C7H10N2O2	nan	F	43482		nan	NA	-1	-1	-1	-1	-1	35.75583	patients0_8	281.07162:20859 282.07497:2851 283.07833:645		0	0	0	0	0	0	0	0	0	0	0	0	0	0	0	0	0	0	0	0	0	0	0	0	0	0
pos_4651	0.74	281.0948	w/o MS2:AG-494	[M+H]+		0.008547009	FALSE	C3H7NO4S	C00606	F	45230		1115-65-7	NA	-1	-1	-1	-1	-1	10.56523	patients1_48	281.09476:4274 282.09811:1404 283.10147:0		0	0	0	0	0	0	0	0	0	0	0	0	0	0	0	0	0	0	0	0	0	0	0	0	0	0
pos_4652	3.83	281.0989	w/o MS2:Met Met	[M+H]+		0.2393162	TRUE	C22H40N8O7	nan	F	23875		nan	NA	-1	-1	-1	-1	-1	8.061514	patients1_38	281.09888:14430 282.10223:5383 283.10559:1024	84.04397:261 89.05905:239 133.08698:213 136.06245:860 162.04169:446	20616	25054	23870	29710	34823	28037	34071	25957	30887	36018	36394	33273	34827	33326	37071	34315	35389	0	0	0	0	0	0	0	0	0
pos_4654	2.72	281.1131	w/o MS2:Asp Phe	[M+H]+	adduct linked to 5268_[M+Na]+	0.5897436	TRUE	C23H35N5O8	nan	F	23805		nan	NA	-1	-1	-1	-1	-1	12.43786	patients1_79	281.11313:34538 282.11648:5301 283.11984:1485	84.04385:653 107.04799:379 130.05042:1323	0	36513	42980	45327	45365	45520	41204	43360	44493	48074	47053	45797	50516	48671	50587	53610	60170	145415	86157	0	42563	0	40294	0	29299	0
pos_4658	10.46	281.1382	w/o MS2:4,6-Dihydroxy-5a-methyl-3-methylene-2-oxododecahydronaphtho[1,2-b]furan-9-carbaldehyde	[M+H]+		0.01709402	FALSE	C20H29N3O6		F	985116			NA	-1	-1	-1	-1	-1	5.188566	population_76	281.13818:4066 282.14153:981 283.14489:309		0	0	0	0	0	0	0	0	0	0	0	0	0	0	0	0	0	0	0	0	0	0	0	0	0	0
pos_4661	4.11	281.1508	w/o MS2:Tyr Val	[M+H]+		0.3418804	TRUE	C24H44N6O8S2	nan	F	23784		nan	NA	-1	-1	-1	-1	-1	28.58572	patients1_5	281.15076:66925 282.15411:15659 283.15747:2684	91.0536:256 136.05217:702 166.06117:5824 167.06386:373 181.08478:5872 182.08881:942	0	24090	0	41836	47677	47850	47192	55280	49904	56336	57339	60628	59415	55618	57444	58605	66933	0	0	0	84935	0	0	0	79149	96306
pos_4663	13.23	281.1663	w/o MS2:(R)-Lisofylline	[M+H]+		0.04273504	FALSE	C15H25N3O6	nan	F	45571		nan	NA	-1	-1	-1	-1	-1	7.741822	patients1_35	281.16626:5443 282.16961:999 283.17297:0		0	0	0	0	0	0	0	0	0	0	0	0	0	0	0	0	0	0	0	0	0	0	0	0	0	0
pos_4665	6.05	281.1749	w/o MS2:Brefeldin A	[M+H]+		0.01709402	FALSE	C17H23N5O7	nan	F	85101		nan	NA	-1	-1	-1	-1	-1	8.002528	QC15	281.1749:5063 282.17825:1024 283.18161:558		26152	32045	0	0	0	0	0	0	0	0	0	0	0	0	0	0	0	0	0	0	0	0	0	0	0	0
pos_4666	5.23	281.1964	w/o MS2:Imipramine	[M+H]+	adduct linked to 5278_[M+Na]+	0.0940171	FALSE	C22H32O3		F	500			NA	-1	-1	-1	-1	-1	8.654542	patients1_3	281.19638:8011 282.19973:559 283.20309:577		0	0	0	0	0	0	0	0	0	0	0	0	0	0	0	0	0	0	0	0	0	0	0	0	0	0
pos_4672	15.72	281.2474	w/o MS2:Linoleic acid	[M+H]+		0.05982906	TRUE	C20H32O4		F	191			NA	-1	-1	-1	-1	-1	24.09557	patients1_28	281.24738:14762 282.25073:2513 283.25409:0	55.05433:262 57.06842:392 69.06638:224 71.04879:213	0	0	0	0	0	0	0	0	0	0	0	0	0	0	0	0	0	0	0	0	156692	0	393196	0	0	0
pos_4684	1.14	282.0849	w/o MS2:Ofurace	[M+H]+		0.05128205	FALSE	C14H21N5O6	nan	F	72568		nan	NA	-1	-1	-1	-1	-1	16.15199	patients1_28	282.08493:5043 283.08828:1403 284.09164:521		0	0	0	0	0	0	0	0	0	0	0	0	0	0	0	0	0	0	0	0	0	0	0	0	0	0
pos_4689	11.5	282.1479	w/o MS2:Pendimethalin	[M+H]+		0.04273504	FALSE	C20H32N4O5	nan	F	68776		nan	NA	-1	-1	-1	-1	-1	10.59603	BLANK	282.14792:6392 283.15127:2521 284.15463:388		0	0	0	0	0	0	0	0	0	0	0	21798	24868	0	22237	0	32130	0	0	0	0	0	0	0	0	0
pos_4690	5.42	282.1689	w/o MS2:Cycloheximide	[M+H]+	similar chromatogram in higher mz_5788; similar chromatogram in higher mz_4705	0.1196581	TRUE	C36H56O12	nan	F	44124		nan	NA	-1	-1	-1	-1	-1	6.905913	population_46	282.16891:10542 283.17226:5676 284.17562:1319	117.05551:828 147.98102:219	0	0	0	0	0	0	0	0	0	0	0	0	0	0	0	0	0	0	0	0	0	0	0	0	0	0
pos_4691	5.7	282.1907	w/o MS2:Naphyrone 1-naphthyl isomer	[M+H]+		0.008547009	FALSE	C17H25N3O5S1	nan	F	96626		nan	NA	-1	-1	-1	-1	-1	3.430541	patients1_30	282.1907:3394 283.19405:1302 284.19741:217		0	0	0	0	0	0	0	0	0	0	0	0	0	0	0	0	0	0	0	0	0	0	0	0	0	0
pos_4707	2.33	283.074	w/o MS2:Niflumic Acid	[M+H]+	similar chromatogram in higher mz_13046; similar chromatogram in higher mz_14924; similar chromatogram in higher mz_15281	0.008547009	FALSE	C36H61N5O6		F	6454			NA	-1	-1	-1	-1	-1	14.40055	population_62	283.07401:5129 284.07736:1184 285.08072:524		0	0	0	0	0	0	0	0	0	0	0	0	0	0	0	0	0	0	0	0	0	0	0	0	0	0
pos_4710	9.23	283.0896	w/o MS2:Abu-Ala-OH	[M+H]+	ion correlated with 5683; ion correlated with 2573; ion correlated with 6243	0.008547009	FALSE	C12H20N4O5	nan	F	64988		nan	NA	-1	-1	-1	-1	-1	8.977469	patients1_51	283.0896:9876 284.09295:2749 285.09631:1191		0	0	0	0	0	0	0	0	0	0	0	0	0	0	0	0	0	0	0	0	0	0	0	0	0	0
pos_4711	10.81	283.1001	w/o MS2:6,3"-DIMETHOXYFLAVONE	[M+H]+		0.008547009	FALSE	C12H11NO4	nan	F	43552		nan	NA	-1	-1	-1	-1	-1	11.49441	population_59	283.10007:7500 284.10342:2990 285.10678:545		0	0	0	0	0	0	0	0	0	0	0	0	0	0	0	0	0	0	0	0	0	0	0	0	0	0
pos_4713	13.12	283.1049	w/o MS2:1,4-PBIT	[M+H]+		0.05128205	FALSE	C11H19N3O6	nan	F	64874		nan	NA	-1	-1	-1	-1	-1	9.930944	patients0_70	283.10489:6742 284.10824:4232 285.1116:1976		0	0	0	0	0	0	0	0	0	0	0	0	0	0	0	0	0	0	0	0	0	0	0	0	0	0
pos_4719	3.54	283.1294	w/o MS2:Thr Tyr	[M+H]+		0.02564103	FALSE	C23H39N5O10	nan	F	23692		nan	NA	-1	-1	-1	-1	-1	7.062082	patients1_38	283.12939:6825 284.13274:7934 285.1361:1895		0	0	0	0	0	0	0	0	0	0	0	0	0	0	0	0	0	0	0	0	0	0	0	0	0	0
pos_4725	8.62	283.1527	w/o MS2:4,8-Dihydroxy-6-(hydroxymethyl)-6,8-dimethyl-4,4a,5,6,7,7a,8,9-octahydroazuleno[5,6-c]furan-1(3H)-one	[M+H]+		0.08547009	FALSE	C17H23N3O8		F	985358			NA	-1	-1	-1	-1	-1	4.120389	population_50	283.15274:5090 284.15609:2431 285.15945:458		0	0	0	0	0	0	0	0	0	0	0	0	0	0	0	0	0	0	0	0	0	0	0	0	0	0
pos_4726	0.79	283.1636	w/o MS2:Dihydroyashabushiketol; (5S)-5-Hydroxy-1,7-diphenyl-3-heptanone	[M+Na]+	adduct linked to 4146_[M+H]+	0.1452992	TRUE	C15H25N3O8		F	985144			NA	-1	-1	-1	-1	-1	9.574442	population_46	283.16364:14399 284.16699:7327 285.17035:934	144.10184:2860	0	0	0	0	0	0	0	0	0	0	0	0	0	0	0	0	0	0	0	0	70144	29908	0	0	41551	0
pos_4727	6.66	283.1729	w/o MS2:3-[4-(2-methylbutan-2-yl)phenoxy]benzoic acid	[M+H]+	ion correlated with 9769; ion correlated with 9642; ion correlated with 11719; ion correlated with 8811; ion correlated with 7040; ion correlated with 8291; ion correlated with 7406; ion correlated with 10168; ion correlated with 10063; ion correlated with 13979; ion correlated with 9131; ion correlated with 9946; ion correlated with 10059	0.07692308	FALSE	C18H25N3O6	nan	F	96358		nan	NA	-1	-1	-1	-1	-1	7.723845	population_71	283.17294:9273 284.17629:1455 285.17965:491		0	0	0	0	0	0	0	0	0	0	0	0	0	0	0	0	0	0	0	0	0	0	0	0	0	0
pos_4732	3.85	283.1913	w/o MS2:13,14-dihydro-15-keto-tetranor PGF1&amp;beta;	[M+H]+	ion correlated with 5192; adduct linked to 5192_[M+NH4]+	0.008547009	FALSE	C17H25N3O4S1	nan	F	45724		nan	NA	-1	-1	-1	-1	-1	9.751254	patients0_71	283.19125:4976 284.1946:2471 285.19796:304		0	0	0	0	0	0	0	0	0	0	0	0	0	0	0	0	0	0	0	0	0	0	0	0	0	0
pos_4736	13.92	283.2634	w/o MS2:Oleic Acid	[M+H]+	similar chromatogram in higher mz_6288; found in higher mz's MsMs_6288	0.008547009	TRUE	C20H34O5		F	190			NA	-1	-1	-1	-1	-1	54.51201	population_64	283.26337:27006 284.26672:6738 285.27008:1357	57.0698:314 73.02714:272 85.09782:305 283.26138:1033	0	0	0	0	0	0	0	0	0	0	0	0	0	0	0	0	0	0	0	0	0	0	0	0	0	0
pos_4740	6.02	284.0564	w/o MS2:Fosthiazate	[M+H]+		0.1709402	TRUE	C16H32N4O4S2	nan	F	72210		nan	NA	-1	-1	-1	-1	-1	151.4777	population_105	284.0564:302233 285.05975:55653 286.06311:25807	107.07244:423 122.06018:311 127.00513:231 136.07504:3460 185.06194:200 190.04767:212 205.07037:8696 206.07307:1280 220.05569:485 284.0563:1559	32830	35468	36100	34612	34439	28668	36929	34093	36224	36555	43646	40151	34946	38492	37156	44765	39546	0	0	0	0	0	0	1551295	0	0
pos_4743	3.9	284.0934	w/o MS2:Guanosine	[M+H]+	similar chromatogram in higher mz_10796	0.01709402	FALSE	C8H7NO		F	87			NA	-1	-1	-1	-1	-1	23.89624	patients1_17	284.09338:6980 285.09673:5091 286.10009:1808		0	0	0	0	0	0	0	0	0	0	0	0	0	0	0	0	0	0	0	0	0	0	0	0	0	0
pos_4749	11.11	284.1279	w/o MS2:N-Phenylacetylphenylalanine	[M+H]+		0.07692308	TRUE	C12H23N3O6	nan	F	58126		nan	NA	-1	-1	-1	-1	-1	19.17543	population_22	284.1279:17390 285.13125:4496 286.13461:928	135.043:1121 171.04179:239 201.05331:793 202.05873:471	0	0	0	0	0	0	0	0	0	0	0	0	0	0	0	0	0	19710	0	56755	0	0	0	0	0	0
pos_4757	3.92	284.1848	&amp;alpha;-Hydroxymetoprolol	[M+H]+	similar chromatogram in higher mz_13210; similar chromatogram in higher mz_13658; found in higher mz's MsMs_13210	0.7435898	TRUE	C34H36F3NO13		P	1253			NA	-1	-1	914.4769	883.1421	700	441.5331	patients1_6	284.18616:204567 285.18951:67318 286.19287:9379	56.04968:2042 58.06472:440 70.06503:677 72.08066:1303 74.0599:4503 75.04423:728 88.077:253 91.05296:409 98.09692:2372 99.09852:268 105.06943:220 114.98386:317 116.1069:2335 119.04842:886 125.02951:203 129.06757:313 133.06474:1316 141.00076:254 149.05838:449 163.07607:306 175.07367:442 181.08777:346 189.09155:328 207.1013:723 208.10583:246 284.18555:5856	531651	504441	583647	523776	546454	558548	639348	612111	613516	551246	521363	503655	604046	531726	572684	572421	582998	310738	0	170713	401094	747592	0	0	213347	489382
pos_4761	9.05	284.2225	w/o MS2:epi-Tumonoic Acid D	[M+H]+		0.04273504	FALSE	C24H31N3O6	nan	F	65399		nan	NA	-1	-1	-1	-1	-1	4.990071	population_48	284.22253:4071 285.22588:885 286.22924:472		0	0	0	0	0	0	0	0	0	0	0	0	0	0	0	0	0	0	0	0	0	0	0	0	0	0
pos_4766	15.97	284.2946	w/o MS2:Stearamide	[M+H]+		0.05128205	TRUE	C24H37N7O12	nan	F	34494		nan	NA	-1	-1	-1	-1	-1	37.95448	QC0	284.29459:14042 285.29794:5412 286.3013:975	284.29428:684	0	0	0	0	0	0	0	0	0	0	0	0	76659	82807	136756	191779	180161	0	0	0	0	0	0	0	0	0
pos_4775	7.19	285.0758	w/o MS2:Biochanin A	[M+H]+		0.008547009	TRUE	C26H30N2O8	nan	F	43566		nan	NA	-1	-1	-1	-1	-1	20.9454	population_48	285.07581:9644 286.07916:2922 287.08252:538	285.07391:1082	0	0	0	0	0	0	0	0	0	0	0	0	0	0	0	0	0	0	0	0	0	0	0	0	0	0
pos_4776	5.42	285.0758	Oroxylin A	[M+H]+	ion correlated with 8589; found in higher mz's MsMs_8589	0.01709402	TRUE	C17H29N5O4S1	nan	P	49521		nan	NA	-1	-1	736.9046	868.0123	666.6667	24.95691	patients0_63	285.07584:11979 286.07919:3038 287.08255:327	225.96828:267 270.05179:205 285.07492:899	0	0	0	0	0	0	0	0	0	0	0	0	0	0	0	0	0	0	0	0	0	0	0	0	0	0
pos_4777	9.72	285.0791	GENISTEIN, 8-METHYL	[M+H]+	ion correlated with 4827	0.1623932	TRUE	C27H29NO11	C01661	P	44476		23214-92-8	NA	-1	-1	539.6462	693.1965	500	270.0605	population_77	285.07907:2448416 286.08242:513939 287.08578:957651	58.02852:563 91.05377:951 105.03408:942 117.05861:334 144.0439:223 154.04167:4427 155.04416:241 156.03778:1510 172.06351:774 173.0728:207 179.03752:346 180.02118:466 182.01613:535 182.03552:530 184.03355:206 193.08841:2305 194.09158:243 205.08517:400 222.1151:4131 223.11516:733 226.04428:271 228.0569:2593 229.05914:417 230.05432:579 231.05653:361 241.05109:234 257.08365:4894 258.08786:742 259.081…	21410	21654	26843	31874	32288	23267	28733	27998	31869	26958	34767	30670	30826	32130	34894	35784	40329	0	0	0	0	0	0	0	0	0
pos_4779	2.63	285.0886	w/o MS2:Tyr Cys	[M+H]+		0.008547009	FALSE	C24H44N8O9	nan	F	24025		nan	NA	-1	-1	-1	-1	-1	5.183888	population_51	285.08862:4123 286.09197:760 287.09533:289		0	0	0	0	0	0	0	0	0	0	0	0	0	0	0	0	0	0	0	0	0	0	0	0	0	0
pos_4783	8	285.1231	w/o MS2:Glu His	[M+H]+	ion correlated with 7106; similar chromatogram in higher mz_5158; similar chromatogram in higher mz_5626; similar chromatogram in higher mz_12117	0.008547009	TRUE	C20H37N5O9	nan	F	23863		nan	NA	-1	-1	-1	-1	-1	25.60021	population_69	285.12314:12516 286.12649:5523 287.12985:1558	106.0647:744	0	0	0	0	0	0	0	0	0	0	0	0	0	0	0	0	0	0	0	0	0	0	0	0	0	0
pos_4787	7.98	285.1412	w/o MS2:Promazine	[M+H]+		0.008547009	TRUE	C33H43NO12		F	2131			NA	-1	-1	-1	-1	-1	67.73728	population_78	285.14124:26815 286.14459:11449 287.14795:2804	86.09647:1678 87.09853:351 87.81543:260 150.05478:271 199.03909:267	0	0	0	0	0	0	0	0	0	0	0	0	0	0	0	0	0	0	0	0	0	0	0	0	0	119319
pos_4789	5.41	285.1591	w/o MS2:Methyl 6-amino-3-(4-tert-butylphenyl)pyridine-2-carboxylate	[M+H]+		0.008547009	TRUE	C20H24N4O6		F	285415			NA	-1	-1	-1	-1	-1	30.48354	population_69	285.15909:14826 286.16244:6961 287.1658:1060	106.06473:1577 107.06843:548	0	0	0	0	0	0	0	0	0	0	0	0	0	0	0	0	0	0	0	0	0	0	0	0	0	0
pos_4790	13.27	285.1667	w/o MS2:Tropicamide	[M+H]+		0.08547009	FALSE	C15H20O5	nan	F	43367		nan	NA	-1	-1	-1	-1	-1	7.87534	QC16	285.16669:4599 286.17004:1899 287.1734:583		29700	27165	24693	0	0	0	27182	0	0	28087	26902	31580	0	29373	0	28883	30529	0	0	0	0	0	0	0	0	0
pos_4792	10.22	285.1879	w/o MS2:ANDROSTA-1,4-DIEN-3,17-DIONE	[M+H]+	adduct linked to 5252_[M+NH4]+	0.3504274	TRUE	C17H33NO4	C03299	F	44529		3992-45-8	NA	-1	-1	-1	-1	-1	12.774	patients1_66	285.18787:8382 286.19122:4456 287.19458:2158	77.03633:253	0	0	0	0	0	0	0	0	0	0	0	0	0	0	0	0	0	19559	18871	30239	20906	18843	0	20959	0	0
pos_4795	12.89	285.2206	w/o MS2:Retinaldehyde	[M+H]+	ion correlated with 7164; ion correlated with 5281	0.008547009	TRUE	C18H16O7		F	2276			NA	-1	-1	-1	-1	-1	43.37122	patients0_44	285.22058:12645 286.22393:6264 287.22729:977	129.06783:210 135.11659:247	0	0	0	0	0	0	0	0	0	0	0	0	0	0	0	0	0	0	0	0	0	0	0	0	0	0
pos_4796	13.7	285.242	w/o MS2:AVOCADYNE	[M+H]+	similar chromatogram in higher mz_5287	0.0940171	FALSE	C22H26O10	nan	F	43517		nan	NA	-1	-1	-1	-1	-1	25.19421	population_50	285.24197:6912 286.24532:3433 287.24868:468		0	0	0	0	0	0	0	0	0	0	0	0	0	0	0	0	0	0	0	0	0	0	0	0	0	0
pos_4802	4.88	286.0742	w/o MS2:Deoxyadenosine	[M+H]+		0.01709402	TRUE	C5H6N2OS		F	3382			NA	-1	-1	-1	-1	-1	22.61387	population_62	286.07416:15107 287.07751:5492 288.08087:9373	121.07555:287 222.10059:502 250.09875:359 286.07483:761	0	0	0	0	0	0	0	0	0	0	0	0	0	0	0	0	0	0	0	0	0	0	0	0	0	0
pos_4805	5.1	286.1074	w/o MS2:3,4-Dihydroxy-4-(4-methoxyphenyl)-3,4-dihydro-2(1H)-quinolinone	[M+H]+	similar chromatogram in higher mz_10402	0.01709402	TRUE	C12H21N5O6		F	985501			NA	-1	-1	-1	-1	-1	50.56701	population_51	286.10742:26904 287.11077:11439 288.11413:967	208.07544:251 236.0687:925 286.10663:2402	0	0	0	0	0	0	0	0	0	0	0	0	0	0	0	0	0	0	0	0	0	0	0	0	0	0
pos_4808	10.45	286.1437	Piperine	[M+H]+	adduct linked to 5394_[M+Na]+	0.5897436	TRUE	C23H22O11	nan	P	43568		nan	NA	-1	-1	848.4764	898.4943	857.1429	130.4651	population_119	286.14371:103570 287.14706:45294 288.15042:5058	69.07001:337 84.07919:269 86.06102:210 86.09613:299 112.07567:782 115.05305:205 135.04343:1470 143.04913:396 151.10054:230 171.04213:463 173.06119:609 201.05464:5652 202.05673:627 203.06104:274 286.14423:1499	50377	54353	59954	67088	64562	56304	63416	63439	60237	62364	66251	62772	58533	59157	65026	64884	0	591021	0	472648	33346	37637	0	0	49290	194973
pos_4811	6.66	286.1768	w/o MS2:Val Pro Ala	[M+H]+	ion correlated with 10377; ion correlated with 10387; ion correlated with 10392; ion correlated with 14121	0.008547009	FALSE	C21H41NO2		F	16251			NA	-1	-1	-1	-1	-1	607.3193	patients0_70	286.17685:122223 287.1802:80843 288.18356:9002		0	0	0	0	0	0	0	0	0	0	0	0	0	0	0	0	0	0	0	0	0	0	0	0	0	0
pos_4814	6.66	286.2193	w/o MS2:Pentazocine	[M+H]+		0.008547009	FALSE	C17H19NO3		F	1751			NA	-1	-1	-1	-1	-1	411.7851	patients0_69	286.21927:155582 287.22262:96089 288.22598:11438		0	0	0	0	0	0	0	0	0	0	0	0	0	0	0	0	0	0	0	0	0	0	0	0	0	0
pos_4815	9.23	286.2738	w/o MS2:D-erythro-Sphingosine C-17	[M+H]+	found in higher mz's MsMs_8871	0.008547009	FALSE	C17H15ClO8	nan	F	41557		nan	NA	-1	-1	-1	-1	-1	18.44732	population_11	286.27377:3179 287.27712:976 288.28048:240		0	0	0	0	0	0	0	0	0	0	0	0	0	0	0	0	0	0	0	0	0	0	0	0	0	0
pos_4824	1.71	287.055	w/o MS2:Luteolin	[M+H]+		0.008547009	FALSE	C16H12O5		F	3409			NA	-1	-1	-1	-1	-1	11.33813	patients1_1	287.05496:4489 288.05831:418 289.06167:0		0	0	0	0	0	0	0	0	0	0	0	0	0	0	0	0	0	0	0	0	0	0	0	0	0	0
pos_4825	8.31	287.0582	w/o MS2:Oxazepam	[M+H]+	ion correlated with 4892; similar chromatogram in higher mz_4892; similar chromatogram in higher mz_11396	0.008547009	TRUE	C20H28O		F	897			NA	-1	-1	-1	-1	-1	15.72431	population_77	287.05823:10948 288.06158:4184 289.06494:6490	231.06586:299	0	0	0	0	0	0	0	0	0	0	0	0	0	0	0	0	0	0	0	0	0	0	0	0	0	0
pos_4828	8.59	287.1017	w/o MS2:Hydroxytolbutamide	[M+H]+	ion correlated with 8706; ion correlated with 1630; ion correlated with 8248; ion correlated with 8618; found in higher mz's MsMs_8618	0.05128205	TRUE	C31H52O3		F	2869			NA	-1	-1	-1	-1	-1	16.45182	population_50	287.10165:16778 288.105:6168 289.10836:824	106.06537:1545	0	0	0	0	0	0	0	0	0	0	0	0	0	0	0	0	0	0	0	0	0	0	0	0	0	23999
pos_4829	4.46	287.1076	w/o MS2:1,2-Dibenzoylbenzene	[M+H]+		0.02564103	TRUE	C12H23N5O5	nan	F	96341		nan	NA	-1	-1	-1	-1	-1	50.61629	patients0_71	287.10757:26802 288.11092:9905 289.11428:1309	151.04797:560 287.10336:302	0	0	0	0	0	0	0	0	0	0	0	0	0	0	0	0	0	0	0	0	0	0	0	0	0	0
pos_4830	7.87	287.1382	w/o MS2:Gly Pro Asn	[M+H]+	found in higher mz's MsMs_6868; similar chromatogram in higher mz_12513	0.1452992	FALSE	C27H46N8O5	nan	F	21108		nan	NA	-1	-1	-1	-1	-1	10.09943	population_69	287.13818:7466 288.14153:2657 289.14489:614		0	0	0	0	0	0	0	0	0	0	0	0	0	0	0	0	0	0	0	0	0	0	0	0	0	25839
pos_4832	5.71	287.1456	w/o MS2:Spicifernin	[M+Na]+	adduct linked to 4250_[M+H]+	0.07692308	FALSE	C16H30N4O5		F	985272			NA	-1	-1	-1	-1	-1	9.038161	patients1_30	287.14563:4405 288.14898:598 289.15234:1008		0	0	0	0	0	0	0	0	0	0	0	0	0	0	0	0	0	0	0	0	0	0	0	0	0	0
pos_4833	3.89	287.1604	w/o MS2:Abacavir	[M+H]+		0.05982906	TRUE	C29H30N4O5	nan	F	64828		nan	NA	-1	-1	-1	-1	-1	11.43888	patients1_38	287.1604:13470 288.16375:5941 289.16711:899	76.52886:269 130.05038:205 154.09222:229	0	0	0	0	0	0	20986	0	21861	0	0	20453	21453	20941	0	0	0	0	0	0	0	0	0	0	0	0
pos_4835	10.14	287.1636	w/o MS2:Latanoprost Lactone Diol	[M+H]+		0.008547009	FALSE	C20H30N4O6	nan	F	63039		nan	NA	-1	-1	-1	-1	-1	7.595211	patients1_79	287.16357:4216 288.16692:663 289.17028:216		0	0	0	0	0	0	0	0	0	0	0	0	0	0	0	0	0	0	0	0	0	0	0	0	0	0
pos_4837	0.81	287.1972	w/o MS2:O-1918	[M+H]+	adduct linked to 5421_[M+Na]+	0.2905983	TRUE	C18H19Cl2NO4	C06995	F	44889		72509-76-3	NA	-1	-1	-1	-1	-1	66.50983	population_46	287.1972:332431 288.20055:182885 289.20391:25541	144.10204:18359 144.14644:400 145.10532:1729 146.11731:267	23890	0	34051	0	0	35670	42878	51403	39594	0	51406	31201	0	54946	0	56921	40099	0	0	0	2395340	31389	0	55921	149466	0
pos_4857	4.88	288.0716	w/o MS2:SB 366791	[M+H]+	ion correlated with 4802	0.008547009	FALSE	C12H19N5O5S1	nan	F	96477		nan	NA	-1	-1	-1	-1	-1	15.3915	population_62	288.07156:5032 289.07491:1757 290.07827:221		0	0	0	0	0	0	0	0	0	0	0	0	0	0	0	0	0	0	0	0	0	0	0	0	0	0
pos_4858	3.96	288.1012	w/o MS2:2-carbazol-9-ylbenzoic acid	[M+H]+		0.008547009	FALSE	C14H28N6O4	nan	F	96374		nan	NA	-1	-1	-1	-1	-1	11.86351	population_29	288.1012:4234 289.10455:571 290.10791:525		0	0	0	0	0	0	0	0	0	0	0	0	0	0	0	0	0	0	0	0	0	0	0	0	0	0
pos_4865	8.44	288.1596	w/o MS2:GALANTHAMINE	[M+H]+	ion correlated with 3177; ion correlated with 7552; ion correlated with 7965	0.008547009	TRUE	C21H24O6	nan	F	43505		nan	NA	-1	-1	-1	-1	-1	48.58134	population_51	288.15964:41581 289.16299:20516 290.16635:2393	71.04964:246 81.07062:480 139.11243:283 158.05923:224 218.11844:1891 219.12187:386 244.1687:210	0	0	0	0	0	0	0	0	0	0	0	0	0	0	0	0	0	0	0	0	0	0	0	0	0	0
pos_4868	2.27	288.1915	w/o MS2:Gly Ile Val	[M+H]+		0.01709402	FALSE	C15H24		F	17185			NA	-1	-1	-1	-1	-1	15.98618	population_20	288.1915:6392 289.19485:1054 290.19821:0		0	0	0	0	0	0	0	0	0	0	0	0	0	0	0	0	0	0	0	0	0	0	0	0	0	0
pos_4869	6.67	288.2079	w/o MS2:CAY10462	[M+H]+		0.008547009	FALSE	C12H16N2O5S	nan	F	44925		2224/10/4	NA	-1	-1	-1	-1	-1	15.43708	patients0_69	288.20786:5724 289.21121:1040 290.21457:297		0	0	0	0	0	0	0	0	0	0	0	0	0	0	0	0	0	0	0	0	0	0	0	0	0	0
pos_4871	7.57	288.2168	(&amp;plusmn;)-Octanoylcarnitine	[M+H]+	similar chromatogram in higher mz_10447	0.7777778	TRUE	C16H25N5O6	nan	P	85173		nan	NA	-1	-1	890.0018	896.4794	1000	330.7939	population_39	288.21646:591737 289.21981:151432 290.22317:16328	57.06997:959 60.08055:3479 85.02827:27657 85.07462:585 85.08685:241 86.03091:987 127.11066:2025 144.1013:1300 229.14362:1453 230.14612:266 288.21518:1969	13749	13208	14363	14186	15189	14392	15779	15984	18259	16076	16943	17518	17352	17210	18660	16992	19983	13608	11920	10259	0	16235	0	19923	0	925235
pos_4892	8.31	289.0556	w/o MS2:N-1-Desalkylflurazepam	[M+H]+	ion correlated with 4825	0.008547009	FALSE	C18H16O7		F	2913			NA	-1	-1	-1	-1	-1	6.809724	population_77	289.0556:3565 290.05895:773 291.06231:276		0	0	0	0	0	0	0	0	0	0	0	0	0	0	0	0	0	0	0	0	0	0	0	0	0	0
pos_4893	3.52	289.0894	w/o MS2:MIDODRINE	[M+Na]+	adduct linked to 4281_[M+H]+	0.1709402	TRUE	C9H11NO3	C00082	F	44344		60-18-4	NA	-1	-1	-1	-1	-1	75.78601	population_46	289.08939:213362 290.09274:42903 291.0961:8641	231.08476:1226 289.09058:3966	30544	34489	38145	36273	34068	31297	28798	36474	37998	35608	38896	37195	42369	41197	41065	41359	41428	0	0	0	0	0	0	0	0	0
pos_4894	4.42	289.1049	w/o MS2:2,3-DIHYDROXY-4-METHOXY-4"-ETHOXYBENZOPHENONE	[M+H]+		0.008547009	FALSE	C42H54O23	nan	F	43714		nan	NA	-1	-1	-1	-1	-1	11.73174	population_62	289.10489:4531 290.10824:1099 291.1116:450		0	0	0	0	0	0	0	0	0	0	0	0	0	0	0	0	0	0	0	0	0	0	0	0	0	0
pos_4899	6.38	289.1285	w/o MS2:PIROMIDIC ACID	[M+H]+		0.05982906	FALSE	C20H16O6	nan	F	44296		nan	NA	-1	-1	-1	-1	-1	9.576813	QC8	289.12848:4032 290.13183:1456 291.13519:0		0	0	16436	0	0	18122	0	17392	19495	17387	0	0	18687	0	0	16135	0	0	0	0	0	0	0	0	0	0
pos_4902	4.57	289.1387	w/o MS2:4-Methylumbelliferyl heptanoate	[M+H]+		0.008547009	FALSE	C26H37N5O12	nan	F	34517		nan	NA	-1	-1	-1	-1	-1	17.04882	patients0_49	289.13873:4292 290.14208:1359 291.14544:287		0	0	0	0	0	0	0	0	0	0	0	0	0	0	0	0	0	0	0	0	0	0	0	0	0	0
pos_4903	4.63	289.1622	w/o MS2:Arg Asn	[M+Na]+	adduct linked to 4292_[M+H]+	0.05982906	FALSE	C23H42N6O6	nan	F	23959		nan	NA	-1	-1	-1	-1	-1	15.40538	patients1_4	289.16223:7037 290.16558:1313 291.16894:0		0	0	0	0	0	0	0	0	0	0	0	0	0	0	0	0	0	0	0	0	0	0	0	0	0	0
pos_4905	11.23	289.1794	w/o MS2:Ala Lys Ala	[M+H]+		0.008547009	TRUE	C3H2O5		F	18417			NA	-1	-1	-1	-1	-1	33.37315	patients1_73	289.17944:9421 290.18279:4693 291.18615:1274	105.06974:250 148.53029:220	0	0	0	0	0	0	0	0	0	0	0	0	0	0	0	0	0	0	0	0	0	0	0	0	0	0
pos_4907	9.65	289.2156	w/o MS2:5alpha-androstane-3,17-dione	[M+H]+	similar chromatogram in higher mz_6811	0.3076923	TRUE	C11H22N4O4	nan	F	57819		nan	NA	-1	-1	-1	-1	-1	16.13742	population_48	289.21564:13131 290.21899:6188 291.22235:691	109.06428:481	0	0	0	0	0	0	0	0	0	0	0	0	0	0	0	0	0	0	0	15210	0	0	0	14716	0	0
pos_4908	11.43	289.2246	w/o MS2:Bupivacaine	[M+H]+		0.5384616	FALSE	C23H23ClN2O4		F	1406			NA	-1	-1	-1	-1	-1	21.80479	patients1_32	289.22461:11316 290.22796:4120 291.23132:637		0	0	0	0	25852	24688	27327	27737	28227	26730	24010	20191	23326	25445	27186	33040	37216	0	44466	57229	59746	67344	57786	51671	49746	0
pos_4919	7.12	290.0584	w/o MS2:GW 610	[M+H]+	ion correlated with 4216; ion correlated with 6480; ion correlated with 2325; found in higher mz's MsMs_6480	0.008547009	TRUE	C16H13ClN2O	C06948	F	45012		439-14-5	NA	-1	-1	-1	-1	-1	165.4794	population_46	290.05838:34515 291.06173:12484 292.06509:3387	125.01707:208 141.05638:247 154.06526:228 168.06819:2646 169.06903:429 181.07385:372 182.08318:866 183.09254:1403 184.09256:339 201.04602:215	0	0	0	0	0	0	0	0	0	0	0	0	0	0	0	0	0	0	0	0	0	0	0	0	0	0
pos_4923	1.72	290.1346	w/o MS2:Gly Val Asp	[M+H]+		0.2307692	TRUE	C4H8OS		F	18957			NA	-1	-1	-1	-1	-1	19.36653	patients1_13	290.13455:26649 291.1379:4480 292.14126:686	56.04839:447 60.04293:232 72.07949:561 74.05939:1161 86.05898:1295 88.03825:2945 102.05444:1267 104.06884:709 114.05431:2487 129.10158:393 132.06477:22928 132.10689:549 160.05959:20979 160.10713:455 247.0919:247	0	25206	0	0	0	0	0	0	0	0	0	0	0	0	0	0	0	0	0	0	0	0	0	0	0	84676
pos_4927	5.22	290.142	w/o MS2:Arg Asp	[M+H]+		0.008547009	FALSE	C35H45N7O8	nan	F	23897		nan	NA	-1	-1	-1	-1	-1	21.5346	patients1_1	290.142:4802 291.14535:940 292.14871:260		0	0	0	0	0	0	0	0	0	0	0	0	0	0	0	0	0	0	0	0	0	0	0	0	0	0
pos_4933	2.75	290.1641	w/o MS2:Ser Leu Ala	[M+H]+		0.01709402	FALSE	C19H32O		F	16699			NA	-1	-1	-1	-1	-1	71.38851	patients0_69	290.16412:24755 291.16747:4570 292.17083:772		0	0	0	0	0	0	0	0	0	0	0	0	0	0	0	0	0	0	0	0	0	0	0	0	0	0
pos_4946	2.2	291.0349	w/o MS2:N-((4-chlorophenyl)carbamothioyl)benzamide	[M+H]+		0.01709402	FALSE	C18H24N4O5	nan	F	96311		nan	NA	-1	-1	-1	-1	-1	14.9873	patients0_76	291.03488:5037 292.03823:1358 293.04159:224		0	0	0	0	0	0	0	0	0	0	0	0	0	0	0	0	0	0	0	0	0	0	0	0	0	0
pos_4947	0.82	291.0662	w/o MS2:Isoprothiolane	[M+H]+		0.01709402	FALSE	C19H27N3O7	nan	F	68852		nan	NA	-1	-1	-1	-1	-1	2.983432	patients1_6	291.06619:3590 292.06954:1234 293.0729:0		0	0	0	0	0	0	0	0	0	0	0	0	0	0	0	0	0	0	0	0	0	0	0	0	0	0
pos_4948	6.67	291.0829	w/o MS2:Monoacetyldapsone(MADDS)	[M+H]+		0.008547009	FALSE	C27H34O8		F	1930			NA	-1	-1	-1	-1	-1	12.26472	patients1_50	291.08292:3925 292.08627:673 293.08963:462		0	0	0	0	0	0	0	0	0	0	0	0	0	0	0	0	0	0	0	0	0	0	0	0	0	0
pos_4953	10.29	291.1027	w/o MS2:ROSOLIC ACID	[M+H]+	ion correlated with 3911; ion correlated with 5414; ion correlated with 5955; ion correlated with 11998; ion correlated with 12201; ion correlated with 6417	0.008547009	FALSE	C22H33ClO8	nan	F	44052		nan	NA	-1	-1	-1	-1	-1	13.67682	patients0_49	291.10269:5236 292.10604:997 293.1094:0		0	0	0	0	0	0	0	0	0	0	0	0	0	0	0	0	0	0	0	0	0	0	0	0	0	0
pos_4957	8.5	291.123	w/o MS2:carbinoxamine	[M+H]+	similar chromatogram in higher mz_11117; similar chromatogram in higher mz_11250; similar chromatogram in higher mz_13686	0.02564103	FALSE	C6H4N4O2		F	3993			NA	-1	-1	-1	-1	-1	8.40534	population_4	291.12296:6735 292.12631:1847 293.12967:350		0	0	0	0	0	0	0	0	0	0	0	0	0	0	0	0	0	0	0	0	0	0	0	0	0	0
pos_4959	4.61	291.145	w/o MS2:Trimethoprim	[M+H]+	similar chromatogram in higher mz_5771; similar chromatogram in higher mz_6042; similar chromatogram in higher mz_7667	0.008547009	FALSE	C35H61NO12		F	2956			NA	-1	-1	-1	-1	-1	21.88447	population_22	291.14499:11629 292.14834:2972 293.1517:297		0	0	0	0	0	0	0	0	0	0	0	0	0	0	0	0	0	0	0	0	0	0	0	0	0	0
pos_4961	11.6	291.1571	w/o MS2:[6]-Dehydrogingerdione	[M+H]+	ion correlated with 901; ion correlated with 1243; ion correlated with 1586; ion correlated with 2895; ion correlated with 2939; ion correlated with 3963; ion correlated with 4199; ion correlated with 2450; ion correlated with 933; ion correlated with 3003; ion correlated with 1882; ion correlated with 633; ion correlated with 653; ion correlated with 671; ion correlated with 1200; ion correlated…	0.008547009	FALSE	C14H27N3O4	nan	F	86292		nan	NA	-1	-1	-1	-1	-1	8.299942	population_51	291.15714:6532 292.16049:2745 293.16385:341		0	0	0	0	0	0	0	0	0	0	0	0	0	0	0	0	0	0	0	0	0	0	0	0	0	0
pos_4962	12.14	291.1952	w/o MS2:Ecklonialactone A	[M+Na]+	similar chromatogram in higher mz_5808; adduct linked to 4348_[M+H]+	0.1538462	TRUE	C13H24N4O5	nan	F	65409		nan	NA	-1	-1	-1	-1	-1	15.74574	QC1	291.19522:12908 292.19857:5055 293.20193:2121	249.18224:423 250.18889:265	40793	47698	51439	54520	56693	62504	55639	59214	67239	60229	67680	53805	56679	56913	66213	75666	70509	0	0	0	0	0	0	0	0	0
pos_4969	0.86	292.1033	w/o MS2:HA-1077	[M+H]+		0.008547009	FALSE	C21H21NO4	nan	F	45280		3486-67-7	NA	-1	-1	-1	-1	-1	19.87541	patients1_29	292.10333:4224 293.10668:1119052 294.11004:115734		0	0	0	0	0	0	0	0	0	0	0	0	0	0	0	0	0	0	0	0	0	0	0	0	0	0
pos_4970	2.22	292.1182	w/o MS2:Cyproconazole	[M+H]+	ion correlated with 4217; found in higher mz's MsMs_5886; found in higher mz's MsMs_5441	0.1111111	FALSE	C18H23N9O4	nan	F	72262		nan	NA	-1	-1	-1	-1	-1	18.56459	patients1_35	292.11816:24132 293.12151:0 294.12487:3145		0	0	0	0	0	0	0	0	0	0	0	0	0	0	0	0	0	0	0	0	0	0	0	0	0	0
pos_4971	4.84	292.131	w/o MS2:Ala Met Ala	[M+H]+	ion correlated with 4316; ion correlated with 2721	0.1452992	FALSE	C14H16N2O8		F	17826			NA	-1	-1	-1	-1	-1	11.53601	QC14	292.13098:6828 293.13433:1913 294.13769:3263		28366	34744	31371	32147	33923	30944	24870	29287	27963	25185	25797	29131	30531	27834	27994	26392	32993	0	0	0	0	0	0	0	0	0
pos_4973	5.86	292.1534	w/o MS2:Ser Ser Val	[M+H]+		0.008547009	FALSE	C32H38O5S3		F	16294			NA	-1	-1	-1	-1	-1	5.267601	patients0_20	292.15335:3183 293.1567:1811 294.16006:0		0	0	0	0	0	0	0	0	0	0	0	0	0	0	0	0	0	0	0	0	0	0	0	0	0	0
pos_4976	0.76	292.1968	w/o MS2:cyclopentolate	[M+H]+		0.008547009	FALSE	C7H6O3		F	3972			NA	-1	-1	-1	-1	-1	10.83944	patients1_73	292.19681:3393 293.20016:2357 294.20352:320		0	0	0	0	0	0	0	0	0	0	0	0	0	0	0	0	0	0	0	0	0	0	0	0	0	0
pos_4977	9.12	292.2061	w/o MS2:Terbinafine	[M+H]+		0.07692308	TRUE	C8H13NO2		F	2730			NA	-1	-1	-1	-1	-1	64.02084	patients0_58	292.20609:95344 293.20944:42369 294.2128:5229	72.08027:210 84.08089:968 117.0703:457 192.09166:266 205.10072:298 206.10756:483 207.11371:226 217.10138:537 232.12427:1767 247.14761:3960 248.15074:1034 292.20486:2412	0	0	0	0	0	0	0	0	0	0	0	0	0	0	0	0	0	0	0	0	0	0	0	0	0	0
pos_4983	5.39	293.0067	w/o MS2:tert-butyl p-(bromomethyl) Benzoate	[M+H]+		0.008547009	FALSE	C25H42N4O20	nan	F	45037		639459-77-1	NA	-1	-1	-1	-1	-1	13.9009	patients1_54	293.00668:3002 294.01003:1813 295.01339:4129		0	0	0	0	0	0	0	0	0	0	0	0	0	0	0	0	0	0	0	0	0	0	0	0	0	0
pos_4984	6.63	293.0692	w/o MS2:N-Acetylsulfadiazine	[M+H]+	ion correlated with 3903	0.4444444	TRUE	C21H24FN3O4		F	2436			NA	-1	-1	-1	-1	-1	15.35579	patients1_54	293.06924:17873 294.07259:6399 295.07595:1428	132.99527:382 147.96051:296 165.97012:408 176.98489:2140 193.96437:278 196.95319:425	0	0	0	28827	25038	26233	0	22591	26884	26268	28952	25656	25799	22185	24431	25329	25301	0	43449	33092	33114	0	31140	89821	40014	28781
pos_4986	9.02	293.0806	w/o MS2:3-benzoyl-6-phenyl-2H-pyran-2,4(3H)-dione	[M+H]+		0.04273504	FALSE	C16H32N6O5	nan	F	96345		nan	NA	-1	-1	-1	-1	-1	10.5859	population_39	293.08063:5247 294.08398:1609 295.08734:521		0	0	0	0	0	0	0	0	0	0	0	0	0	0	0	0	0	0	0	0	0	0	0	0	0	0
pos_4987	4.68	293.0847	w/o MS2:3-(2-chloro-10H-phenothiazin-10-yl)propan-1-amine	[M+H]+		0.008547009	FALSE	C52H84O22	nan	F	43198		nan	NA	-1	-1	-1	-1	-1	21.01543	patients1_52	293.08472:5596 294.08807:994 295.09143:229		0	0	0	0	0	0	0	0	0	0	0	0	0	0	0	0	0	0	0	0	0	0	0	0	0	0
pos_4988	5.78	293.0888	w/o MS2:Asn Cys Gly	[M+Na]+	ion correlated with 2982; ion correlated with 3571; ion correlated with 4396; adduct linked to 4396_[M+H]+	0.008547009	TRUE	C12H11N3O		F	16371			NA	-1	-1	-1	-1	-1	125.4691	patients1_51	293.08878:33266 294.09213:25002 295.09549:3766	293.08652:281	0	0	0	0	0	0	0	0	0	0	0	0	0	0	0	0	0	0	0	0	0	0	0	0	0	0
pos_4999	7.43	293.1382	w/o MS2:TETRAHYDROTRIMETHYLHISPIDIN	[M+H]+		0.03418804	FALSE	C9H14N4O4	nan	F	44639		25717-80-0	NA	-1	-1	-1	-1	-1	7.417866	patients1_50	293.13818:5574 294.14153:1490 295.14489:522		0	0	0	0	0	0	0	0	0	0	0	0	0	0	0	0	0	0	0	0	0	0	0	0	0	0
pos_5002	12.07	293.1746	w/o MS2:Thioperamide	[M+H]+	similar chromatogram in higher mz_7007	0.7008547	FALSE	C15H30N6O4	nan	F	45306		nan	NA	-1	-1	-1	-1	-1	11.42214	BLANK	293.17456:9817 294.17791:2571 295.18127:580		0	0	0	44754	40143	48804	34316	42806	43125	40858	44875	44160	43916	50553	48992	59528	55310	47683	56734	54481	48222	57447	52038	52363	48070	41812
pos_5007	8.13	293.2111	w/o MS2:12-OPDA	[M+H]+	ion correlated with 6444	0.01709402	FALSE	C14H27N7O5	nan	F	63360		nan	NA	-1	-1	-1	-1	-1	8.314579	population_50	293.21106:4578 294.21441:1192 295.21777:624		0	0	0	0	0	0	0	0	0	0	0	0	0	0	0	0	0	0	0	0	0	0	0	0	0	0
pos_5008	10.33	293.213	w/o MS2:13S-HpOTrE(gamma)	[M+H]+		0.008547009	FALSE	C35H53N9O8	nan	F	35362		nan	NA	-1	-1	-1	-1	-1	4.146691	patients1_6	293.21301:5387 294.21636:1496 295.21972:1711		0	0	0	0	0	0	0	0	0	0	0	0	0	0	0	0	0	0	0	0	0	0	0	0	0	0
pos_5009	15.8	293.2842	w/o MS2:8,15-Labdanediol; (2R)-1-(5-Hydroxy-3-methylpentyl)-2,5,5,8a-tetramethyldecahydro-2-naphthalenol	[M+H]+	ion correlated with 11732; adduct linked to 5448_[M+NH4]+	0.2649573	FALSE	C28H34N6O4		F	985458			NA	-1	-1	-1	-1	-1	10.8832	patients0_58	293.28424:8732 294.28759:3850 295.29095:245		0	0	0	0	0	28837	0	0	0	0	19030	21428	31779	43134	43228	53395	50590	0	0	0	0	0	0	0	0	0
pos_5021	3.18	294.1119	w/o MS2:Met Ser Gly	[M+H]+		0.008547009	FALSE	C44H82NO6PS		F	17008			NA	-1	-1	-1	-1	-1	22.81408	patients0_7	294.11191:4450 295.11526:1394 296.11862:0		0	0	0	0	0	0	0	0	0	0	0	0	0	0	0	0	0	0	0	0	0	0	0	0	0	0
pos_5022	1.78	294.1228	w/o MS2:N,N"-(acridine-3,6-diyl)diacetamide	[M+H]+		0.008547009	FALSE	C13H23N3O6S1	nan	F	96348		nan	NA	-1	-1	-1	-1	-1	32.75028	patients0_72	294.1228:9889 295.12615:5417 296.12951:1276		0	0	0	0	0	0	0	0	0	0	0	0	0	0	0	0	0	0	0	0	0	0	0	0	0	0
pos_5028	6.44	294.1828	w/o MS2:Lys Phe	[M+H]+	ion correlated with 5489; similar chromatogram in higher mz_7104; found in higher mz's MsMs_7104	0.02564103	FALSE	C22H38N6O9S	nan	F	23676		nan	NA	-1	-1	-1	-1	-1	24.4385	patients0_8	294.18283:9884 295.18618:4572 296.18954:615		0	0	0	0	0	0	0	0	0	0	0	0	0	0	0	0	0	0	0	0	0	0	0	0	0	0
pos_5030	5.51	294.1919	w/o MS2:10-Hydroxyamitriptyline	[M+H]+		0.008547009	FALSE	C28H44O2		F	952			NA	-1	-1	-1	-1	-1	11.23173	QC13	294.19186:4141 295.19521:729 296.19857:311		0	0	0	25037	0	0	0	0	0	0	0	0	0	0	0	0	0	0	0	0	0	0	0	0	0	0
pos_5032	10.87	294.2064	w/o MS2:Pramoxine	[M+H]+	similar chromatogram in higher mz_6524	0.1367521	FALSE	C34H60O13	nan	F	43313		nan	NA	-1	-1	-1	-1	-1	10.52298	QC0	294.20639:6553 295.20974:2108 296.2131:0		24171	21465	25109	28511	31060	21723	27171	23937	0	27442	32246	28111	31225	33832	29468	32260	39996	0	0	0	0	0	0	0	0	0
pos_5044	1.03	295.1028	w/o MS2:AG-490	[M+H]+		0.06837607	FALSE	C20H30O2	C06428	F	45246		10417-94-4	NA	-1	-1	-1	-1	-1	259.3057	population_64	295.10281:122757 296.10616:14601 297.10952:2826		0	0	0	0	0	0	0	0	0	0	0	0	0	0	0	0	0	0	0	0	0	0	0	0	0	0
pos_5045	7.85	295.1161	w/o MS2:Pentalenolactone O	[M+H]+	similar chromatogram in higher mz_6089	0.02564103	FALSE	C16H27N5O5		F	985231			NA	-1	-1	-1	-1	-1	12.55472	patients1_51	295.11606:6296 296.11941:1854 297.12277:543		0	0	0	0	0	0	0	0	0	0	0	0	0	0	0	0	0	0	0	0	0	0	0	0	0	0
pos_5052	1.76	295.1569	w/o MS2:F-Amidine	[M+H]+		0.008547009	FALSE	C13H23N5O7	nan	F	96435		nan	NA	-1	-1	-1	-1	-1	60.2254	QC12	295.15686:17354 296.16021:4548 297.16357:6063		0	0	0	0	161401	0	0	0	0	0	0	0	0	0	0	0	0	0	0	0	0	0	0	0	0	0
pos_5054	13.78	295.1724	w/o MS2:Tyr Leu	[M+H]+	ion correlated with 8780; ion correlated with 9627; found in higher mz's MsMs_9627	0.008547009	TRUE	C24H45N7O9S	nan	F	24037		nan	NA	-1	-1	-1	-1	-1	28.60164	patients0_12	295.17239:9368 296.17574:4492 297.1791:978	133.06351:372 135.07921:214 165.03551:286	0	0	0	0	0	0	0	0	0	0	0	0	0	0	0	0	0	0	0	0	0	0	0	0	0	0
pos_5056	4.33	295.175	w/o MS2:CINCHONIDINE	[M+H]+	similar chromatogram in higher mz_6242	0.008547009	FALSE	C29H34O17	nan	F	44020		nan	NA	-1	-1	-1	-1	-1	3.649714	population_46	295.17496:3379 296.17831:804 297.18167:0		0	0	0	0	0	0	0	0	0	0	0	0	0	0	0	0	0	0	0	0	0	0	0	0	0	0
pos_5066	9.09	295.2269	w/o MS2:9-OxoODE	[M+H]+		0.008547009	FALSE	C23H40N6O10	nan	F	35860		nan	NA	-1	-1	-1	-1	-1	8.520568	patients0_20	295.22693:4907 296.23028:1418 297.23364:233		0	0	0	0	0	0	0	0	0	0	0	0	0	0	0	0	0	0	0	0	0	0	0	0	0	0
pos_5076	8.28	296.0873	w/o MS2:Ser Ser Cys	[M+H]+		0.008547009	FALSE	C24H31F3O5		F	16555			NA	-1	-1	-1	-1	-1	6.432913	patients1_50	296.08731:3188 297.09066:906 298.09402:633		0	0	0	0	0	0	0	0	0	0	0	0	0	0	0	0	0	0	0	0	0	0	0	0	0	0
pos_5077	1.46	296.1032	w/o MS2:Mebendazole	[M+H]+		0.03418804	FALSE	C15H22N2O		F	1074			NA	-1	-1	-1	-1	-1	65.83094	patients0_7	296.10321:17794 297.10656:1889 298.10992:0		0	0	0	0	0	0	0	0	0	0	0	0	0	0	0	0	0	0	0	0	0	0	0	0	0	0
pos_5081	2.01	296.1131	w/o MS2:Triadimenol	[M+H]+		0.04273504	FALSE	C14H26N4O5S1	nan	F	68868		nan	NA	-1	-1	-1	-1	-1	16.29177	patients0_44	296.11313:14530 297.11648:2116 298.11984:352		0	0	0	0	0	0	0	0	0	0	0	0	0	0	0	0	0	0	0	0	0	0	0	0	0	0
pos_5083	5.09	296.1442	w/o MS2:Sumatriptan	[M+H]+		0.1794872	FALSE	C38H46O8		F	2612			NA	-1	-1	-1	-1	-1	20.82063	QC13	296.14417:10491 297.14752:2891 298.15088:0		43738	48441	40295	47247	83152	47258	47317	51367	53210	77231	48744	77252	42661	48023	46539	46004	39494	0	0	0	0	0	0	0	0	0
pos_5084	12.28	296.1455	w/o MS2:Dothiepin	[M+H]+	similar chromatogram in higher mz_14070; similar chromatogram in higher mz_13378	0.3076923	FALSE	C8H17NO5		F	2429			NA	-1	-1	-1	-1	-1	11.23185	QC1	296.14551:6333 297.14886:4203 298.15222:1649		0	0	0	0	0	36038	37323	50393	44988	52322	44411	51906	48679	52330	56807	67662	63504	0	0	0	0	0	0	0	0	32733
pos_5088	7.96	296.1597	w/o MS2:1-(5,10-Dioxohexahydro-1H,5H-dipyrrolo[1,2-a:1',2'-d]pyrazin-5a(6H)-yl)-2-propanyl carbamate	[M+H]+		0.008547009	FALSE	C13H24N4O7		F	985555			NA	-1	-1	-1	-1	-1	4.876853	population_71	296.15973:3528 297.16308:890 298.16644:0		0	0	0	0	0	0	0	0	0	0	0	0	0	0	0	0	0	0	0	0	0	0	0	0	0	0
pos_5099	6.01	297.0504	w/o MS2:Enilconazole	[M+H]+	ion correlated with 3908; ion correlated with 6419; ion correlated with 3257; ion correlated with 5907	0.06837607	TRUE	C15H26N4O7S1	nan	F	72513		nan	NA	-1	-1	-1	-1	-1	42.61945	population_4	297.05035:46271 298.0537:15986 299.05706:2164	194.06218:404 195.06587:283 222.05458:7100 223.05679:1086 251.05681:1330	0	0	0	0	0	0	0	0	0	0	0	0	0	0	0	0	0	0	0	0	0	0	0	0	0	0
pos_5100	8.3	297.0727	w/o MS2:Coumestrol dimethyl ether	[M+H]+	ion correlated with 5040	0.008547009	FALSE	C11H18N4O7	nan	F	48334		nan	NA	-1	-1	-1	-1	-1	34.53357	patients0_11	297.07269:14119 298.07604:6335 299.0794:447		0	0	0	0	0	0	0	0	0	0	0	0	0	0	0	0	0	0	0	0	0	0	0	0	0	0
pos_5103	3.97	297.1072	w/o MS2:Asp Tyr	[M+H]+	adduct linked to 5668_[M+Na]+	0.4871795	TRUE	C32H44N6O8	nan	F	23882		nan	NA	-1	-1	-1	-1	-1	44.19423	population_4	297.10724:141019 298.11059:27942 299.11395:5025	67.01716:679 84.04354:1682 85.02772:249 101.07077:482 102.05617:501 124.07545:309 130.04967:847 131.05142:214 150.05408:1131 151.03894:4489 168.06439:1231 176.03287:284 185.09264:686 196.06071:1912 197.06233:586 213.08699:463 220.06071:206 222.03972:267 252.08162:347	32579	33273	47512	60202	71483	65114	106449	120243	118786	135429	134890	127655	134764	128659	137207	152900	118075	0	30547	0	0	0	0	0	0	19772
pos_5107	12.27	297.1476	w/o MS2:1,7-Bis(4-hydroxyphenyl)hept-1-en-3-one; MFCD19441072	[M+H]+		0.1367521	FALSE	C17H28N6O4		F	985312			NA	-1	-1	-1	-1	-1	17.71615	patients0_58	297.14755:8965 298.1509:6580 299.15426:875		67404	0	61034	0	0	74094	0	0	0	0	0	0	0	0	0	0	0	0	0	64577	0	61533	0	0	0	0
pos_5108	1.77	297.1541	w/o MS2:Cryptotanshinone	[M+H]+	adduct linked to 5676_[M+Na]+	0.1282051	FALSE	C14H27N3O5	nan	F	90535		nan	NA	-1	-1	-1	-1	-1	12.34525	patients1_43	297.15405:6594 298.1574:0 299.16076:405		0	0	0	0	0	0	0	0	0	0	0	0	0	0	0	0	0	0	0	0	0	0	0	0	0	0
pos_5112	11.52	297.1809	w/o MS2:Exemestane	[M+H]+		0.06837607	FALSE	C13H21N3O7	nan	F	66838		nan	NA	-1	-1	-1	-1	-1	13.89294	population_15	297.18088:8528 298.18423:3897 299.18759:701		0	0	0	0	0	0	0	0	0	0	0	0	0	0	0	0	0	0	0	0	0	0	0	0	0	0
pos_5125	6.8	298.0701	w/o MS2:Asn-Gly-OH	[M+H]+	similar chromatogram in higher mz_9043; similar chromatogram in higher mz_6587; similar chromatogram in higher mz_11485	0.01709402	FALSE	C12H19N3O8S1	nan	F	65067		nan	NA	-1	-1	-1	-1	-1	7.173357	patients1_51	298.0701:4561 299.07345:1184 300.07681:430		0	0	0	0	0	0	0	0	0	0	0	0	0	0	0	0	0	0	0	0	0	0	0	0	0	0
pos_5128	3.43	298.0976	5&amp;#8242;-Deoxy-5&amp;#8242;-&lt;WBR&gt;(methylthio)adenosine	[M+H]+		0.982906	TRUE	C22H27NO2		P	3425			NA	-1	-1	697.2283	702.1062	833.3333	211.23	population_100	298.09656:81458 299.09991:29217 300.10327:9847	61.01075:1076 75.02608:396 97.02765:226 136.06152:11897 137.06526:462 145.03209:553 163.04149:244	261033	258701	283724	278544	280658	273982	285035	282028	316360	306854	308994	289873	312302	316198	330319	322253	324989	265292	215800	184093	237901	137765	183658	115205	368363	179383
pos_5130	1.88	298.114	Nelarabine	[M+H]+		0.5726496	TRUE	C9H16N4O5	nan	P	85183		nan	NA	-1	-1	750	718.3999	500	15.20611	population_46	298.11465:6126 299.118:3244 300.12136:1140	166.07005:210	0	0	30389	34296	34097	37048	52254	40735	44423	47912	45541	74668	45894	55751	76319	57898	71278	0	0	0	0	36992	24064	0	0	22959
pos_5131	4.75	298.1198	w/o MS2:Janex-1	[M+H]+		0.008547009	FALSE	C15H28N6O6	nan	F	45316		nan	NA	-1	-1	-1	-1	-1	11.5238	patients1_79	298.11981:4616 299.12316:616 300.12652:2988		0	0	0	0	0	0	0	0	0	0	0	0	0	0	0	0	0	0	0	0	0	0	0	0	0	0
pos_5132	6.46	298.1283	w/o MS2:6-Deoxy-1-O-[2-(methylamino)benzoyl]hexopyranose	[M+H]+		0.04273504	FALSE	C11H21N3O5S1		F	985321			NA	-1	-1	-1	-1	-1	9.519347	patients1_48	298.12833:6516 299.13168:2292 300.13504:277		0	0	0	0	0	0	0	0	0	0	0	0	0	0	0	0	0	0	0	0	0	0	0	0	0	0
pos_5138	5.91	298.1542	w/o MS2:Ala Ala His	[M+H]+		0.008547009	TRUE	C23H37N5O10	nan	F	23150		nan	NA	-1	-1	-1	-1	-1	38.34155	patients0_64	298.15424:17748 299.15759:6431 300.16095:709	283.13498:353 298.15552:1377	0	0	0	0	0	0	0	0	0	0	0	0	0	0	0	0	0	0	0	0	0	0	0	0	0	0
pos_5140	4.24	298.1647	w/o MS2:(2S,3S,4S)-3,4-Dihydroxy-6-methoxy-3-methyl-7-methylene-2-pentyl-3,4,6,7-tetrahydropyrano[2,3-c]pyrrol-5(2H)-one	[M+H]+	similar chromatogram in higher mz_11376; similar chromatogram in higher mz_11658	0.1282051	TRUE	C20H27N5O5S1		F	985208			NA	-1	-1	-1	-1	-1	78.35995	patients1_51	298.16467:83428 299.16802:35928 300.17138:4306	56.04971:517 72.07998:1191 74.05981:3178 75.06307:207 98.09585:930 116.10722:6929 117.10992:675 145.06499:460 204.14111:346 205.13945:272 298.16565:2011	0	0	23893	0	0	0	21564	0	0	21200	0	24485	0	0	0	0	0	0	299518	0	0	0	142065	0	0	0
pos_5145	10.44	298.2711	w/o MS2:3-ketosphingosine	[M+H]+	similar chromatogram in higher mz_7849; similar chromatogram in higher mz_6898; similar chromatogram in higher mz_6139; similar chromatogram in higher mz_5605; similar chromatogram in higher mz_13137	0.5811966	FALSE	C73H118O38	nan	F	43208		nan	NA	-1	-1	-1	-1	-1	16.73908	patients0_71	298.27109:6638 299.27444:1893 300.2778:943		31294	27008	24907	27272	25096	23028	20291	23413	0	20221	0	0	0	22175	0	21807	0	0	0	21541	17095	24536	20892	20156	0	0
pos_5151	6.24	299.0837	w/o MS2:Ser-Ala-OH	[M+H]+		0.008547009	FALSE	C14H22N4O7	nan	F	64983		nan	NA	-1	-1	-1	-1	-1	12.86021	patients1_51	299.08374:6537 300.08709:1677 301.09045:466		0	0	0	0	0	0	0	0	0	0	0	0	0	0	0	0	0	0	0	0	0	0	0	0	0	0
pos_5169	6.02	299.1483	w/o MS2:Methyl 2-(1,3,5-trihydroxy-4a-methyl-8-oxodecahydro-2-naphthalenyl)acrylate	[M+H]+	adduct linked to 5714_[M+Na]+	0.2820513	TRUE	C21H30N6O5		F	985411			NA	-1	-1	-1	-1	-1	10.88303	BLANK	299.14835:16751 300.1517:4814 301.15506:459	69.03177:521 107.086:440 129.05467:240 135.07959:910	0	0	0	0	0	0	0	0	0	0	0	0	0	0	0	0	28086	0	0	13978	0	0	0	0	0	0
pos_5170	0.76	299.1568	w/o MS2:Iso-Olomoucine	[M+H]+		0.008547009	FALSE	C13H21N3O6	nan	F	96580		nan	NA	-1	-1	-1	-1	-1	7.215969	population_112	299.1568:3946 300.16015:1476 301.16351:13640		0	0	0	0	0	0	0	0	0	0	0	0	0	0	0	0	0	0	0	0	33680	0	0	0	0	0
pos_5178	6.8	300.0902	w/o MS2:Chlordiazepoxide	[M+H]+	similar chromatogram in higher mz_9213; similar chromatogram in higher mz_8863	0.04273504	FALSE	C17H34O3		F	1679			NA	-1	-1	-1	-1	-1	17.84761	patients0_47	300.09018:7688 301.09353:1011 302.09689:609		0	0	0	0	0	0	0	0	0	0	0	0	0	0	0	0	0	0	0	0	0	0	0	0	0	0
pos_5180	13.19	300.1294	w/o MS2:Ser Gly His	[M+H]+		0.008547009	FALSE	C20H22ClN3O6		F	18119			NA	-1	-1	-1	-1	-1	21.05151	population_117	300.12943:4384 301.13278:14933 302.13614:3067		0	0	0	0	0	0	0	0	0	0	0	0	0	0	0	0	0	0	40466	0	0	0	0	0	0	0
pos_5182	5.18	300.147	w/o MS2:Metochlopramide	[M+H]+		0.01709402	TRUE	C14H12O3		F	1244			NA	-1	-1	-1	-1	-1	27.76535	population_108	300.147:12418 301.15035:2959 302.15371:5850	227.05814:1124 229.05806:391	0	0	0	0	0	0	0	0	0	0	0	0	0	0	0	0	0	0	0	0	0	54011	0	0	0	0
pos_5183	1.15	300.1591	w/o MS2:NEOPINE	[M+H]+		0.04273504	FALSE	C47H51NO14	C07394	F	44465		33069-62-4	NA	-1	-1	-1	-1	-1	13.93513	patients1_2	300.15909:7251 301.16244:1417 302.1658:223		0	0	0	0	0	0	0	0	0	0	0	0	0	0	0	0	0	0	0	0	0	0	0	0	0	0
pos_5186	9.54	300.1992	w/o MS2:NYLIDRIN	[M+NH4]+	adduct linked to 4728_[M+H]+	0.9145299	TRUE	C28H40O6	nan	F	44156		nan	NA	-1	-1	-1	-1	-1	22.29814	patients1_24	300.19919:25272 301.20254:7444 302.2059:1929	55.0535:225 77.03735:232 79.05354:626 93.06871:219	22475	26946	34103	30900	41069	35907	48694	51004	50681	43475	47299	45609	54929	50818	23424	57048	53518	25687	17587	45988	33046	38282	33826	34603	21051	26867
pos_5199	6.62	301.0282	w/o MS2:EMODIC ACID	[M+H]+		0.01709402	FALSE	C15H22O3	nan	F	43825		nan	NA	-1	-1	-1	-1	-1	9.456964	patients1_54	301.0282:5946 302.03155:2761 303.03491:362		0	0	0	0	0	0	0	0	0	0	0	0	0	0	0	0	0	0	0	0	0	0	0	0	0	0
pos_5202	4.35	301.0733	w/o MS2:temazepam	[M+NH4]+	adduct linked to 4742_[M+H]+	0.06837607	FALSE	C26H32O7		F	1991			NA	-1	-1	-1	-1	-1	8.956121	population_50	301.07333:5403 302.07668:1079 303.08004:800		0	0	0	0	0	0	0	0	0	0	0	0	0	0	0	0	0	0	0	0	0	0	0	0	0	0
pos_5204	0.87	301.11	w/o MS2:3,9-Dihydroeucomin; 5,7-Dihydroxy-3-(4-methoxybenzyl)-2,3-dihydro-4H-chromen-4-one	[M+H]+	adduct linked to 5647_[M+NH4]+	0.01709402	FALSE	C21H34N6O5		F	985023			NA	-1	-1	-1	-1	-1	8.976254	patients1_24	301.10995:3768 302.1133:19436 303.11666:2575		0	0	0	0	0	0	0	0	0	0	0	0	0	0	0	0	0	0	0	0	0	0	0	0	0	0
pos_5215	1.36	301.1434	w/o MS2:TMS	[M+H]+		0.03418804	FALSE	C18H28N4O4S1	nan	F	64732		nan	NA	-1	-1	-1	-1	-1	7.933043	patients1_29	301.14343:6179 302.14678:1740 303.15014:0		0	0	0	0	0	0	0	0	0	0	0	0	0	0	0	0	0	0	0	0	0	0	0	0	0	0
pos_5216	13.23	301.1456	w/o MS2:Demethylclomipramine	[M+H]+		0.03418804	FALSE	C18H18O5		F	1882			NA	-1	-1	-1	-1	-1	17.45385	BLANK	301.1456:11755 302.14895:2333 303.15231:311		0	0	0	0	0	0	0	0	0	0	0	0	0	0	0	0	0	0	0	0	0	0	0	0	0	0
pos_5217	0.77	301.1725	w/o MS2:4-Androsten-3,17-dione 19-aldehyde	[M+H]+		0.08547009	FALSE	C14H20O8	nan	F	43199		nan	NA	-1	-1	-1	-1	-1	7.621081	population_15	301.17249:4722 302.17584:2025 303.1792:0		0	0	0	0	0	0	0	0	0	0	0	0	0	0	0	0	0	0	0	0	30150	0	0	0	0	0
pos_5220	12.62	301.2163	w/o MS2:Retinoic acid	[M+H]+	found in higher mz's MsMs_7237	0.03418804	TRUE	C12H16ClNO3		F	2277			NA	-1	-1	-1	-1	-1	18.86043	patients1_24	301.21631:12016 302.21966:6807 303.22302:1103	105.06959:224 107.08363:246 109.10098:205 130.07585:238 133.10094:332 256.08246:200	0	0	0	0	0	0	0	0	0	0	0	0	0	0	0	0	0	0	0	0	0	0	0	0	0	0
pos_5236	4.97	302.1161	w/o MS2:PP2	[M+H]+		0.01709402	FALSE	C13H26N6O4	nan	F	64804		nan	NA	-1	-1	-1	-1	-1	4.88283	patients0_39	302.11615:3704 303.1195:912 304.12286:274		0	0	0	0	0	0	0	0	0	0	0	0	0	0	0	0	0	0	0	0	0	0	0	0	0	0
pos_5240	5.92	302.1384	w/o MS2:CRINAMINE	[M+H]+		0.008547009	FALSE	C21H28O10	nan	F	43706		nan	NA	-1	-1	-1	-1	-1	4.493282	patients1_4	302.13837:4867 303.14172:813 304.14508:0		0	0	0	0	0	0	0	0	0	0	0	0	0	0	0	0	0	0	0	0	0	0	0	0	0	0
pos_5242	5.24	302.1446	w/o MS2:Pro Trp	[M+H]+		0.008547009	FALSE	C20H39N7O7	nan	F	24006		nan	NA	-1	-1	-1	-1	-1	7.915451	population_108	302.14459:3658 303.14794:1456 304.1513:0		0	0	0	0	0	0	0	0	0	0	0	0	0	0	0	0	0	0	0	0	0	17135	0	0	0	0
pos_5262	1.09	303.0243	w/o MS2:Clofentezine	[M+H]+		0.1367521	FALSE	C21H34N4O4	nan	F	72379		nan	NA	-1	-1	-1	-1	-1	11.8239	population_11	303.02429:5933 304.02764:1254 305.031:1468		0	0	0	0	0	0	0	0	0	0	0	0	0	0	0	0	0	55587	68558	0	0	0	0	0	0	0
pos_5266	5.02	303.086	w/o MS2:Hesperetin	[M+H]+	ion correlated with 9198	0.008547009	FALSE	C6H5NO2	C07446	F	44508		55-22-1	NA	-1	-1	-1	-1	-1	9.566977	population_112	303.08603:3188 304.08938:981 305.09274:0		0	0	0	0	0	0	0	0	0	0	0	0	0	0	0	0	0	0	0	0	17204	0	0	0	0	0
pos_5270	7.14	303.1226	w/o MS2:MUCRONULATOL((&amp;plusmn;))	[M+H]+		0.008547009	FALSE	C22H23ClN2O2	C07081	F	44538		79794-75-5	NA	-1	-1	-1	-1	-1	17.90637	patients0_63	303.12262:5243 304.12597:1206 305.12933:212		0	0	0	0	0	0	0	0	0	0	0	0	0	0	0	0	0	0	0	0	0	0	0	0	0	0
pos_5273	1.95	303.1442	w/o MS2:Phe His	[M+H]+		0.008547009	FALSE	C30H42N8O8	nan	F	23660		nan	NA	-1	-1	-1	-1	-1	26.24984	patients1_13	303.14417:6899 304.14752:1450 305.15088:473		0	0	0	0	0	0	0	0	0	0	0	0	0	0	0	0	0	0	0	0	0	0	0	0	0	0
pos_5276	9.26	303.1703	w/o MS2:Trichostatin A	[M+H]+	ion correlated with 8020; ion correlated with 5049	0.01709402	FALSE	C18H37N9O4	nan	F	46755		nan	NA	-1	-1	-1	-1	-1	8.774153	patients1_48	303.17032:8484 304.17367:2528 305.17703:439		0	0	0	0	0	0	0	0	0	0	0	0	0	0	0	0	0	0	0	0	0	0	0	0	0	0
pos_5278	5.23	303.1759	w/o MS2:Ala Gly Arg	[M+Na]+	adduct linked to 4666_[M+H]+	0.01709402	FALSE	C24H23NO2		F	17635			NA	-1	-1	-1	-1	-1	10.48241	patients1_3	303.17593:3465 304.17928:482 305.18264:0		0	0	0	0	0	0	0	0	0	0	0	0	0	0	0	0	0	0	0	0	0	0	0	0	0	0
pos_5279	8.59	303.1944	w/o MS2:7-keto DHEA	[M+H]+		0.08547009	FALSE	C9H10N2		F	263488			NA	-1	-1	-1	-1	-1	6.624521	patients0_39	303.19437:6182 304.19772:2764 305.20108:403		0	0	0	0	0	0	0	0	0	0	0	0	0	0	0	0	0	0	0	0	0	0	0	0	0	0
pos_5280	10.26	303.2125	w/o MS2:Arg Lys	[M+H]+		0.01709402	FALSE	C20H33N7O11	nan	F	23816		nan	NA	-1	-1	-1	-1	-1	4.680427	patients1_78	303.21249:4738 304.21584:1294 305.2192:842		0	0	0	0	0	0	0	0	0	0	0	0	0	0	0	0	0	0	0	0	0	0	0	0	0	0
pos_5281	12.89	303.2313	(&amp;plusmn;)12-HETE	[M+H-H2O]+	similar chromatogram in higher mz_6709; similar chromatogram in higher mz_7164; similar chromatogram in higher mz_9457; found in higher mz's MsMs_9457	0.1965812	TRUE	C22H33N5O4		P	45054			NA	-1	-1	905.7492	742.4805	452.381	41.74697	patients0_44	303.23126:255617 304.23461:129064 305.23797:15949	55.05501:609 57.06904:226 67.0537:713 77.03767:346 79.05355:937 81.07069:710 91.05386:1198 93.06879:297 95.08606:330 103.05468:206 105.06992:1410 106.07365:230 107.08521:266 117.06898:637 119.08649:873 129.06891:352 130.07816:288 131.08504:1195 133.10135:317 159.11577:225	39011	62803	46614	105242	59550	81958	0	69079	72536	65102	71540	0	56747	64923	0	55138	55296	0	0	0	0	0	0	0	0	0
pos_5286	10.06	303.232	w/o MS2:Neoabietic acid	[M+H]+		0.008547009	FALSE	C29H40N2O5	nan	F	41254		nan	NA	-1	-1	-1	-1	-1	16.93038	population_105	303.23199:5590 304.23534:2087 305.2387:0		0	0	0	0	0	0	0	0	0	0	0	0	0	0	0	0	0	0	0	0	0	0	0	33706	0	0
pos_5287	13.7	303.2524	w/o MS2:2,3-Dihydroxypropyl 12-methyltridecanoate	[M+H]+		0.2649573	TRUE	C21H26N4O8		F	985071			NA	-1	-1	-1	-1	-1	12.02527	population_50	303.25244:9339 304.25579:6575 305.25915:842	57.06916:321	0	0	0	0	0	0	0	0	0	0	0	0	0	22229	0	0	0	0	0	0	0	0	0	0	0	27228
pos_5297	5.07	304.056	w/o MS2:Clofarabine	[M+H]+		0.03418804	TRUE	C13H25N5O5S1	nan	F	85185		nan	NA	-1	-1	-1	-1	-1	56.19508	patients1_2	304.05597:31563 305.05932:7316 306.06268:3061	140.98709:244 217.02432:3342	0	0	0	0	0	0	0	0	0	0	0	0	0	0	0	0	0	0	0	0	0	0	38600	0	0	0
pos_5302	2.32	304.1026	w/o MS2:Flumazenil	[M+H]+		0.008547009	FALSE	C21H46NO4P		F	2724			NA	-1	-1	-1	-1	-1	17.43766	population_15	304.1026:4094 305.10595:1190 306.10931:215		0	0	0	0	0	0	0	0	0	0	0	0	0	0	0	0	0	0	0	0	0	0	0	0	0	0
pos_5303	4.85	304.1289	w/o MS2:Gly Pro Met	[M+H]+	adduct linked to 5824_[M+Na]+	0.3162393	TRUE	C9H12N3O7P		F	16856			NA	-1	-1	-1	-1	-1	22.84241	patients1_38	304.12891:36822 305.13226:15714 306.13562:1859	77.03696:254 84.04384:1486 130.06497:5292 131.06674:475	0	0	19383	24082	19401	20558	0	0	0	0	0	0	0	0	0	19529	18602	0	0	0	0	0	0	0	0	0
pos_5305	4.78	304.1455	w/o MS2:Evodiamine	[M+H]+	ion correlated with 6459; ion correlated with 7144; found in higher mz's MsMs_6459	0.008547009	FALSE	C24H26N4O7	nan	F	67499		nan	NA	-1	-1	-1	-1	-1	14.24808	patients1_43	304.14554:3994 305.14889:1942 306.15225:342		0	0	0	0	0	0	0	0	0	0	0	0	0	0	0	0	0	0	0	0	0	0	0	0	0	0
pos_5306	3.3	304.1503	w/o MS2:Thr Pro Ser	[M+H]+		0.2905983	TRUE	C20H32O4		F	16467			NA	-1	-1	-1	-1	-1	18.79123	patients1_38	304.1503:13023 305.15365:2868 306.15701:520	86.09611:347 127.05112:517	0	0	0	0	0	0	0	0	0	0	0	0	0	0	19374	0	0	70915	0	0	0	0	0	0	26049	37557
pos_5308	5.44	304.1577	w/o MS2:Glu Arg	[M+H]+		0.01709402	FALSE	C25H43N7O8	nan	F	23759		nan	NA	-1	-1	-1	-1	-1	6.776555	patients1_4	304.15765:8780 305.161:3035 306.16436:787		0	0	0	0	0	0	0	0	0	0	0	0	0	0	0	0	0	0	0	0	0	0	0	0	0	0
pos_5313	2.8	304.1862	w/o MS2:Thr Ile Ala	[M+H]+		0.008547009	FALSE	C18H18N2O6		F	17758			NA	-1	-1	-1	-1	-1	9.029777	patients1_50	304.18619:5974 305.18954:1575 306.1929:0		0	0	0	0	0	0	0	0	0	0	0	0	0	0	0	0	0	0	0	0	0	0	0	0	0	0
pos_5314	5.73	304.1898	w/o MS2:Atropine Methyl	[M+H]+	ion correlated with 6666; ion correlated with 12684	0.008547009	FALSE	C8H15NO6		F	263505			NA	-1	-1	-1	-1	-1	204.5369	patients0_81	304.18979:38844 305.19314:27224 306.1965:4326		0	0	0	0	0	0	0	0	0	0	0	0	0	0	0	0	0	0	0	0	0	0	0	0	0	0
pos_5325	3.52	305.0627	w/o MS2:(&amp;plusmn;)-Taxifolin	[M+H]+	ion correlated with 4920; ion correlated with 4281; ion correlated with 4751; ion correlated with 9028	0.01709402	TRUE	C42H62O16		F	3434			NA	-1	-1	-1	-1	-1	42.64003	patients1_38	305.06271:18654 306.06606:3511 307.06942:3346	115.00468:228	0	0	0	0	0	0	0	0	0	0	0	0	0	0	0	0	0	0	0	0	0	0	0	0	0	0
pos_5326	0.87	305.0832	w/o MS2:Melphalan	[M+H]+		0.008547009	FALSE	C15H13N3O3S		F	1123			NA	-1	-1	-1	-1	-1	16.49349	patients1_24	305.08322:3069 306.08657:894 307.08993:1315		0	0	0	0	0	0	0	0	0	0	0	0	0	0	0	0	0	0	0	0	0	0	0	0	0	0
pos_5329	8.91	305.1279	w/o MS2:4-amino-N-(4-tert-butylphenyl)benzenesulfonamide	[M+H]+	ion correlated with 8867	0.008547009	TRUE	C15H29N3O5	nan	F	96351		nan	NA	-1	-1	-1	-1	-1	8.29251	population_51	305.1279:9617 306.13125:4335 307.13461:3741	253.09518:237	0	0	0	0	0	0	0	0	0	0	0	0	0	0	0	0	0	0	0	0	0	0	0	0	0	0
pos_5333	6.44	305.1853	w/o MS2:Ala Ser Lys	[M+H]+		0.008547009	FALSE	C22H25NO2		F	17480			NA	-1	-1	-1	-1	-1	10.89585	patients1_79	305.1853:5056 306.18865:1082 307.19201:762		0	0	0	0	0	0	0	0	0	0	0	0	0	0	0	0	0	0	0	0	0	0	0	0	0	0
pos_5337	5.85	305.2127	w/o MS2:11&amp;alpha;-hydroxy Testosterone	[M+H]+		0.008547009	FALSE	C16H23N3O4	nan	F	64658		nan	NA	-1	-1	-1	-1	-1	28.83438	patients0_81	305.21271:5558 306.21606:2004 307.21942:415		0	0	0	0	0	0	0	0	0	0	0	0	0	0	0	0	0	0	0	0	0	0	0	0	0	0
pos_5340	13.15	305.2469	w/o MS2:Stearidonic Acid ethyl ester	[M+H]+		0.008547009	TRUE	C2H7NO	C00189	F	44955		141-43-5	NA	-1	-1	-1	-1	-1	84.53419	patients0_44	305.24689:29273 306.25024:13078 307.2536:2206	55.05357:445 57.06976:260 67.05448:441 79.05489:617 81.06888:424 91.05421:475 93.06985:337 105.07117:224 107.0851:392	0	0	0	0	0	0	0	0	0	0	0	0	0	0	0	0	0	0	0	0	0	0	0	0	0	0
pos_5351	3.97	306.0533	w/o MS2:2",3" cyclic CMP	[M+H]+		0.008547009	FALSE	C18H27N3O5S1	nan	F	62429		nan	NA	-1	-1	-1	-1	-1	6.156938	population_20	306.05334:3185 307.05669:448 308.06005:1209		0	0	0	0	0	0	0	0	0	0	0	0	0	0	0	0	0	0	0	0	0	0	0	0	0	0
pos_5352	3.88	306.1003	w/o MS2:Gly Asp Asp	[M+H]+		0.008547009	FALSE	C23H21NO		F	19902			NA	-1	-1	-1	-1	-1	45.16665	population_69	306.10031:8893 307.10366:1583 308.10702:951		0	0	0	0	0	0	0	0	0	0	0	0	0	0	0	0	0	0	0	0	0	0	0	0	0	0
pos_5354	5.98	306.1467	w/o MS2:Cys Ala Leu	[M+H]+		0.01709402	FALSE	C34H54O8		F	16593			NA	-1	-1	-1	-1	-1	16.24838	QC15	306.14673:3970 307.15008:1029 308.15344:2409		27542	27109	0	0	0	0	0	0	0	0	0	0	0	0	0	0	0	0	0	0	0	0	0	0	0	0
pos_5355	3.21	306.165	w/o MS2:Ser Ile Ser	[M+H]+		0.008547009	FALSE	C24H32F3NO5		F	15808			NA	-1	-1	-1	-1	-1	7.970065	patients1_50	306.16501:3203 307.16836:953 308.17172:0		0	0	0	0	0	0	0	0	0	0	0	0	0	0	0	0	0	0	0	0	0	0	0	0	0	0
pos_5356	10.09	306.1698	w/o MS2:ANISODAMINE	[M+H]+	ion correlated with 7987; ion correlated with 2908; ion correlated with 4960; ion correlated with 6541; ion correlated with 8361; ion correlated with 7766; ion correlated with 3551; found in higher mz's MsMs_8361; found in higher mz's MsMs_7987	0.1709402	TRUE	C24H34O9	nan	F	44029		nan	NA	-1	-1	-1	-1	-1	34.67303	population_74	306.16983:44631 307.17318:27142 308.17654:3417	80.04752:257 180.0784:458 190.06596:248 206.08195:412 207.0899:6240 208.09283:1041 235.09323:324	0	0	0	30259	28032	24083	23077	25482	23435	27408	23822	27543	24151	24581	21931	0	28063	0	0	0	0	0	0	0	0	0
pos_5357	5.02	306.1804	w/o MS2:JWH031	[M+H]+		0.01709402	FALSE	C17H23N3O7	nan	F	85141		nan	NA	-1	-1	-1	-1	-1	19.65656	patients1_75	306.18039:5410 307.18374:1607 308.1871:0		0	0	0	0	0	0	0	0	0	0	0	0	0	0	0	0	0	0	0	0	0	0	0	0	0	0
pos_5367	5.24	307.1084	w/o MS2:Asn Cys Ala	[M+H]+		0.1025641	FALSE	C19H34N6O9	nan	F	21939		nan	NA	-1	-1	-1	-1	-1	7.96987	QC0	307.1084:6020 308.11175:2626 309.11511:851		0	0	0	0	0	0	16718	20296	20425	20741	20786	23640	21012	18468	26696	25261	41110	0	0	0	0	0	0	0	0	0
pos_5370	3.49	307.1284	w/o MS2:Ser Asn Ser	[M+H]+		0.05982906	FALSE	C16H14ClN3O2		F	15777			NA	-1	-1	-1	-1	-1	5.111503	QC5	307.12845:3572 308.1318:1918 309.13516:436		0	0	0	0	0	0	0	0	24199	0	0	25628	23751	23183	24993	0	0	0	0	0	0	0	0	0	0	0
pos_5371	8.66	307.1438	w/o MS2:Lys Cys Gly	[M+H]+	ion correlated with 5804; found in higher mz's MsMs_5804	0.01709402	TRUE	C19H33N5O9	nan	F	21157		nan	NA	-1	-1	-1	-1	-1	136.5186	population_51	307.1438:369856 308.14715:129382 309.15051:15682	118.06718:267 158.09567:391 211.08447:345 212.08772:293	0	0	0	0	0	0	0	0	0	0	0	0	0	0	0	0	0	0	0	0	0	0	0	0	0	0
pos_5377	7.89	307.2002	w/o MS2:W123	[M+H]+	adduct linked to 5913_[M+Na]+	0.05128205	TRUE	C14H25N3O6	nan	F	64710		nan	NA	-1	-1	-1	-1	-1	34.63332	patients1_51	307.2002:29296 308.20355:8890 309.20691:1935	122.09589:1070 126.09216:240 182.11732:1954 183.11919:543 248.18002:239	0	0	0	0	0	0	0	0	0	0	0	0	0	0	0	0	0	0	0	0	0	0	0	0	0	57177
pos_5380	9.11	307.2344	w/o MS2:BUTACAINE	[M+H]+		0.06837607	FALSE	C6H13O9P	C00092	F	44369		56-73-5	NA	-1	-1	-1	-1	-1	18.16763	patients1_75	307.23441:6703 308.23776:2168 309.24112:438		0	0	0	0	0	0	0	0	0	0	0	0	0	0	0	0	16810	0	0	0	0	0	0	0	0	0
pos_5385	13.35	307.263	w/o MS2:5(Z),11(Z),14(Z)-Eicosatrienoic acid	[M+H]+	found in higher mz's MsMs_6903	0.01709402	TRUE	C25H44N8O6	nan	F	35044		nan	NA	-1	-1	-1	-1	-1	26.48731	population_64	307.26297:16345 308.26632:7900 309.26968:1106	67.0539:208 81.06976:608	0	0	0	0	0	0	0	0	0	0	0	0	0	0	0	0	0	0	0	0	0	0	0	0	0	0
pos_5390	1.36	308.0363	w/o MS2:AS-1269574	[M+H]+	ion correlated with 2733; ion correlated with 5388	0.9145299	FALSE	C20H26N4O5	nan	F	64774		nan	NA	-1	-1	-1	-1	-1	32.92936	QC6	308.03629:12596 309.03964:0 310.043:0		79457	86616	91710	94717	106842	103809	119580	123575	126444	119644	127382	130613	126911	110366	121504	113608	124873	61924	44372	51576	53355	53213	46778	99487	48623	62855
pos_5391	5.86	308.0541	Clopidogrel Carboxylic Acid	[M+H]+	adduct linked to 5925_[M+Na]+; found in higher mz's MsMs_12801; found in higher mz's MsMs_9229; found in higher mz's MsMs_13199	0.7008547	TRUE	C18H28N6O4S1	nan	P	85088		nan	NA	-1	-1	704.956	955.6589	1000	4522.594	population_4	308.04971:979277 309.05306:390862 310.05642:883541	77.03709:484 111.02434:1504 112.02837:365 113.01385:540 125.01392:1791 125.03775:294 127.01073:604 139.04388:319 140.02448:1667 140.04942:258 141.00894:1893 142.02071:526 152.02452:37931 153.02768:2962 154.02144:9661 155.0257:331 169.00366:17620 169.05351:399 170.00716:866 170.03505:14625 170.10316:307 171.0005:4615 171.03687:1521 172.00455:563 172.03185:3816 197.9568:266 198.02989:74625 199.0331…	7791767	7644208	8273444	7770954	7960422	7559394	7317724	7231229	7202668	7578398	7123160	7754735	7130556	7359932	7105812	7625740	7723844	0	4819130	0	0	4445814	2113886	4967898	0	0
pos_5392	2.36	308.0862	w/o MS2:Glutathione	[M+H]+	similar chromatogram in higher mz_12818	0.04273504	FALSE	C39H73O8P		F	44			NA	-1	-1	-1	-1	-1	16.02028	patients1_75	308.08615:3840 309.0895:914 310.09286:0		0	0	0	0	0	0	0	0	0	0	0	0	0	0	0	0	0	0	0	0	0	0	0	0	0	0
pos_5394	10.45	308.1258	w/o MS2:Met Ser Ala	[M+Na]+	adduct linked to 4808_[M+H]+	0.02564103	FALSE	C18H32N2O3S		F	18394			NA	-1	-1	-1	-1	-1	33.64068	patients1_26	308.12582:10451 309.12917:4194 310.13253:386		0	0	0	0	0	0	0	0	0	0	0	0	0	0	0	0	0	0	0	0	0	0	0	0	0	0
pos_5395	4.74	308.149	w/o MS2:Tebuconazole	[M+H]+		0.008547009	FALSE	C15H19N3O7	nan	F	72295		nan	NA	-1	-1	-1	-1	-1	6.301778	population_51	308.14905:3822 309.1524:1346 310.15576:399		0	0	0	0	0	0	0	0	0	0	0	0	0	0	0	0	0	0	0	0	0	0	0	0	0	0
pos_5396	11.6	308.1602	w/o MS2:Phe Ala Ala	[M+NH4]+	adduct linked to 4961_[M+H]+	0.06837607	FALSE	C15H19NO3		F	19147			NA	-1	-1	-1	-1	-1	18.49173	population_51	308.16025:22097 309.1636:12132825 310.16696:5933991		23376	34699	21837	28904	23064	29777	0	0	0	0	0	0	0	0	0	0	0	0	0	0	0	0	0	0	0	0
pos_5397	4.11	308.1694	w/o MS2:RCS-4-C4 homolog	[M+NH4]+	ion correlated with 5509; ion correlated with 5744; ion correlated with 6088; adduct linked to 4958_[M+H]+	0.008547009	TRUE	C14H25N3O5	nan	F	96662		nan	NA	-1	-1	-1	-1	-1	55.53879	patients1_52	308.1694:15569 309.17275:4393 310.17611:825	53.03891:204 61.02831:353 129.09128:1574 294.17603:217	0	0	0	0	0	0	0	0	0	0	0	0	0	0	0	0	0	0	0	0	0	0	0	0	0	0
pos_5400	6.58	308.1976	w/o MS2:M 344	[M+H]+	found in higher mz's MsMs_5832	0.008547009	FALSE	C11H17N5O5	nan	F	45479		nan	NA	-1	-1	-1	-1	-1	18.26711	patients0_8	308.19757:3325 309.20092:0 310.20428:0		0	0	0	0	0	0	0	0	0	0	0	0	0	0	0	0	0	0	0	0	0	0	0	0	0	0
pos_5402	13.79	308.2584	w/o MS2:FTY720	[M+H]+		0.008547009	FALSE	C14H14ClNS	C07140	F	44920		55142-85-3	NA	-1	-1	-1	-1	-1	8.558108	patients0_33	308.25842:3645 309.26177:0 310.26513:857		0	0	0	0	0	0	0	0	0	0	0	0	0	0	0	0	0	0	0	0	0	0	0	0	0	0
pos_5410	3.77	309.0896	w/o MS2:Clobenpropit	[M+H]+		0.008547009	FALSE	C16H32N4O4S1	nan	F	45305		nan	NA	-1	-1	-1	-1	-1	19.66875	patients1_21	309.08957:4021 310.09292:955 311.09628:505		0	0	0	0	0	0	0	0	0	0	0	0	0	0	0	0	0	0	0	0	0	0	0	0	0	0
pos_5412	5.48	309.0947	w/o MS2:Salicin	[M+H]+		0.01709402	FALSE	C18H20O5		F	6948			NA	-1	-1	-1	-1	-1	10.16904	patients0_46	309.09473:4222 310.09808:1574 311.10144:997		0	0	0	0	0	0	0	0	0	0	0	0	0	0	0	0	0	0	0	0	0	0	0	0	0	0
pos_5414	10.28	309.1121	w/o MS2:(-)-Warfarin	[M+H]+	adduct linked to 5955_[M+Na]+	0.1538462	TRUE	C19H28N4O6S1	nan	F	45558		nan	NA	-1	-1	-1	-1	-1	366.3409	patients0_49	309.11212:1439488 310.11547:288736 311.11883:37596	129.06789:210 147.0808:961 155.08635:225 163.03864:5229 164.04173:625 251.06931:7224 252.0735:1266	309969	300249	397670	440025	360486	321848	356547	370748	337432	362704	337601	371936	372989	361928	386010	421038	484216	0	0	0	0	0	0	0	0	0
pos_5416	0.82	309.1289	w/o MS2:Methyl 2-[(4aR,5R,6R,7S,8aR)-5,7-dihydroxy-4-methylene-3-oxo-8a-vinyloctahydro-1H-isochromen-6-yl]acrylate	[M+H]+		0.3162393	TRUE	C16H30N4O6S1		F	985373			NA	-1	-1	-1	-1	-1	16.99782	population_58	309.12894:11240 310.13229:6061 311.13565:1486	80.94789:484 130.04869:227 147.07503:234	0	0	0	0	0	53762	58877	0	0	64280	0	0	0	0	75498	0	0	0	0	0	0	0	0	0	0	100754
pos_5421	0.81	309.1796	w/o MS2:Bestatin (hydrochloride)	[M+Na]+	ion correlated with 4837; adduct linked to 4837_[M+H]+	0.1282051	TRUE	C14H27N3O5S1	nan	F	63060		nan	NA	-1	-1	-1	-1	-1	57.45769	population_46	309.17957:85930 310.18292:51168 311.18628:6585	166.0844:7108 167.08601:553 309.17636:210	0	0	0	0	0	0	0	0	0	0	0	0	0	0	0	0	0	0	0	0	576307	0	0	0	52407	0
pos_5423	12.18	309.2055	w/o MS2:2,3-Dinor-11b-PGF2a	[M+H]+		0.008547009	FALSE	C6H6O4		F	3811			NA	-1	-1	-1	-1	-1	7.439064	patients1_56	309.20554:3130 310.20889:811 311.21225:2361		0	0	0	0	0	0	0	0	0	0	0	0	0	0	0	0	0	0	0	0	0	0	0	0	0	0
pos_5438	4.18	310.0992	w/o MS2:Cys Thr Ser	[M+H]+		0.008547009	FALSE	C16H22N2O6S		F	18014			NA	-1	-1	-1	-1	-1	11.72178	patients0_71	310.09924:3811 311.10259:1726 312.10595:5460		0	0	0	0	0	0	0	0	0	0	0	0	0	0	0	0	0	0	0	0	0	0	0	0	0	0
pos_5439	0.79	310.1142	w/o MS2:N-Acetyl-a-neuraminic acid	[M+H]+	ion correlated with 5982	0.05982906	TRUE	C19H36N2O3		F	5739			NA	-1	-1	-1	-1	-1	44.89331	patients1_4	310.11417:53949 311.11752:20915 312.12088:5047	70.03613:337 84.04497:383 97.02938:528 126.05476:399 130.04982:1018 148.05902:770 180.06419:248	0	0	0	0	0	0	0	0	0	0	0	0	0	0	0	54860	0	0	0	0	0	0	0	0	0	0
pos_5442	0.94	310.1498	w/o MS2:Pro His Gly	[M+H]+		0.3247863	TRUE	C18H28N6O7	nan	F	20969		nan	NA	-1	-1	-1	-1	-1	19.31985	population_71	310.14984:115485 311.15319:21467 312.15655:4660	59.04782:232 73.06394:253 81.0322:513 85.02757:810 88.03918:1896 102.05436:599 102.09154:993 110.05804:250 118.04908:311 119.0521:216 122.05952:250 127.03914:492 148.03809:216 148.09766:1356 154.04901:272 182.08171:394 184.05898:520 190.10889:405 202.07013:214 220.08138:881 221.08484:410 228.08488:212 246.13461:216 274.12726:881 292.14001:401	0	0	0	32221	0	30195	40714	0	0	0	0	42168	0	0	38377	0	0	0	0	0	0	0	0	0	0	61629
pos_5443	9.07	310.1756	w/o MS2:Tyr Lys	[M+H]+		0.01709402	FALSE	C21H38N6O8S	nan	F	23796		nan	NA	-1	-1	-1	-1	-1	3.421945	patients1_51	310.17557:5079 311.17892:1942 312.18228:480		0	0	0	0	0	0	0	0	0	0	0	0	0	0	0	0	0	0	0	0	0	0	0	0	0	0
pos_5444	4.46	310.1898	w/o MS2:CAY10441	[M+H]+		0.008547009	FALSE	C17H20F6N2O3	C07001	F	44898		54143-55-4	NA	-1	-1	-1	-1	-1	10.05982	patients0_76	310.18985:3097 311.1932:957 312.19656:0		0	0	0	0	0	0	0	0	0	0	0	0	0	0	0	0	0	0	0	0	0	0	0	0	0	0
pos_5450	5.88	311.0504	w/o MS2:Orotidine	[M+H]+	ion correlated with 2037; ion correlated with 2705	0.01709402	FALSE	C23H40N2O3		F	5754			NA	-1	-1	-1	-1	-1	171.77	population_51	311.05035:70380 312.0537:27477 313.05706:3675		0	0	0	0	0	0	0	0	0	0	0	0	0	0	0	0	0	0	0	0	0	0	0	0	0	0
pos_5453	8.54	311.0866	w/o MS2:Sulfadoxine	[M+H]+	ion correlated with 5411	0.05128205	FALSE	C11H10O4		F	2542			NA	-1	-1	-1	-1	-1	15.82979	population_29	311.08664:14064 312.08999:4115 313.09335:431		0	0	0	0	0	0	0	0	0	0	0	0	0	0	0	0	0	0	0	0	0	0	0	0	0	82804
pos_5454	2.54	311.1229	w/o MS2:Tyr Glu	[M+NH4]+	adduct linked to 5583_[M+Na]+	0.8632479	TRUE	C24H38N8O6	nan	F	23646		nan	NA	-1	-1	-1	-1	-1	20.01729	patients1_38	311.12289:24366 312.12624:3955 313.1296:1240	136.0746:290 165.05452:805 182.07996:205	80347	72221	81976	84463	76862	80125	72859	78822	64801	81947	78724	81741	75770	73733	74767	87895	92431	80970	120005	49550	84576	48497	37429	38627	131360	94798
pos_5456	5.37	311.1273	w/o MS2:1,7,8-Trihydroxy-3-methyl-2,3,4,7-tetrahydro-12(1H)-tetraphenone	[M+H]+	found in higher mz's MsMs_6330	0.008547009	FALSE	C16H29N3O4		F	985300			NA	-1	-1	-1	-1	-1	6.818876	patients1_38	311.12729:4663 312.13064:1446 313.134:321		0	0	0	0	0	0	0	0	0	0	0	0	0	0	0	0	0	0	0	0	0	0	0	0	0	0
pos_5459	4.05	311.1336	w/o MS2:Descarboethoxyloratadine	[M+H]+	ion correlated with 5891; ion correlated with 6477; ion correlated with 4245; adduct linked to 5891_[M+NH4]+; adduct linked to 6010_[M+Na]+	0.1709402	TRUE	C9H13NO3		F	1022			NA	-1	-1	-1	-1	-1	35.12317	patients1_38	311.13361:250190 312.13696:85787 313.14032:13918	59.04929:1591 73.02711:255 77.06072:410 87.04388:3062 89.06012:824 99.04419:329 103.03934:16820 103.0756:2547 104.04307:569 104.07948:301 119.07117:900 121.08537:302 131.07036:391 133.08554:550 147.06485:260	55519	47590	52392	44805	46984	52561	56906	55443	51377	56259	48481	51567	58731	56709	54252	54629	45123	0	0	0	0	0	0	0	0	0
pos_5461	7.39	311.1489	w/o MS2:tetranor-PGJM	[M+H]+	adduct linked to 6018_[M+Na]+	0.008547009	FALSE	C20H31N7O6	nan	F	96506		nan	NA	-1	-1	-1	-1	-1	7.475912	patients1_50	311.14886:7294 312.15221:2793 313.15557:599		0	0	0	0	0	0	0	0	0	0	0	0	0	0	0	0	0	0	0	0	0	0	0	0	0	0
pos_5463	13.56	311.1634	w/o MS2:2-Hydroxy-3,6-diphenylcyclohexyl acetate	[M+H]+		0.3076923	FALSE	C16H32N6O5		F	985314			NA	-1	-1	-1	-1	-1	6.928199	patients0_59	311.16336:5007 312.16671:3697 313.17007:379		0	0	0	0	0	0	0	0	0	0	0	0	0	0	0	0	0	0	0	0	0	0	0	0	0	29684
pos_5470	12.13	311.2213	w/o MS2:trans-EKODE-(E)-Ib	[M+H]+	adduct linked to 6027_[M+Na]+	0.01709402	FALSE	C27H46N10O8	nan	F	35761		nan	NA	-1	-1	-1	-1	-1	7.607861	population_48	311.22125:5116 312.2246:875 313.22796:654		0	0	0	0	0	0	0	0	0	0	0	0	0	0	0	0	0	0	0	0	0	0	0	0	0	0
pos_5472	13.99	311.2574	w/o MS2:METHOPRENE (S)	[M+H]+	ion correlated with 3601	0.05982906	FALSE	C26H30O13	nan	F	44012		nan	NA	-1	-1	-1	-1	-1	7.762262	population_4	311.25745:5577 312.2608:3164 313.26416:786		0	0	0	0	0	0	0	0	0	0	0	0	0	0	0	0	0	0	0	0	0	0	0	0	0	0
pos_5475	1.61	312.0206	w/o MS2:4"-Hydroxydiclofenac	[M+H]+	ion correlated with 3906; ion correlated with 5433	0.01709402	FALSE	C29H44O5		F	1996			NA	-1	-1	-1	-1	-1	17.50084	patients0_18	312.02057:4774 313.02392:2281 314.02728:564		0	0	0	0	0	0	0	0	0	0	0	0	0	0	0	0	0	0	0	0	0	0	0	0	0	0
pos_5478	4.16	312.0817	w/o MS2:Asn-Ala-OH	[M+H]+		0.01709402	FALSE	C20H31N3O4	nan	F	64998		nan	NA	-1	-1	-1	-1	-1	6.312312	population_20	312.08167:4378 313.08502:1371 314.08838:238		0	0	0	0	0	0	0	0	0	0	0	0	0	0	0	0	0	0	0	0	0	0	0	0	0	0
pos_5481	3.2	312.1081	w/o MS2:FENAMIDONE	[M+H]+		0.008547009	FALSE	C21H40O4		F	263531			NA	-1	-1	-1	-1	-1	14.71702	population_62	312.10806:3349 313.11141:659 314.11477:356		0	0	0	0	0	0	0	0	0	0	0	0	0	0	0	0	0	0	0	0	0	0	0	0	0	0
pos_5488	6.04	312.1678	w/o MS2:Gly His Val	[M+H]+		0.2307692	TRUE	C22H41N5O9	nan	F	23090		nan	NA	-1	-1	-1	-1	-1	17.32769	patients0_76	312.16785:79941 313.1712:33027 314.17456:5533	73.06449:697 122.05685:250 240.11031:4229 241.11389:642 254.12485:650 255.12508:244 284.13718:287 312.16797:2457	0	0	0	0	0	0	0	0	0	0	0	0	0	0	0	0	0	29296	0	0	0	0	0	94713	0	50371
pos_5489	6.43	312.1928	w/o MS2:Pro Pro Val	[M+H]+		0.05128205	TRUE	C23H37N9O13	nan	F	22893		nan	NA	-1	-1	-1	-1	-1	18.80906	patients0_8	312.19281:21505 313.19616:10943 314.19952:1726	80.04766:250 91.05244:480 204.09354:209 216.088:221	0	0	0	0	0	0	0	0	0	0	0	0	0	0	0	0	0	0	0	0	0	0	0	0	0	0
pos_5490	12.76	312.1972	w/o MS2:ADIPHENINE	[M+H]+	found in higher mz's MsMs_7873	0.008547009	FALSE	C24H28O5	nan	F	44326		nan	NA	-1	-1	-1	-1	-1	9.181361	population_117	312.1972:3206 313.20055:1357 314.20391:364		0	0	0	0	0	0	0	0	0	0	0	0	0	0	0	0	0	0	21170	0	0	0	0	0	0	0
pos_5504	4.12	313.0587	w/o MS2:XAV939	[M+H]+		0.01709402	FALSE	C14H26N4O7	nan	F	45564		nan	NA	-1	-1	-1	-1	-1	18.50961	population_4	313.05865:4406 314.062:1717 315.06536:1016		0	0	0	0	0	0	0	0	0	0	0	0	0	0	0	0	0	0	0	0	0	0	0	0	0	0
pos_5505	8.74	313.0675	w/o MS2:Asp-Ala-OH	[M+H]+	ion correlated with 10443; ion correlated with 5452	0.008547009	FALSE	C13H23N3O7	nan	F	64996		nan	NA	-1	-1	-1	-1	-1	8.68636	patients0_11	313.06747:3393 314.07082:1288 315.07418:294		0	0	0	0	0	0	0	0	0	0	0	0	0	0	0	0	0	0	0	0	0	0	0	0	0	0
pos_5507	2.75	313.1033	w/o MS2:Thr-Ala-OH	[M+H]+	adduct linked to 6063_[M+Na]+	0.008547009	FALSE	C17H21N5O5	nan	F	64987		nan	NA	-1	-1	-1	-1	-1	11.77744	patients0_47	313.10327:3913 314.10662:825 315.10998:0		0	0	0	0	0	0	0	0	0	0	0	0	0	0	0	0	0	0	0	0	0	0	0	0	0	0
pos_5509	4.11	313.1252	w/o MS2:Met Tyr	[M+H]+	ion correlated with 5397; ion correlated with 5744; ion correlated with 6088	0.008547009	FALSE	C27H53N9O7	nan	F	23957		nan	NA	-1	-1	-1	-1	-1	36.71257	patients1_52	313.12515:10944 314.1285:2374 315.13186:577		0	0	0	0	0	0	0	0	0	0	0	0	0	0	0	0	0	0	0	0	0	0	0	0	0	0
pos_5511	11.16	313.1436	w/o MS2:BENZYLBUTYLPHTHALATE	[M+H]+	ion correlated with 5961	0.04273504	FALSE	C22H22FN3O3	C07464	F	44515		74050-98-9	NA	-1	-1	-1	-1	-1	8.309837	population_50	313.14365:5125 314.147:2561 315.15036:2429		0	0	0	0	0	0	0	0	0	0	0	0	0	0	0	0	0	0	0	0	0	0	0	0	0	0
pos_5515	7	313.1544	w/o MS2:Phe Phe	[M+H]+		0.008547009	FALSE	C21H39N5O6S2	nan	F	23981		nan	NA	-1	-1	-1	-1	-1	12.57261	population_69	313.15439:7094 314.15774:1272 315.1611:0		0	0	0	0	0	0	0	0	0	0	0	0	0	0	0	0	0	0	0	0	0	0	0	0	0	0
pos_5518	6.73	313.2166	w/o MS2:Levonorgestrel	[M+H]+	similar chromatogram in higher mz_9708; similar chromatogram in higher mz_13944; similar chromatogram in higher mz_7311; similar chromatogram in higher mz_13938; similar chromatogram in higher mz_13946	0.008547009	FALSE	C19H24O3		F	977			NA	-1	-1	-1	-1	-1	12.9487	patients0_31	313.21664:4140 314.21999:1389 315.22335:0		0	0	0	0	0	0	0	0	0	0	0	0	0	0	0	0	0	0	0	0	0	0	0	0	0	0
pos_5531	0.97	314.0849	w/o MS2:Hexaconazole	[M+H]+		0.1282051	FALSE	C21H24N6O6	nan	F	72272		nan	NA	-1	-1	-1	-1	-1	23.85752	patients0_49	314.08487:12437 315.08822:424568 316.09158:45495		0	0	0	0	0	0	0	0	0	0	0	0	0	0	0	0	0	0	0	0	0	0	0	0	0	0
pos_5533	0.9	314.1218	w/o MS2:(2R,4R)-tert-butyl 2-phenyl-4-vinylthiazolidine-3-carboxylate	[M+H]+		0.01709402	FALSE	C17H32N6O6	nan	F	65472		nan	NA	-1	-1	-1	-1	-1	18.01111	patients1_21	314.12177:9077 315.12512:0 316.12848:0		0	0	0	0	0	0	0	0	0	0	0	0	0	0	0	0	0	0	0	0	0	0	0	0	0	0
pos_5535	4.54	314.1386	w/o MS2:Kresoxim-methyl	[M+H]+	adduct linked to 5963_[M+NH4]+	0.008547009	FALSE	C18H23N5O5	nan	F	68775		nan	NA	-1	-1	-1	-1	-1	12.39641	patients0_44	314.13864:3277 315.14199:1350 316.14535:371		0	0	0	0	0	0	0	0	0	0	0	0	0	0	0	0	0	0	0	0	0	0	0	0	0	0
pos_5538	6.02	314.1621	w/o MS2:HOMIDIUM	[M+H]+		0.008547009	FALSE	C5H10O2	C08262	F	44366		503-74-2	NA	-1	-1	-1	-1	-1	26.25287	population_100	314.16208:10396 315.16543:4247 316.16879:1884		0	0	0	0	0	0	0	0	0	0	0	0	0	0	0	0	0	0	0	0	0	0	0	0	43832	0
pos_5539	1.79	314.1714	w/o MS2:Pro Pro Thr	[M+H]+		0.04273504	FALSE	C22H41N7O7	nan	F	21677		nan	NA	-1	-1	-1	-1	-1	16.1562	patients1_35	314.17136:10028 315.17471:3396 316.17807:0		0	0	0	0	0	0	0	0	0	0	0	0	0	0	0	0	0	0	0	0	0	0	0	0	0	0
pos_5541	5.39	314.2074	w/o MS2:Val Pro Val	[M+H]+		0.008547009	TRUE	C28H41N7O3		F	16064			NA	-1	-1	-1	-1	-1	13.75629	patients1_38	314.2074:6764 315.21075:3866 316.21411:804	72.05104:214 84.05606:502	0	0	0	0	0	0	0	0	0	0	0	0	0	0	0	0	0	0	0	0	0	0	0	0	0	0
pos_5545	14.03	314.2676	w/o MS2:N-Palmitoyl Glycine	[M+H]+		0.05982906	FALSE	C26H32F2O7	nan	F	45157		33564-31-7	NA	-1	-1	-1	-1	-1	11.94571	QC1	314.26761:5445 315.27096:2750 316.27432:634		0	0	0	0	0	33215	0	0	0	0	0	37130	45631	50101	61396	56170	41734	0	0	0	0	0	0	0	0	0
pos_5546	13.16	314.3043	w/o MS2:Heptadecanoyl Ethanolamide	[M+H]+		0.01709402	FALSE	C10H17NO		F	3717			NA	-1	-1	-1	-1	-1	8.004597	QC4	314.30432:4251 315.30767:1672 316.31103:0		0	0	0	0	0	0	0	0	0	0	0	0	29913	0	24993	0	0	0	0	0	0	0	0	0	0	0
pos_5557	2.72	315.08	w/o MS2:VALDECOXIB	[M+H]+		0.008547009	TRUE	C21H24O4	nan	F	43886		nan	NA	-1	-1	-1	-1	-1	994.2574	patients0_44	315.08002:618403 316.08337:64744 317.08673:11802	72.08041:364 154.01146:417 154.04497:211 166.07263:270 167.07597:222 182.04193:1474 183.0462:573 239.0661:262 257.07343:1396 315.07959:15581	0	0	0	0	0	0	0	0	0	0	0	0	0	0	0	0	0	0	0	0	0	0	0	0	0	0
pos_5560	5.43	315.0989	w/o MS2:NS-398	[M+H]+		0.008547009	FALSE	C17H35N7O4S1	nan	F	63036		nan	NA	-1	-1	-1	-1	-1	10.70908	population_51	315.09888:3521 316.10223:1376 317.10559:273		0	0	0	0	0	0	0	0	0	0	0	0	0	0	0	0	0	0	0	0	0	0	0	0	0	0
pos_5561	4.79	315.1287	w/o MS2:DEOXYSAPPANONE B 7,3"-DIMETHYL ETHER	[M+H]+		0.008547009	FALSE	C26H29NO9	nan	F	43628		nan	NA	-1	-1	-1	-1	-1	11.81365	patients0_70	315.12869:4560 316.13204:1524 317.1354:376		0	0	0	0	0	0	0	0	0	0	0	0	0	0	0	0	0	0	0	0	0	0	0	0	0	0
pos_5572	11.14	315.1595	w/o MS2:1-(3,4-Dihydroxyphenyl)-7-(4-hydroxyphenyl)-3-heptanone	[M+H]+	adduct linked to 6108_[M+Na]+	0.05982906	TRUE	C12H19N5O4S1		F	985242			NA	-1	-1	-1	-1	-1	19.20463	patients1_79	315.15948:21303 316.16283:9269 317.16619:800	131.08333:227 201.08946:278 202.09187:256 226.16411:208 245.08261:237 253.15761:1152 254.16034:352	0	0	0	0	0	0	0	0	0	0	0	0	0	0	0	0	0	0	0	0	0	0	0	0	0	0
pos_5573	6.03	315.17	w/o MS2:Ala Pro Gln	[M+H]+		0.01709402	FALSE	C12H11Cl2N3O2		F	18776			NA	-1	-1	-1	-1	-1	6.595421	population_50	315.16995:4181 316.1733:2294 317.17666:605		0	0	0	0	0	0	0	0	0	0	0	0	0	0	0	0	0	0	0	0	0	0	0	0	0	0
pos_5575	11.99	315.1948	w/o MS2:4-Oxoisotretinoin	[M+H]+		0.01709402	TRUE	C35H44O16		F	871			NA	-1	-1	-1	-1	-1	14.75322	population_15	315.19476:8097 316.19811:6132 317.20147:1563	69.06861:242 91.05384:376 119.08379:225	0	0	0	0	0	0	0	0	0	0	0	0	0	0	0	0	0	0	0	0	0	0	0	0	0	0
pos_5577	10.16	315.232	w/o MS2:progesterone	[M+H]+		0.03418804	FALSE	C20H30O3		F	402			NA	-1	-1	-1	-1	-1	11.31941	patients1_17	315.23196:5290 316.23531:2696 317.23867:3146		0	0	0	0	0	0	0	0	0	0	0	0	0	0	0	0	0	0	0	0	0	0	0	0	0	0
pos_5579	16.62	315.2519	w/o MS2:(&amp;plusmn;)12,13-DiHOME	[M+H]+		0.05128205	FALSE	C10H11NO3	C05598	F	45199		500-98-1	NA	-1	-1	-1	-1	-1	11.70782	population_107	315.25189:6579 316.25524:1956 317.2586:339		0	0	0	0	0	0	0	0	0	0	0	0	0	0	0	0	67294	0	0	84889	0	0	89199	0	0	0
pos_5585	1.95	316.0833	w/o MS2:AG-1478	[M+H]+		0.08547009	FALSE	C16H21ClN2O2S	nan	F	45232		nan	NA	-1	-1	-1	-1	-1	205.6515	patients1_1	316.08334:74157 317.08669:17022 318.09005:1531		0	0	0	0	0	0	0	0	0	0	0	0	0	0	0	0	0	1606373	0	0	0	0	0	0	0	0
pos_5586	2.28	316.0967	w/o MS2:CHLORPROTHIXENE	[M+H]+		0.008547009	FALSE	C17H23NO8	nan	F	44107		nan	NA	-1	-1	-1	-1	-1	15.93265	population_69	316.09671:3505 317.10006:347 318.10342:316		0	0	0	0	0	0	0	0	0	0	0	0	0	0	0	0	0	0	0	0	0	0	0	0	0	0
pos_5588	5.39	316.1115	w/o MS2:Gly Cys His	[M+H]+		0.03418804	TRUE	C22H41NO3		F	16167			NA	-1	-1	-1	-1	-1	15.44759	patients0_64	316.11151:20160 317.11486:9659 318.11822:1851	136.07516:640 137.0829:222 149.07045:745 168.04875:1146 284.13373:278 316.11481:492	0	0	0	0	0	0	0	0	0	0	0	0	0	0	0	0	0	0	0	0	0	0	0	0	0	0
pos_5596	1.86	316.1498	w/o MS2:Glu Pro Ala	[M+H]+		0.06837607	FALSE	C11H18N4O2		F	18593			NA	-1	-1	-1	-1	-1	13.39452	patients1_28	316.14978:6553 317.15313:2595 318.15649:278		0	0	0	0	0	0	0	0	59778	0	0	0	0	0	0	0	0	0	0	0	0	0	0	0	0	0
pos_5600	5.39	316.1901	w/o MS2:Pro Ser Leu	[M+H]+	adduct linked to 6031_[M+NH4]+	0.02564103	FALSE	C23H22O12		F	16600			NA	-1	-1	-1	-1	-1	10.47205	patients1_38	316.19009:4846 317.19344:3355 318.1968:377		0	0	0	0	0	0	0	0	0	0	0	0	0	0	0	0	0	0	0	0	0	0	0	0	0	0
pos_5612	6.12	317.0621	w/o MS2:Isorhamnetin	[M+H]+	ion correlated with 10134; ion correlated with 12104; ion correlated with 7413; ion correlated with 876; ion correlated with 1456; ion correlated with 1742; ion correlated with 4921; ion correlated with 5646; ion correlated with 5906; ion correlated with 6290; ion correlated with 7372; ion correlated with 7397; ion correlated with 9612; ion correlated with 10068; ion correlated with 11089; ion co…	0.008547009	FALSE	C14H19NO		F	3445			NA	-1	-1	-1	-1	-1	14.48037	patients1_43	317.06213:3438 318.06548:1988 319.06884:816		0	0	0	0	0	0	0	0	0	0	0	0	0	0	0	0	0	0	0	0	0	0	0	0	0	0
pos_5617	3.44	317.0865	w/o MS2:Ginnalin B	[M+Na]+	adduct linked to 5041_[M+H]+	0.01709402	FALSE	C13H24N4O6		F	984969			NA	-1	-1	-1	-1	-1	33.5237	population_108	317.08649:10830 318.08984:1404 319.0932:510		0	0	0	0	0	0	0	0	0	0	0	0	0	0	0	0	0	0	0	0	0	53208	0	0	0	0
pos_5623	4.48	317.123	w/o MS2:3,4-Dimethoxyphenyl ?-D-glucoside; 3,4-Dimethoxyphenyl ?-D-glucopyranoside	[M+H]+	similar chromatogram in higher mz_6658	0.008547009	FALSE	C12H23N3O5		F	985063			NA	-1	-1	-1	-1	-1	9.458564	population_77	317.12299:5150 318.12634:1013 319.1297:552		0	0	0	0	0	0	0	0	0	0	0	0	0	0	0	0	0	0	0	0	0	0	0	0	0	0
pos_5627	8.97	317.1485	w/o MS2:Pro Asn Ser	[M+H]+		0.008547009	TRUE	C16H19BrN2		F	19050			NA	-1	-1	-1	-1	-1	7.383925	population_51	317.14853:8632 318.15188:3281 319.15524:1165	202.08461:546 224.09692:207	0	0	0	0	0	0	0	0	0	0	0	0	0	0	0	0	0	0	0	0	0	0	0	0	0	0
pos_5631	3.74	317.1583	w/o MS2:Timolol	[M+H]+		0.03418804	TRUE	C21H25NO4		F	2856			NA	-1	-1	-1	-1	-1	18.93699	QC12	317.15829:13157 318.16164:5935 319.165:1365	317.15707:1307	0	0	0	53988	77545	0	0	0	0	0	0	0	0	0	0	0	0	0	0	0	0	0	0	0	0	0
pos_5632	11.61	317.174	w/o MS2:Gln Val Ala	[M+H]+		0.008547009	FALSE	C22H21NO3		F	15674			NA	-1	-1	-1	-1	-1	9.139742	patients1_79	317.17395:3894 318.1773:2128 319.18066:371		0	0	0	0	0	0	0	0	0	0	0	0	0	0	0	0	0	0	0	0	0	0	0	0	0	0
pos_5633	6.29	317.1855	w/o MS2:CP 80633	[M+H]+		0.008547009	FALSE	C17H33N7O6	nan	F	45482		nan	NA	-1	-1	-1	-1	-1	14.8833	patients0_31	317.18552:3881 318.18887:817 319.19223:0		0	0	0	0	0	0	0	0	0	0	0	0	0	0	0	0	0	0	0	0	0	0	0	0	0	0
pos_5634	12.92	317.2056	w/o MS2:Bacchabolivic acid; (1R,2R,4aR,8aR)-1-(2-(furan-3-yl)ethyl)-1,4a,5-trimethyl-1,2,3,4,4a,7,8,8a-octahydronaphthalene-2-carboxylic acid	[M+Na]+	adduct linked to 5059_[M+H]+	0.04273504	FALSE	C23H30N6O4		F	984977			NA	-1	-1	-1	-1	-1	23.57333	patients0_70	317.20563:23951 318.20898:9105 319.21234:1014		0	0	0	0	0	0	0	0	0	0	0	0	0	0	0	0	0	0	0	0	0	0	0	0	0	0
pos_5635	10.57	317.2116	w/o MS2:12-oxo-LTB4	[M+H]+		0.02564103	FALSE	C15H20O4	nan	F	36254		nan	NA	-1	-1	-1	-1	-1	9.08753	population_11	317.21161:5482 318.21496:1638 319.21832:856		0	0	0	0	0	0	0	0	0	0	0	0	0	0	0	0	0	0	0	0	0	0	0	0	0	0
pos_5637	11.06	317.2472	w/o MS2:Pregnenolone	[M+H]+		0.008547009	FALSE	C28H54N8O6	nan	F	24078		nan	NA	-1	-1	-1	-1	-1	8.594045	population_29	317.24716:6173 318.25051:4078 319.25387:543		0	0	0	0	0	0	0	0	0	0	0	0	0	0	0	0	0	0	0	0	0	0	0	0	0	0
pos_5647	0.79	318.1264	w/o MS2:Phthalazinone pyrazole	[M+NH4]+	adduct linked to 5204_[M+H]+	0.4615385	TRUE	C14H27N3O4	nan	F	96444		nan	NA	-1	-1	-1	-1	-1	10.21672	patients1_2	318.12704:11287 319.13039:3828 320.13375:4382	80.94797:451	0	0	0	0	42988	0	0	0	0	0	49696	0	0	0	78370	58249	76286	0	0	0	0	0	0	0	0	0
pos_5651	4.88	318.161	w/o MS2:Ala Asp Ile	[M+H]+	ion correlated with 6334; ion correlated with 6798; found in higher mz's MsMs_6798	0.1623932	TRUE	C31H36N4O5		F	15763			NA	-1	-1	-1	-1	-1	67.0935	patients1_43	318.16104:248497 319.16439:95835 320.16775:10505	261.10126:1796 262.10556:374 263.10764:260 316.14368:348 318.16043:9260	49649	60361	78638	88227	86289	77496	77236	70958	84123	79983	74904	76532	81418	79833	70793	78092	78837	0	0	0	0	0	0	0	0	0
pos_5652	5.8	318.1804	w/o MS2:Ile Trp	[M+H]+		0.008547009	FALSE	C25H46N6O9	nan	F	23713		nan	NA	-1	-1	-1	-1	-1	6.237154	patients0_49	318.18039:3962 319.18374:1397 320.1871:218		0	0	0	0	0	0	0	0	0	0	0	0	0	0	0	0	0	0	0	0	0	0	0	0	0	0
pos_5656	3.98	318.2025	w/o MS2:Val Val Thr	[M+H]+		0.03418804	TRUE	C14H19FN4O2		F	19584			NA	-1	-1	-1	-1	-1	35.30753	patients1_40	318.20251:94730 319.20586:21409 320.20922:2884	55.05401:510 60.04405:831 72.08078:4225 73.08328:267 86.09643:893	0	0	0	0	0	0	0	0	0	0	0	0	0	0	0	0	0	0	0	0	0	0	0	0	0	0
pos_5657	11.18	318.2059	w/o MS2:Nateglinide	[M+H]+		0.008547009	FALSE	C18H37NO2	C00319	F	44419		123-78-4	NA	-1	-1	-1	-1	-1	5.703114	patients1_51	318.20593:7505 319.20928:1860 320.21264:933		0	0	0	0	0	0	0	0	0	0	0	0	0	0	0	0	0	0	0	0	0	0	0	0	0	0
pos_5658	12.42	318.2389	w/o MS2:DROFENINE	[M+Na]+	adduct linked to 5093_[M+H]+	0.1880342	FALSE	C27H34O14	nan	F	44157		nan	NA	-1	-1	-1	-1	-1	6.474472	patients1_35	318.23889:6166 319.24224:926 320.2456:468		0	0	0	0	0	0	0	0	0	0	0	0	69816	0	0	0	0	0	0	0	0	70621	0	62974	0	0
pos_5667	11.11	319.0732	w/o MS2:Fenofibric acid	[M+H]+	ion correlated with 5707	0.05982906	TRUE	C12H14N4O4S2		F	2683			NA	-1	-1	-1	-1	-1	42.65673	population_58	319.07324:132390 320.07659:41338 321.07995:78530	69.06971:221 95.08558:227 121.02939:4042 138.99512:6499 139.99893:601 140.99223:1557 149.13025:286 233.03737:24352 233.09448:480 233.11784:392 234.04092:3439 235.03479:8614 236.03708:788	24135	30734	23028	0	19269	18250	0	0	0	0	0	0	0	0	0	0	31491	0	0	0	0	0	0	0	0	0
pos_5669	8.43	319.096	w/o MS2:PHENOLPHTHALEIN	[M+H]+		0.008547009	TRUE	C18H30O4	nan	F	44257		nan	NA	-1	-1	-1	-1	-1	16.4613	population_46	319.09598:10377 320.09933:4963 321.10269:545	225.0531:1239	0	0	0	0	0	0	0	0	0	0	0	0	0	0	0	0	0	0	0	0	0	0	0	0	0	0
pos_5676	1.77	319.1365	w/o MS2:PD-160725 2-hydroxyethanesulfonate	[M+Na]+	adduct linked to 5108_[M+H]+	0.4615385	TRUE	C6H14N2O2		F	103476			NA	-1	-1	-1	-1	-1	10.80882	patients1_30	319.13654:12629 320.13989:3558 321.14325:922	139.03839:213 319.13446:1908	0	0	0	36270	0	30780	35417	39408	0	39901	39715	34037	31166	37940	34681	38573	40070	0	0	0	0	0	0	0	0	0
pos_5677	5.82	319.1577	w/o MS2:Asn Ser Val	[M+H]+	ion correlated with 1913; ion correlated with 1927; ion correlated with 502; ion correlated with 2492; ion correlated with 8465	0.1880342	TRUE	C21H34O2		F	16173			NA	-1	-1	-1	-1	-1	22.88269	patients0_12	319.15775:30679 320.1611:12694 321.16446:1818	190.05322:532 207.05235:243 221.07268:2722 222.07814:877 235.08813:216	36333	38276	29397	38493	0	30251	0	30203	31139	31499	27662	0	31109	27890	0	0	28131	0	0	0	0	0	0	0	0	0
pos_5682	9.79	319.1872	w/o MS2:Ubiquinone (Q2)	[M+H]+	similar chromatogram in higher mz_6794	0.3846154	FALSE	C21H34O5		F	226			NA	-1	-1	-1	-1	-1	8.78363	patients0_71	319.18723:14309 320.19058:4794 321.19394:1113		0	0	18635	0	0	0	0	0	19471	22589	0	23135	19584	21540	20941	21043	26774	0	0	0	0	0	17328	0	0	0
pos_5683	9.2	319.2028	w/o MS2:Lys Ala Thr	[M+H]+	ion correlated with 2573; ion correlated with 6243; adduct linked to 6243_[M+Na]+	0.02564103	TRUE	C17H20N4O6S		F	18008			NA	-1	-1	-1	-1	-1	22.41423	patients1_51	319.20276:45775 320.20611:12648 321.20947:1801	194.11668:4328 195.12172:882 303.30176:251	0	0	0	0	0	0	0	0	0	0	0	0	0	0	0	0	0	0	0	0	0	0	0	0	0	0
pos_5684	13.17	319.2259	w/o MS2:9R,10S-EpOME	[M+Na]+	adduct linked to 5119_[M+H]+	0.2051282	TRUE	C15H24O4	nan	F	43441		nan	NA	-1	-1	-1	-1	-1	9.059108	population_117	319.22498:8850 320.22833:3703 321.23169:1108	123.11674:269	0	0	0	0	0	0	0	0	0	0	0	50559	58074	68688	66109	50980	53773	0	96638	0	0	0	0	0	0	0
pos_5685	9.72	319.2263	w/o MS2:Rhinocerotinoic acid; (2E)-3-Methyl-5-[(8aS)-2,5,5,8a-tetramethyl-3-oxo-3,4,4a,5,6,7,8,8a-octahydro-1-naphthalenyl]-2-pentenoic acid	[M+H]+		0.008547009	FALSE	C11H19N3O8		F	985052			NA	-1	-1	-1	-1	-1	19.38482	patients0_44	319.22629:11333 320.22964:3316 321.233:1092		0	0	0	0	0	0	0	0	0	0	0	0	0	0	0	0	0	0	0	0	0	0	0	0	0	0
pos_5686	0.98	319.2603	w/o MS2:Allopregnanolone	[M+H]+		0.008547009	TRUE	C15H20O3	nan	F	41883		nan	NA	-1	-1	-1	-1	-1	18.87857	patients0_12	319.26031:7224 320.26366:5945 321.26702:680	102.1297:289	0	0	0	0	0	0	0	0	0	0	0	0	0	0	0	0	0	0	0	0	0	0	0	0	0	0
pos_5698	1.25	320.1668	w/o MS2:Val Val Cys	[M+H]+		0.0940171	FALSE	C24H29N3O2		F	16205			NA	-1	-1	-1	-1	-1	8.951417	QC0	320.16681:3693 321.17016:2158 322.17352:1009		0	0	0	25030	31337	30216	34654	36642	0	32445	32022	0	33037	0	37724	35270	40427	0	0	0	0	0	0	0	0	0
pos_5699	7.16	320.2061	w/o MS2:JWH 251	[M+H]+		0.08547009	FALSE	C23H27N3O4	nan	F	64769		nan	NA	-1	-1	-1	-1	-1	9.269929	QC2	320.20615:4687 321.2095:1183 322.21286:388		0	0	0	22458	24241	28663	26778	0	31258	27095	27622	29343	0	27477	29666	0	0	0	0	0	0	0	0	0	0	0
pos_5708	5.9	321.0934	w/o MS2:Barceloneic acid A	[M+H]+		0.03418804	FALSE	C13H25N3O5S1		F	985080			NA	-1	-1	-1	-1	-1	16.02299	population_15	321.09344:3800 322.09679:663 323.10015:0		0	0	0	0	0	0	0	0	0	0	0	0	0	0	0	0	0	13605	0	0	0	0	0	0	0	0
pos_5711	8.57	321.1238	w/o MS2:Met Asn Gly	[M+H]+	found in higher mz's MsMs_6175	0.008547009	TRUE	C14H16N2O8		F	17934			NA	-1	-1	-1	-1	-1	26.21656	population_51	321.12378:17622 322.12713:12433 323.13049:2362	55.01858:339 77.0379:639 83.04922:334 94.0644:241 118.07047:217 144.07909:303 172.07462:238	0	0	0	0	0	0	0	0	0	0	0	0	0	0	0	0	0	0	0	0	0	0	0	0	0	0
pos_5714	6.03	321.1305	w/o MS2:Triciribine	[M+Na]+	adduct linked to 5169_[M+H]+	0.01709402	FALSE	C34H32ClFeN4O4	nan	F	45227		16009-13-5	NA	-1	-1	-1	-1	-1	36.55252	BLANK	321.13046:6131 322.13381:2222 323.13717:325		0	0	0	0	0	0	0	0	0	0	0	0	0	0	0	0	0	0	0	0	0	0	0	0	0	0
pos_5715	11.31	321.1405	w/o MS2:Ser Asn Thr	[M+H]+	similar chromatogram in higher mz_7011; adduct linked to 6302_[M+Na]+; similar chromatogram in higher mz_7486; similar chromatogram in higher mz_8186	0.8547009	TRUE	C18H28N4O5S		F	16004			NA	-1	-1	-1	-1	-1	106.2661	population_50	321.14053:143267 322.14388:81713 323.14724:9583	229.07852:5504 230.08171:1280 321.14053:16326 321.23364:207	110544	119745	129950	152438	145266	138349	175198	165601	172544	169780	158546	179517	184232	177288	177613	169277	187149	204267	172426	96715	146314	189530	226228	70533	207706	388777
pos_5718	1.23	321.2005	w/o MS2:(&amp;plusmn;)&amp;alpha;-CMBHC	[M+H]+		0.008547009	FALSE	C16H18N2S	nan	F	44834		37707-23-6	NA	-1	-1	-1	-1	-1	17.6067	patients1_35	321.2005:4644 322.20385:1966 323.20721:0		0	0	0	0	0	0	0	0	0	0	0	0	0	0	0	0	0	0	0	0	0	0	0	0	0	0
pos_5722	10.48	321.2424	w/o MS2:20-HETE	[M+H]+	ion correlated with 5284	0.05982906	TRUE	C9H16N4OS		F	3843			NA	-1	-1	-1	-1	-1	25.90478	population_11	321.2424:14696 322.24575:5114 323.24911:796	69.06828:217 95.08477:274	0	0	0	0	0	0	0	0	0	0	0	0	0	0	0	0	0	0	0	0	0	0	0	0	0	0
pos_5735	10.56	322.0667	(&amp;plusmn;)-Clopidogrel	[M+H]+		0.6068376	TRUE	C18H32O3		P	96513			NA	-1	-1	811.2407	875.5461	833.3333	290.2284	population_59	322.0661:103973 323.06945:24790 324.07281:54770	57.07005:316 77.03855:256 91.05455:554 105.03224:333 125.01556:1614 126.01803:234 127.01297:550 152.02545:1108 154.02205:331 155.02513:6709 156.02794:617 157.02293:1554 183.01833:639 184.05251:514 185.01627:368	93322	91409	104251	121761	114114	95561	112758	108628	103298	111189	111189	116895	114425	124851	124135	128684	171534	0	0	0	0	44471	17029	73454	0	0
pos_5739	2.05	322.1217	w/o MS2:Ser Asp Thr	[M+H]+		0.01709402	FALSE	C22H36O3		F	16377			NA	-1	-1	-1	-1	-1	12.0378	population_62	322.12173:7443 323.12508:1567 324.12844:1086		0	0	0	0	0	0	0	0	0	0	0	0	0	0	0	0	0	0	0	0	0	0	0	0	0	0
pos_5740	5.57	322.1455	w/o MS2:Pyriproxyfen	[M+H]+	ion correlated with 11773; ion correlated with 11472; ion correlated with 11838; ion correlated with 12066	0.008547009	FALSE	C13H21N3O6S1	nan	F	72404		nan	NA	-1	-1	-1	-1	-1	11.31587	patients1_38	322.14551:3114 323.14886:0 324.15222:513		0	0	0	0	0	0	0	0	0	0	0	0	0	0	0	0	0	0	0	0	0	0	0	0	0	0
pos_5742	7.87	322.1539	w/o MS2:Thr Thr Thr	[M+H]+	ion correlated with 6458; ion correlated with 7382; ion correlated with 7611; ion correlated with 7817; ion correlated with 6868; found in higher mz's MsMs_6868	0.008547009	FALSE	C14H17IN2O2		F	20148			NA	-1	-1	-1	-1	-1	16.39637	population_51	322.1539:8861 323.15725:2501 324.16061:697		0	0	0	0	0	0	0	0	0	0	0	0	0	0	0	0	0	0	0	0	0	0	0	0	0	0
pos_5743	8.77	322.1797	w/o MS2:RCS-4 3-methoxy isomer	[M+H]+		0.008547009	TRUE	C13H21N5O5	nan	F	96666		nan	NA	-1	-1	-1	-1	-1	9.921319	population_20	322.17966:9623 323.18301:5944 324.18637:385	96.04508:246 129.06963:375 130.07509:214 169.78481:262 322.17773:243	0	0	0	0	0	0	0	0	0	0	0	0	0	0	0	0	0	0	0	0	0	0	0	0	0	0
pos_5744	4.11	322.1857	w/o MS2:Phe Arg	[M+H]+	ion correlated with 5397; ion correlated with 5509; ion correlated with 6088	0.008547009	FALSE	C29H46N6O9	nan	F	23741		nan	NA	-1	-1	-1	-1	-1	19.46294	patients1_52	322.1857:6589 323.18905:1856 324.19241:0		0	0	0	0	0	0	0	0	0	0	0	0	0	0	0	0	0	0	0	0	0	0	0	0	0	0
pos_5746	14.15	322.2736	w/o MS2:&amp;alpha;-Linolenoyl Ethanolamide	[M+H]+	similar chromatogram in higher mz_9251; similar chromatogram in higher mz_6708	0.1111111	TRUE	C16H20O5	nan	F	36742		nan	NA	-1	-1	-1	-1	-1	22.41349	population_17	322.27359:9883 323.27694:5692 324.2803:462	291.2291:377	0	0	0	0	0	0	0	0	0	0	0	0	0	0	0	0	0	0	0	0	0	0	0	0	0	0
pos_5752	9.13	323.1025	w/o MS2:Asn Cys Ser	[M+H]+		0.03418804	TRUE	C31H30N6O10S		F	17487			NA	-1	-1	-1	-1	-1	21.43702	population_51	323.10248:20400 324.10583:9513 325.10919:1283	67.05348:775 92.0516:268 93.03426:417 93.05703:253 94.06565:337 95.04871:214 104.04941:370 111.04473:380 120.04427:844 132.08029:368 146.09496:437 158.061:210 158.09691:663 160.1104:459 168.07982:290 174.09183:213 185.10559:357 186.09048:1122 188.10715:306 211.08629:608 214.08577:2374 215.08871:342 235.08217:257 253.09621:2057 263.07959:2455 265.09937:285 279.14737:234 291.07428:435 307.14264:982…	0	0	0	0	0	0	0	0	0	0	0	0	0	0	0	0	0	0	0	0	0	0	0	0	0	0
pos_5765	10.84	323.2211	w/o MS2:(&amp;plusmn;)8-GINGEROL	[M+H]+		0.04273504	FALSE	C14H28N6O4	nan	F	84966		nan	NA	-1	-1	-1	-1	-1	13.74319	population_11	323.22113:8219 324.22448:2612 325.22784:464		0	0	0	0	0	0	0	0	0	0	0	0	0	0	0	0	0	0	0	0	0	0	0	0	0	0
pos_5772	10.56	324.0638	w/o MS2:5"-CMP	[M+H]+	ion correlated with 5735	0.5384616	FALSE	C12H17NO3		F	3452			NA	-1	-1	-1	-1	-1	97.13467	population_20	324.06384:671854 325.06719:180228 326.07055:47884		35365	36633	39147	49370	41761	32479	43842	40376	37791	42967	41645	39307	38997	50322	49761	45008	66181	0	0	0	0	18672	0	27567	0	0
pos_5775	0.87	324.1028	w/o MS2:Ala Cys Met	[M+Na]+	adduct linked to 5237_[M+H]+	0.2307692	TRUE	C18H16ClN3O7		F	18170			NA	-1	-1	-1	-1	-1	19.12311	patients1_35	324.10284:24904 325.10619:10479 326.10955:1647	162.05022:2917 174.04689:232 264.9899:267	33648	37616	38901	45878	45860	38646	0	29111	32880	0	0	0	34012	0	0	0	0	0	0	0	0	0	0	0	0	0
pos_5776	5.35	324.1376	w/o MS2:Gliclazide	[M+H]+	ion correlated with 9375; ion correlated with 10173; found in higher mz's MsMs_9375	0.008547009	FALSE	C6H11NO2		F	3114			NA	-1	-1	-1	-1	-1	21.01722	patients1_6	324.1376:4403 325.14095:1303 326.14431:974		0	0	0	0	0	0	0	0	0	0	0	0	0	0	0	0	0	0	0	0	0	0	0	0	0	0
pos_5777	10.05	324.1398	Gliclazide	[M+H]+	adduct linked to 6389_[M+Na]+; found in higher mz's MsMs_12116	0.1794872	TRUE	C21H39NO4	nan	P	3114		nan	NA	-1	-1	949.0829	968.5903	850	1301.548	population_50	324.13983:3219135 325.14318:2428337 326.14654:709688	55.0455:445 56.04:347 58.04309:212 61.03067:520 65.02929:3709 66.03191:479 67.0446:2308 68.04177:992 69.04773:235 69.06104:633 70.05535:950 71.01472:2935 71.05285:222 77.02874:562 79.04512:961 80.03915:219 80.05258:483 81.06027:9660 81.09373:296 82.06347:493 83.0754:434 91.0442:106769 91.35117:208 92.04813:6961 93.05899:2233 95.0756:1886 96.07365:262 108.07023:381 109.07767:441 110.08598:74181 11…	1157564	1600241	1677399	1690418	1587462	1040448	1298731	1225810	994847	1075843	1244665	1023588	1135015	951355	1175213	1051431	1591657	0	0	0	0	0	0	0	0	0
pos_5780	1.18	324.1478	w/o MS2:Ala Tyr Ala	[M+NH4]+	adduct linked to 5369_[M+H]+	0.1111111	TRUE	C20H22N2O6		F	17777			NA	-1	-1	-1	-1	-1	35.21523	patients1_54	324.14777:44592 325.15112:9649 326.15448:1563	70.06393:354 91.0535:1687 95.04903:270 98.05992:4082 119.04899:1167 123.04321:1515 126.05264:264 136.07399:1520 137.05786:223 137.07898:252 147.0448:459	0	0	0	0	32395	0	58538	33698	69601	64635	30280	42427	58576	57864	80671	64422	89256	0	0	0	0	0	0	0	0	0
pos_5781	2.4	324.166	w/o MS2:Ala Pro His	[M+H]+		0.008547009	FALSE	C20H30N6O9	nan	F	20601		nan	NA	-1	-1	-1	-1	-1	15.2295	patients1_6	324.16595:3191 325.1693:733 326.17266:0		0	0	0	0	0	0	0	0	0	0	0	0	0	0	0	0	0	0	0	0	0	0	0	0	0	0
pos_5782	9.43	324.1781	w/o MS2:CAY10449	[M+Na]+	ion correlated with 5250; adduct linked to 5250_[M+H]+	0.008547009	FALSE	C15H24N2O2	C07526	F	44915		94-24-6	NA	-1	-1	-1	-1	-1	14.30157	patients0_23	324.17813:4198 325.18148:1530 326.18484:287		0	0	0	0	0	0	0	0	0	0	0	0	0	0	0	0	0	0	0	0	0	0	0	0	0	0
pos_5783	7.04	324.1964	w/o MS2:PIPERIDOLATE	[M+H]+	ion correlated with 6278	0.008547009	TRUE	C42H64O17	nan	F	44172		nan	NA	-1	-1	-1	-1	-1	31.33959	population_20	324.19638:8926 325.19973:6154 326.20309:750	91.05426:586 128.05873:220 129.06976:500	0	0	0	0	0	0	0	0	0	0	0	0	0	0	0	0	0	0	0	0	0	0	0	0	0	0
pos_5784	13.24	324.2166	w/o MS2:N-3-oxo-tetradec-7(Z)-enoyl-L-Homoserine lactone	[M+H]+		0.5897436	TRUE	C15H25N5O4S1	nan	F	45495		nan	NA	-1	-1	-1	-1	-1	48.63465	QC3	324.21661:19366 325.21996:7063 326.22332:1002	123.1186:209 149.02078:374	39562	0	0	41288	46156	103607	42038	43156	0	46520	85767	105226	166917	189484	172477	158386	144906	75829	0	149158	140419	144186	90010	77902	39260	0
pos_5786	13.37	324.2902	w/o MS2:Linoleoyl Ethanolamide	[M+H]+		0.4102564	TRUE	C26H26O6		F	3718			NA	-1	-1	-1	-1	-1	49.75632	population_17	324.29019:20426 325.29354:6593 326.2969:1055	55.05431:455 67.0541:232 95.08623:240	0	48167	0	56770	0	0	0	0	0	0	0	0	0	0	0	0	0	0	0	0	0	0	0	0	0	94935
pos_5787	16.46	324.3249	w/o MS2:N-Cyclohexanecarbonyltetradecylamine	[M+H]+		0.8974359	TRUE	C9H6O2	C05851	F	45013		91-64-5	NA	-1	-1	-1	-1	-1	108.8599	patients1_4	324.32486:63714 325.32821:23855 326.33157:4472	55.05391:588 57.06948:1725 69.06924:723 71.08266:326 72.08011:216	87480	54528	25668	70705	78380	186956	99396	109402	123264	137781	136427	141692	336598	420654	457367	491538	487856	36182	62609	74918	65441	58084	42882	0	41322	101676
pos_5794	10.08	325.1371	w/o MS2:Abu-Ile-OH	[M+H]+	ion correlated with 5777	0.008547009	FALSE	C13H21N3O8	nan	F	65250		nan	NA	-1	-1	-1	-1	-1	81.28663	QC16	325.13715:27203 326.1405:14365 327.14386:1759		198684	0	0	0	0	0	0	0	0	0	0	0	0	0	0	0	0	0	0	0	0	0	0	0	0	0
pos_5801	7.37	325.1548	w/o MS2:p-Hydroxyphenylbutazone	[M+H]+	ion correlated with 9599; ion correlated with 6173; ion correlated with 9915	0.008547009	TRUE	C17H16O4		F	1840			NA	-1	-1	-1	-1	-1	18.67339	population_51	325.15479:13555 326.15814:4354 327.1615:358	83.04749:236 146.06044:243 186.0905:204 214.08281:366 307.14697:226	0	0	0	0	0	0	0	0	0	0	0	0	0	0	0	0	0	0	0	0	0	0	0	0	0	0
pos_5806	8.91	325.1995	w/o MS2:Quinine	[M+H]+		0.008547009	FALSE	C23H22O6		F	2229			NA	-1	-1	-1	-1	-1	8.906779	patients1_6	325.19946:4855 326.20281:1399 327.20617:604		0	0	0	0	0	0	0	0	0	0	0	0	0	0	0	0	0	0	0	0	0	0	0	0	0	0
pos_5811	9.82	325.2367	w/o MS2:TOFA	[M+H]+	adduct linked to 6439_[M+Na]+	0.03418804	FALSE	C27H53N9O6S	nan	F	34518		nan	NA	-1	-1	-1	-1	-1	23.7201	patients1_48	325.23672:7851 326.24007:1789 327.24343:1019		0	0	0	0	0	0	0	0	0	0	0	0	0	0	0	0	0	0	0	0	0	0	0	0	0	0
pos_5819	4.62	326.0436	w/o MS2:Flumetsulam	[M+H]+		0.05982906	FALSE	C19H30N6O5	nan	F	72614		nan	NA	-1	-1	-1	-1	-1	21.38112	population_20	326.04364:15366 327.04699:3432 328.05035:719		0	0	0	0	0	0	0	0	0	0	0	0	0	0	0	0	0	0	0	0	0	0	0	0	0	0
pos_5823	3.51	326.0802	w/o MS2:Diniconazole	[M+H]+		0.1538462	TRUE	C16H32N6O4S1	nan	F	72496		nan	NA	-1	-1	-1	-1	-1	16.94593	population_20	326.0802:21664 327.08355:7074 328.08691:11184	158.08325:201 169.00536:318 170.03847:279 198.03326:901	0	0	59732	0	0	0	51915	0	69223	68591	74243	72572	71786	76254	71408	76677	77548	0	0	0	0	0	0	0	0	0
pos_5824	4.85	326.1119	w/o MS2:Phe Cys Gly	[M+Na]+	adduct linked to 5303_[M+H]+	0.008547009	FALSE	C22H42N6O7	nan	F	23063		nan	NA	-1	-1	-1	-1	-1	13.57036	patients1_54	326.11188:3646 327.11523:784 328.11859:237		0	0	0	0	0	0	0	0	0	0	0	0	0	0	0	0	0	0	0	0	0	0	0	0	0	0
pos_5827	10.06	326.1331	w/o MS2:Ser Gly Tyr	[M+H]+	ion correlated with 12366; ion correlated with 729; ion correlated with 12116; ion correlated with 1094; ion correlated with 5777; ion correlated with 5794	0.01709402	FALSE	C26H40O2		F	15694			NA	-1	-1	-1	-1	-1	24.60671	QC16	326.13312:8197 327.13647:3062 328.13983:683		57520	0	0	0	0	0	0	0	0	0	0	0	0	0	0	53837	0	0	0	0	0	0	0	0	0	0
pos_5828	3.28	326.1431	w/o MS2:CAY10486	[M+H]+		0.01709402	FALSE	C15H21F3N2O2	C07571	F	44931		54739-18-3	NA	-1	-1	-1	-1	-1	9.351619	patients1_13	326.14313:3501 327.14648:919 328.14984:760		0	0	0	0	0	0	0	0	0	0	0	0	0	0	0	0	0	0	0	0	0	0	0	0	0	0
pos_5832	6.64	326.2087	w/o MS2:Pro Pro Ile	[M+H]+	similar chromatogram in higher mz_6131	0.04273504	TRUE	C35H47NO9		F	19177			NA	-1	-1	-1	-1	-1	31.68843	patients0_8	326.20868:20082 327.21203:10329 328.21539:1069	58.06444:3414 59.04713:265 219.11339:741 308.19696:540	0	0	0	0	0	0	0	0	0	0	0	0	0	0	0	0	0	0	0	0	0	0	0	0	0	0
pos_5835	8.77	326.2328	w/o MS2:N-3-oxo-tetradecanoyl-L-Homoserine lactone	[M+H]+		0.008547009	FALSE	C17H28N6O4	nan	F	64792		nan	NA	-1	-1	-1	-1	-1	20.84525	patients1_54	326.23282:5610 327.23617:1402 328.23953:350		0	0	0	0	0	0	0	0	0	0	0	0	0	0	0	0	0	0	0	0	0	0	0	0	0	0
pos_5836	6.58	326.2531	w/o MS2:TOLTERODINE	[M+H]+		0.008547009	FALSE	C28H35N3O5	nan	F	43895		nan	NA	-1	-1	-1	-1	-1	13.68725	patients1_1	326.25314:3164 327.25649:400 328.25985:306		0	0	0	0	0	0	0	0	0	0	0	0	0	0	0	0	0	0	0	0	0	0	0	0	0	0
pos_5843	5.58	326.9933	w/o MS2:NICOLSAMIDE	[M+H]+		0.008547009	FALSE	C16H20O9	nan	F	44222		nan	NA	-1	-1	-1	-1	-1	13.96813	patients1_13	326.99335:3267 327.9967:763 329.00006:1476		0	0	0	0	0	0	0	0	0	0	0	0	0	0	0	0	0	0	0	0	0	0	0	0	0	0
pos_5852	6.22	327.1076	w/o MS2:Bilobalide	[M+H]+		0.008547009	FALSE	C13H26N4O4	nan	F	73567		nan	NA	-1	-1	-1	-1	-1	14.01761	patients1_5	327.1076:4632 328.11095:1546 329.11431:490		0	0	0	0	0	0	0	0	0	0	0	0	0	0	0	0	0	0	0	0	0	0	0	0	0	0
pos_5853	1.66	327.1185	w/o MS2:Val-Thr-OH	[M+H]+		0.01709402	FALSE	C25H29N5O5	nan	F	65103		nan	NA	-1	-1	-1	-1	-1	13.16858	patients0_20	327.1185:7075 328.12185:1622 329.12521:552		0	0	0	0	0	0	0	0	0	0	0	0	0	0	0	0	0	0	0	0	0	0	0	0	0	0
pos_5854	10.63	327.1224	w/o MS2:2-METHYL-5,7,8-TRIMETHOXYISOFLAVONE	[M+H]+	ion correlated with 5413; ion correlated with 6478	0.008547009	FALSE	C7H7NO2	nan	F	44624		13115-43-0	NA	-1	-1	-1	-1	-1	7.831536	patients1_79	327.12238:3899 328.12573:1308 329.12909:390		0	0	0	0	0	0	0	0	0	0	0	0	0	0	0	0	0	0	0	0	0	0	0	0	0	0
pos_5857	9.69	327.1408	w/o MS2:His Asn Gly	[M+Na]+	ion correlated with 5331; adduct linked to 5331_[M+H]+	0.05982906	TRUE	C22H26N2O7		F	18061			NA	-1	-1	-1	-1	-1	37.11578	patients1_53	327.14081:56690 328.14416:15448 329.14752:3145	327.14047:640	0	0	0	0	0	0	0	0	0	0	0	0	15551	16835	19723	20362	26226	0	0	0	0	0	0	0	0	0
pos_5858	7.65	327.1677	w/o MS2:Pro Pro Asn	[M+H]+		0.008547009	FALSE	C25H39N5O8	nan	F	22094		nan	NA	-1	-1	-1	-1	-1	16.04365	patients1_51	327.16769:5250 328.17104:2490 329.1744:0		0	0	0	0	0	0	0	0	0	0	0	0	0	0	0	0	0	0	0	0	0	0	0	0	0	0
pos_5859	9.8	327.17	w/o MS2:Dimoxystrobin	[M+H]+	ion correlated with 8155; adduct linked to 6483_[M+Na]+	0.01709402	TRUE	C7H8O		F	263522			NA	-1	-1	-1	-1	-1	19.40215	population_51	327.16995:37601 328.1733:14224 329.17666:2524	71.08555:519 99.07992:398 120.04468:377 136.03912:444 178.05081:1106 179.05415:422 211.08545:309 218.11745:362 234.11098:488 309.15729:259	0	0	0	0	0	0	0	0	0	0	0	0	0	0	0	0	0	0	0	0	0	0	0	0	0	0
pos_5860	10.69	327.1705	w/o MS2:Dimoxystrobin	[M+H]+	ion correlated with 5798; adduct linked to 6482_[M+Na]+	0.01709402	TRUE	C12H25N3O3	nan	F	263522		nan	NA	-1	-1	-1	-1	-1	37.22321	population_51	327.1705:61301 328.17385:26403 329.17721:3909	57.07023:406 69.06953:315 71.08619:449 92.04998:661 93.05724:1136 99.08096:410 125.05997:649 168.08368:216 183.09094:360 185.10725:3527 186.10939:586 211.08707:2823 212.08849:1052 253.09641:1234 263.15335:560 309.15939:1469	0	0	0	0	0	0	0	0	0	0	0	0	0	0	0	0	0	0	0	0	0	0	0	0	0	0
pos_5866	9.19	327.2327	w/o MS2:(&amp;plusmn;)4-HDoHE	[M+H]+		0.01709402	FALSE	C20H22O4	nan	F	36439		nan	NA	-1	-1	-1	-1	-1	17.3458	patients1_51	327.23267:7983 328.23602:96787 329.23938:16949		0	0	0	0	0	0	0	0	0	0	0	0	0	0	0	0	0	0	0	0	0	0	0	0	0	0
pos_5868	13.8	327.3078	w/o MS2:Arachidonic Acid methyl ester-d8	[M+H]+		0.1709402	FALSE	C17H33N5O6	nan	F	96525		nan	NA	-1	-1	-1	-1	-1	21.03038	population_11	327.30783:27696 328.31118:4266 329.31454:378		0	0	0	0	0	0	0	0	0	0	0	0	0	0	0	0	0	32463	0	87174	46417	35999	0	0	0	0
pos_5878	3.52	328.0777	w/o MS2:Asn-Ser-OH	[M+H]+	ion correlated with 6325	0.01709402	FALSE	C17H30N8O4	nan	F	65147		nan	NA	-1	-1	-1	-1	-1	24.68721	population_20	328.0777:7395 329.08105:2755 330.08441:303		0	0	0	0	0	0	0	0	0	0	0	0	0	0	0	0	0	0	0	0	0	0	0	0	0	0
pos_5883	4.6	328.1078	w/o MS2:Bisindolylmaleimide IV	[M+H]+		0.04273504	FALSE	C16H29N3O6S1	nan	F	45524		nan	NA	-1	-1	-1	-1	-1	16.28411	QC14	328.10779:4554 329.11114:1050 330.1145:3632		0	20123	21769	19606	0	0	0	0	0	0	0	0	0	0	15137	0	0	0	0	0	0	0	0	0	0	0
pos_5889	6.82	328.1551	w/o MS2:BOLDINE	[M+H]+	ion correlated with 10769; ion correlated with 2223; ion correlated with 13517; found in higher mz's MsMs_10769	0.008547009	TRUE	C20H34O5	nan	F	43941		nan	NA	-1	-1	-1	-1	-1	31.57348	patients1_79	328.15509:11500 329.15844:7492 330.1618:856	328.15305:583	0	0	0	0	0	0	0	0	0	0	0	0	0	0	0	0	0	0	0	0	0	0	0	0	0	0
pos_5891	4.05	328.1602	w/o MS2:Thr His Ala	[M+NH4]+	ion correlated with 6010; adduct linked to 5459_[M+H]+	0.1880342	TRUE	C16H25N3O3		F	16139			NA	-1	-1	-1	-1	-1	504.0789	patients1_38	328.16022:1483025 329.16357:491164 330.16693:80050	57.03332:362 59.04906:7844 60.05188:434 75.04329:277 77.05971:1905 87.04425:9817 88.04748:888 89.05997:2403 99.04279:713 103.03925:91913 103.0761:17171 104.04369:3210 104.08071:591 105.04273:440 117.05476:529 119.07034:3351 121.08503:1876 131.06978:757 133.086:1753 134.08833:228 143.07037:210 145.04984:255 147.06526:5428 147.1008:589 148.06906:430 161.07877:445 163.09634:4064 164.10065:733 173.06…	191630	181185	236910	240011	257459	286770	319156	328673	317395	325118	302073	307192	337862	307059	320673	333142	268581	0	94278	0	0	0	0	0	0	0
pos_5892	7.15	328.1748	w/o MS2:JWH 073	[M+H]+	similar chromatogram in higher mz_8743	0.03418804	FALSE	C17H28N6O6	nan	F	45477		nan	NA	-1	-1	-1	-1	-1	9.451432	patients1_50	328.17484:5838 329.17819:471 330.18155:451		0	0	0	0	0	0	0	0	0	0	0	0	0	0	0	0	0	0	0	0	0	0	0	0	0	0
pos_5893	3.23	328.1869	w/o MS2:azaperone	[M+H]+	similar chromatogram in higher mz_14387	0.03418804	FALSE	C8H9NO		F	3933			NA	-1	-1	-1	-1	-1	20.36873	patients1_35	328.18686:9123 329.19021:2657 330.19357:615		0	0	0	0	0	0	0	0	0	0	0	0	0	0	0	0	0	0	0	0	0	11799	0	0	0	0
pos_5894	10.25	328.2116	w/o MS2:JWH175	[M+H]+		0.008547009	TRUE	C18H23N5O5	nan	F	85147		nan	NA	-1	-1	-1	-1	-1	87.60542	patients0_23	328.21161:26720 329.21496:7895 330.21832:1102	81.06944:210 84.04376:576 102.05462:392 121.10004:231 130.04883:861 148.06018:1223 163.14558:343 249.05423:362	0	0	0	0	0	0	0	0	0	0	0	0	0	0	0	0	0	0	0	0	0	0	0	0	0	0
pos_5898	10.63	328.2306	w/o MS2:Pro Val Ile	[M+H]+		0.6153846	TRUE	C17H18O3		F	16160			NA	-1	-1	-1	-1	-1	20.10723	patients1_24	328.23056:11520 329.23391:4102 330.23727:1333	141.03644:294	0	0	21345	21981	0	0	0	0	25954	27053	24354	0	30103	30964	26533	30738	33091	36973	0	54851	34391	28842	36395	25618	32315	0
pos_5900	9.11	328.2474	w/o MS2:9-Nitrooleate	[M+H]+		0.974359	TRUE	C21H28O5	C07369	F	44827		50-24-8	NA	-1	-1	-1	-1	-1	67.65199	patients1_77	328.24741:87093 329.25076:24283 330.25412:3110	57.0686:222 60.08158:673 83.08537:299 85.02879:7216 113.09653:433 189.09451:215 269.17325:860 270.17923:217 328.24829:1783	58902	55488	76366	85213	87562	67175	86070	85372	84544	82304	84632	83737	88553	87434	88396	98131	122868	42080	28130	72160	26916	33201	44572	29959	67714	137049
pos_5901	13.09	328.3198	w/o MS2:Stearoylethanolamide	[M+H]+	similar chromatogram in higher mz_8258	0.8461539	FALSE	C29H24O12		F	3720			NA	-1	-1	-1	-1	-1	22.19188	patients1_40	328.31976:8065 329.32311:2350 330.32647:2994		0	0	0	47648	33899	50340	39570	0	0	42572	54644	56067	58584	52698	53224	50850	58736	45278	52147	54564	48241	51917	36389	32554	41816	0
pos_5907	6.01	329.0765	w/o MS2:Ala-Met-OH	[M+H]+	ion correlated with 3908; ion correlated with 6419; ion correlated with 5550; ion correlated with 3257; ion correlated with 5099	0.05128205	TRUE	C24H27N5O6	nan	F	65181		nan	NA	-1	-1	-1	-1	-1	37.12554	population_4	329.07654:19806 330.07989:7030 331.08325:4515	60.08027:209 186.89867:257 195.067:238 222.05429:2329 223.05989:1216 251.05882:1671 252.05952:335 283.0813:318	0	0	0	0	0	0	0	0	0	0	0	0	0	0	0	0	0	0	0	0	0	0	0	0	0	0
pos_5908	1.12	329.0956	w/o MS2:Thr-Ser-OH	[M+H]+		0.7094017	TRUE	C16H31N3O5	nan	F	65148		nan	NA	-1	-1	-1	-1	-1	66.22747	population_59	329.09558:55682 330.09893:17891 331.10229:4540	207.04305:544 225.05385:313 227.03111:226 269.04056:335 329.09473:1191	0	0	0	0	0	0	68819	53844	81691	77347	48493	52607	49039	73305	90589	109888	46641	0	0	0	0	0	0	0	0	46198
pos_5909	7.09	329.1136	w/o MS2:CAY10397	[M+H]+	similar chromatogram in higher mz_6978; similar chromatogram in higher mz_12639	0.01709402	FALSE	C14H27N3O4	nan	F	63042		nan	NA	-1	-1	-1	-1	-1	9.862359	population_51	329.11362:5496 330.11697:2304 331.12033:764		0	0	0	0	0	0	0	0	0	0	0	0	0	0	0	0	0	0	0	0	0	0	0	0	0	0
pos_5910	8.19	329.1488	w/o MS2:Tyr Phe	[M+H]+		0.0940171	FALSE	C24H41N7O10	nan	F	23970		nan	NA	-1	-1	-1	-1	-1	8.519415	population_69	329.14883:9201 330.15218:3533 331.15554:811		0	0	0	0	0	0	0	0	0	0	0	0	0	0	0	0	0	0	0	0	0	0	0	0	0	0
pos_5911	13.98	329.1585	w/o MS2:TIAPRIDE	[M+H]+	ion correlated with 2385; ion correlated with 8105; ion correlated with 8644	0.01709402	TRUE	C32H26O10	nan	F	44330		nan	NA	-1	-1	-1	-1	-1	59.64074	patients1_79	329.15851:35073 330.16186:15660 331.16522:2752	61.02902:524 111.00709:602 129.01852:2899 130.02245:406 139.00313:2382 185.08105:434	0	0	0	0	0	0	0	0	0	0	0	0	0	0	0	0	0	0	0	0	0	0	0	0	0	0
pos_5912	1.77	329.1694	w/o MS2:Methotrimeprazine	[M+H]+	ion correlated with 4456; ion correlated with 8467; ion correlated with 5309; ion correlated with 1167; ion correlated with 6399; ion correlated with 3743; adduct linked to 6399_[M+NH4]+	0.1282051	FALSE	C13H20N2O2		F	1189			NA	-1	-1	-1	-1	-1	9.692975	QC7	329.16943:5368 330.17278:2432 331.17614:2053		25448	25150	34025	40581	0	33282	29486	32698	0	40063	39183	32042	31825	29849	29323	35217	36967	0	0	0	0	0	0	0	0	0
pos_5913	7.89	329.1816	w/o MS2:Val Pro Asn	[M+Na]+	adduct linked to 5377_[M+H]+	0.01709402	FALSE	C14H8Cl3F3N2O		F	18704			NA	-1	-1	-1	-1	-1	6.373553	patients1_51	329.18158:4469 330.18493:1232 331.18829:708		0	0	0	0	0	0	0	0	0	0	0	0	0	0	0	0	0	0	0	0	0	0	0	0	0	0
pos_5914	5.17	329.196	w/o MS2:Pro Arg Gly	[M+H]+	similar chromatogram in higher mz_6430; similar chromatogram in higher mz_9945	0.008547009	FALSE	C24H22N2O7		F	17861			NA	-1	-1	-1	-1	-1	62.4296	patients0_49	329.19601:12579 330.19936:4395 331.20272:0		0	0	0	0	0	0	0	0	0	0	0	0	0	0	0	0	0	0	0	0	0	0	0	0	0	0
pos_5917	14.54	329.2469	w/o MS2:(4Z,7Z,10Z,13Z,16Z,19Z)-4,7,10,13,1 6,19-Docosahexaenoic acid	[M+H]+	similar chromatogram in higher mz_8171	0.8632479	TRUE	C14H16N4O3		F	3457			NA	-1	-1	-1	-1	-1	37.12006	population_17	329.24695:25510 330.2503:14486 331.25366:2552	55.05387:293 67.05433:341 71.04871:204 79.05325:617 91.05315:785 105.06865:416 133.10023:214 143.08395:241 147.11459:215	69453	55815	52991	60285	54884	71874	56051	49384	59198	54104	73286	74864	106893	90942	84476	100982	107538	68418	103556	78570	47182	28849	44521	0	60259	0
pos_5925	5.86	330.0328	w/o MS2:CAY10649	[M+Na]+	adduct linked to 5391_[M+H]+	0.5042735	TRUE	C18H25N3O6	nan	F	96450		nan	NA	-1	-1	-1	-1	-1	64.59264	population_20	330.03278:125474 331.03613:61340 332.03949:128216	228.0844:493 229.08449:253 330.03439:243	42079	35737	34528	35379	38336	35588	42295	37941	0	32570	37237	41587	36024	36459	42251	44594	40296	0	0	0	0	0	0	18149	0	0
pos_5928	5.41	330.1244	w/o MS2:Ala Cys His	[M+H]+		0.2649573	TRUE	C24H24N2O6		F	18209			NA	-1	-1	-1	-1	-1	20.24514	patients0_81	330.12439:28801 331.12774:10392 332.1311:2910	119.06074:728 122.05922:425 123.0677:426 154.02985:2317 156.02309:259	0	0	0	0	0	0	0	0	0	0	0	0	0	0	0	0	0	17886	36417	0	43810	0	0	80705	0	22201
pos_5931	4.38	330.1366	w/o MS2:His Ser Ser	[M+H]+		0.008547009	TRUE	C25H22O10		F	18463			NA	-1	-1	-1	-1	-1	79.94915	population_74	330.13663:22400 331.13998:9218 332.14334:3379	58.06514:3732 59.06709:236	0	0	0	0	0	0	0	0	0	0	0	0	0	0	0	0	0	0	0	0	0	0	0	0	0	0
pos_5934	4.88	330.1911	w/o MS2:Thymolglucoside; 1-O-Thymyl-?-D-glucopyranoside; 2-Isopropyl-5-methylphenyl ?-D-glucopyranoside	[M+H]+		0.1538462	FALSE	C11H18N4O7		F	985017			NA	-1	-1	-1	-1	-1	17.17109	patients1_54	330.19107:9475 331.19442:2832 332.19778:419		0	0	0	0	0	0	0	0	0	0	0	0	0	0	0	0	0	15610	0	0	0	0	0	0	31573	0
pos_5935	7.3	330.2061	w/o MS2:Pro Thr Leu	[M+H]+		0.008547009	FALSE	C14H12O3		F	19982			NA	-1	-1	-1	-1	-1	20.26134	patients0_33	330.20609:6342 331.20944:2404 332.2128:433		0	0	0	0	0	0	0	0	0	0	0	0	0	0	0	0	0	0	0	0	0	0	0	0	0	0
pos_5941	11.4	330.2457	w/o MS2:Val Val Leu	[M+NH4]+	adduct linked to 5519_[M+H]+	0.8803419	TRUE	C12H21NO3		F	15881			NA	-1	-1	-1	-1	-1	35.3741	patients1_66	330.24573:20042 331.24908:10774 332.25244:2223	69.07085:226 193.19679:782 194.19856:243	44186	46415	47138	41744	50439	43653	44595	42908	52175	48543	41813	42698	41191	41961	39453	42224	62899	99029	38782	139926	76490	59316	83539	67008	77500	30647
pos_5946	12.77	330.3355	w/o MS2:(&amp;plusmn;)-CP 47,497-d11	[M+H]+	similar chromatogram in higher mz_10462; similar chromatogram in higher mz_8313; similar chromatogram in higher mz_8873; similar chromatogram in higher mz_8628; similar chromatogram in higher mz_7688	1	TRUE	C15H25N5O5	nan	F	96644		nan	NA	-1	-1	-1	-1	-1	403.8931	patients1_4	330.33548:794555 331.33883:355330 332.34219:37707	57.06948:529 71.08513:219 88.07514:924 106.08543:1648 312.3252:1704 313.32568:307 330.33597:35642	582370	655200	623619	746602	707963	880026	785946	820883	857774	791715	847828	978525	993368	1011886	1024216	1029266	1039309	534265	524195	553526	653711	669017	537658	536282	467635	600014
pos_5950	2.41	331.0471	w/o MS2:Malathion	[M+H]+	ion correlated with 3550	0.008547009	TRUE	C22H21ClN2O8		F	1059			NA	-1	-1	-1	-1	-1	397.242	patients0_18	331.04709:61207 332.05044:7212 333.0538:3956	126.01963:255 163.05446:202 167.01027:216 181.06306:411 207.04326:677 209.02466:321 225.05411:570 251.03271:215 269.04419:436	0	0	0	0	0	0	0	0	0	0	0	0	0	0	0	0	0	0	0	0	0	0	0	0	0	0
pos_5957	3.34	331.1286	w/o MS2:Halofenozide	[M+H]+		0.01709402	FALSE	C13H25N3O5	nan	F	72560		nan	NA	-1	-1	-1	-1	-1	15.22546	patients1_35	331.12857:6047 332.13192:0 333.13528:964		0	0	0	0	0	0	0	0	0	0	0	0	0	0	0	0	0	0	0	0	0	0	0	0	0	0
pos_5961	11.16	331.1534	w/o MS2:Muricarpone B; 1,7-Bis(3,4-dihydroxyphenyl)-3-heptanone	[M+H]+	ion correlated with 5511; adduct linked to 6462_[M+NH4]+	0.05128205	FALSE	C13H25N3O5		F	984993			NA	-1	-1	-1	-1	-1	10.76331	population_50	331.15335:8464 332.1567:3325 333.16006:938		0	0	0	0	0	0	0	0	0	0	0	0	0	0	0	0	0	0	0	0	0	0	0	0	0	0
pos_5962	5.44	331.1587	w/o MS2:Ser Pro Gln	[M+H]+	found in higher mz's MsMs_10345	0.1111111	TRUE	C20H37N7O8	nan	F	21165		nan	NA	-1	-1	-1	-1	-1	8.733037	patients0_69	331.15866:9724 332.16201:5221 333.16537:577	255.11169:205	0	0	0	0	0	0	0	0	0	0	0	0	0	0	0	0	0	0	0	0	0	0	0	0	0	14607
pos_5967	4.2	331.201	w/o MS2:Val Asn Val	[M+H]+		0.01709402	FALSE	C20H34O2		F	15714			NA	-1	-1	-1	-1	-1	11.04054	population_69	331.20102:5128 332.20437:2002 333.20773:520		0	0	0	0	0	0	0	0	0	0	0	0	0	0	0	0	0	0	0	0	0	0	0	0	0	0
pos_5968	6.63	331.2068	w/o MS2:Val Arg Gly	[M+Na]+	adduct linked to 5424_[M+H]+	0.5213675	FALSE	C8H10O		F	18646			NA	-1	-1	-1	-1	-1	11.71454	QC0	331.20679:10109 332.21014:3019 333.2135:811		36254	38858	30350	28349	32761	0	0	37255	28564	26247	0	31143	31747	32709	40260	32187	45720	30378	28646	0	27674	36716	33128	0	24557	34017
pos_5970	10.06	331.2263	w/o MS2:Phomopsidin	[M+H]+		0.008547009	FALSE	C16H28N4O7		F	985491			NA	-1	-1	-1	-1	-1	13.50848	patients0_12	331.22629:3639 332.22964:911 333.233:0		0	0	0	0	0	0	0	0	0	0	0	0	0	0	0	0	0	0	0	0	0	0	0	0	0	0
pos_5971	10.36	331.2268	w/o MS2:17-HYDROXYPROGESTERONE	[M+H]+		0.05982906	FALSE	C24H28ClNO6	nan	F	44235		nan	NA	-1	-1	-1	-1	-1	7.022355	population_29	331.22681:5114 332.23016:1701 333.23352:355		0	0	0	0	0	0	0	0	0	0	0	0	0	0	0	0	0	0	0	0	0	0	0	0	0	0
pos_5976	13.58	331.2613	w/o MS2:11,14-trans-Eicosadienoic acid	[M+H]+		0.008547009	FALSE	C23H42N6O10	nan	F	24088		nan	NA	-1	-1	-1	-1	-1	36.01958	patients0_44	331.26129:8101 332.26464:5012 333.268:764		0	0	0	0	0	0	0	0	0	0	0	0	0	0	0	0	0	0	0	0	0	0	0	0	0	0
pos_5977	13.27	331.2632	w/o MS2:Eicosapentaenoic Acid ethyl ester	[M+H]+		0.008547009	FALSE	C22H29FO4	nan	F	45153		382-67-2	NA	-1	-1	-1	-1	-1	15.89742	population_64	331.26324:5864 332.26659:3293 333.26995:510		0	0	0	0	0	0	0	0	0	0	0	0	0	0	0	0	0	0	0	0	0	0	0	0	0	0
pos_5981	8.41	332.0792	w/o MS2:SC-19220	[M+H]+		0.008547009	FALSE	C23H35N7O4	nan	F	45606		nan	NA	-1	-1	-1	-1	-1	2306.656	patients1_48	332.07922:548773 333.08257:148331 334.08593:44186		0	0	0	0	0	0	0	0	0	0	0	0	0	0	0	0	0	0	0	0	0	0	0	0	0	0
pos_5984	4.62	332.1064	w/o MS2:ISOFENPHOS-METHYL	[M+H]+	ion correlated with 2651; similar chromatogram in higher mz_6042	0.008547009	TRUE	C6H18O24P6		F	263523			NA	-1	-1	-1	-1	-1	131.146	patients0_64	332.10645:27464 333.1098:9645 334.11316:2693	94.06274:230 108.08036:224 121.08881:342 136.0761:2019 146.05887:208 150.09071:834 160.06979:206 180.0488:695 185.10387:210	0	0	0	0	0	0	0	0	0	0	0	0	0	0	0	0	0	0	0	0	0	0	0	0	0	0
pos_5991	6.92	332.1361	w/o MS2:Aldehyde Reactive Probe	[M+H]+		0.01709402	FALSE	C19H23N5O6	nan	F	64672		nan	NA	-1	-1	-1	-1	-1	51.51008	patients1_54	332.13611:31261 333.13946:34727 334.14282:7061		0	0	0	0	0	0	0	0	0	0	0	0	0	0	0	0	0	0	0	0	0	0	0	0	0	0
pos_5992	5.92	332.1537	w/o MS2:Ala Gln Asn	[M+H]+		0.008547009	FALSE	C20H22N2O7		F	17908			NA	-1	-1	-1	-1	-1	16.18067	patients0_41	332.15375:3388 333.1571:611 334.16046:608		0	0	0	0	0	0	0	0	0	0	0	0	0	0	0	0	0	0	0	0	0	0	0	0	0	0
pos_5993	3.2	332.1699	w/o MS2:Cys Pro Ile	[M+H]+		0.1111111	FALSE	C19H18ClN3O4		F	16112			NA	-1	-1	-1	-1	-1	21.03378	patients1_13	332.16986:10973 333.17321:3030 334.17657:419		0	0	0	0	0	0	0	0	0	0	0	0	0	0	0	0	0	20667	0	0	0	12082	14276	0	0	0
pos_5994	4.5	332.2179	w/o MS2:Thr Val Ile	[M+H]+		0.008547009	FALSE	C22H32O3		F	16010			NA	-1	-1	-1	-1	-1	4.418	patients1_50	332.21793:3839 333.22128:1362 334.22464:263		0	0	0	0	0	0	0	0	0	0	0	0	0	0	0	0	0	0	0	0	0	0	0	0	0	0
pos_5995	8.42	332.2335	w/o MS2:Gly Lys Lys	[M+H]+		0.008547009	FALSE	C23H30N6O8	nan	F	20496		nan	NA	-1	-1	-1	-1	-1	5.056067	population_64	332.23346:3275 333.23681:1053 334.24017:574		0	0	0	0	0	0	0	0	0	0	0	0	0	0	0	0	0	0	0	0	0	0	0	0	0	0
pos_6004	3.44	333.0744	w/o MS2:N1-(2-Hydroxyethyl)flurazepam	[M+H]+		0.008547009	FALSE	C20H20N2O3		F	2919			NA	-1	-1	-1	-1	-1	22.94458	patients1_38	333.07437:4855 334.07772:2407 335.08108:1049		0	0	0	0	0	0	0	0	0	0	0	0	0	0	0	0	0	0	0	0	0	0	0	0	0	0
pos_6012	13.74	333.1355	w/o MS2:DUARTIN (-)	[M+H]+		0.02564103	FALSE	C18H26N2O8	nan	F	43647		nan	NA	-1	-1	-1	-1	-1	6.855599	patients0_44	333.13547:5211 334.13882:3063 335.14218:5803		0	0	0	0	0	0	0	0	0	0	0	0	0	0	0	0	0	0	24001	0	0	0	0	0	0	0
pos_6021	5.2	333.1472	w/o MS2:MINAPRINE	[M+H]+		0.008547009	FALSE	C28H51N3O7	nan	F	43473		nan	NA	-1	-1	-1	-1	-1	22.82483	population_74	333.14719:13052 334.15054:2726 335.1539:1439		0	0	0	0	0	0	0	0	0	0	0	0	0	0	0	0	0	0	0	0	0	0	0	0	0	0
pos_6022	6.98	333.1592	w/o MS2:Trp Ala Gly	[M+H]+	similar chromatogram in higher mz_12224	0.008547009	FALSE	C21H32O2		F	16707			NA	-1	-1	-1	-1	-1	22.2218	patients0_70	333.15924:11017 334.16259:8665 335.16595:1417		0	0	0	0	0	0	0	0	0	0	0	0	0	0	0	0	0	0	0	0	0	0	0	0	0	0
pos_6026	5.97	333.1806	w/o MS2:Ser Leu Asn	[M+H]+		0.008547009	FALSE	C20H34O3		F	16415			NA	-1	-1	-1	-1	-1	9.53091	population_11	333.18063:7838 334.18398:2140 335.18734:775		0	0	0	0	0	0	0	0	0	0	0	0	0	0	0	0	0	0	0	0	0	0	0	0	0	0
pos_6030	8.69	333.2058	w/o MS2:7,15-Dihydroxyabieta-8,11,13-trien-18-oic acid	[M+H]+		0.008547009	FALSE	C12H23N3O5		F	985471			NA	-1	-1	-1	-1	-1	3.114455	population_39	333.20578:3883 334.20913:2090 335.21249:771		0	0	0	0	0	0	0	0	0	0	0	0	0	0	0	0	0	0	0	0	0	0	0	0	0	0
pos_6032	8.62	333.2427	w/o MS2:9-deoxy-9-methylene-PGE2	[M+H]+		0.008547009	FALSE	C2H8N2O	nan	F	36129		nan	NA	-1	-1	-1	-1	-1	7.289975	patients1_17	333.24274:7261 334.24609:2468 335.24945:535		0	0	0	0	0	0	0	0	0	0	0	0	0	0	0	0	0	0	0	0	0	0	0	0	0	0
pos_6042	4.62	334.1398	w/o MS2:11-Hydroxy-11-isopropyl-4-methoxy-8-methyl-10,11-dihydro-6H-oxepino[2,3-d]pyrazino[1,2-a]pyrimidine-6,9(8H)-dione	[M+H]+		0.6837607	TRUE	C18H27N3O6S1		F	985352			NA	-1	-1	-1	-1	-1	16.89578	patients1_38	334.13907:9509 335.14242:5105 336.14578:1208	84.043:241 130.04791:256 146.05728:260 188.06958:1080 189.07285:368	20186	0	24513	24504	26850	0	24500	28272	0	27894	31310	28935	31148	28345	33400	30454	29808	17726	26974	0	21024	14488	0	0	24568	18017
pos_6043	11.5	334.1416	w/o MS2:Met Pro Ser	[M+Na]+	adduct linked to 5486_[M+H]+	0.008547009	FALSE	C28H56NO8P		F	15749			NA	-1	-1	-1	-1	-1	10.91743	patients1_26	334.14163:4285 335.14498:768 336.14834:335		0	0	0	0	0	0	0	0	0	0	0	0	0	0	0	0	0	0	0	0	0	0	0	0	0	0
pos_6046	5.29	334.1559	w/o MS2:PEFLOXACINE	[M+NH4]+	found in higher mz's MsMs_7186; adduct linked to 5630_[M+H]+; similar chromatogram in higher mz_6113	0.008547009	FALSE	C11H16O5	nan	F	43555		nan	NA	-1	-1	-1	-1	-1	16.19629	patients1_43	334.15585:3518 335.1592:1053 336.16256:0		0	0	0	0	0	0	0	0	0	0	0	0	0	0	0	0	0	0	0	0	0	0	0	0	0	0
pos_6048	8.24	334.2375	w/o MS2:CARBETAPENTANE	[M+H]+		0.3675214	TRUE	C24H23NO11S	nan	F	43477		nan	NA	-1	-1	-1	-1	-1	45.41183	population_4	334.23749:82262 335.24084:32526 336.2442:4495	70.06458:209 116.07112:2074 219.17427:6384 220.17821:1031	0	0	0	0	0	0	0	0	0	0	0	0	0	0	0	0	0	0	0	0	0	0	0	0	0	265981
pos_6060	4	335.0606	w/o MS2:Beta-Nicotinamide mononucleotide	[M+H]+		0.01709402	FALSE	C30H48O4		F	4167			NA	-1	-1	-1	-1	-1	11.69998	patients0_47	335.06061:3421 336.06396:397 337.06732:777		0	0	0	0	0	0	0	0	0	0	0	0	0	0	0	0	0	0	0	0	0	0	0	0	0	0
pos_6062	3.95	335.109	w/o MS2:triandrin; Sachaliside 1	[M+H]+	ion correlated with 5540	0.01709402	TRUE	C18H27N3O5		F	985132			NA	-1	-1	-1	-1	-1	28.21497	patients1_38	335.10904:8562 336.11239:2218 337.11575:1774	335.11209:303	0	0	0	0	0	0	0	0	0	0	0	0	0	0	0	0	0	0	0	0	0	0	0	0	0	0
pos_6063	2.74	335.1237	w/o MS2:Asp Ser Asn	[M+Na]+	adduct linked to 5507_[M+H]+	0.4102564	TRUE	C6H12O		F	16742			NA	-1	-1	-1	-1	-1	18.16896	patients1_35	335.12372:55899 336.12707:14173 337.13043:2058	228.08748:306 255.07909:231 257.09207:2013 258.09439:273 271.10583:334 287.10223:501 317.11282:852 318.11649:325 335.12332:720	19828	21735	23928	23059	25513	24601	23532	22574	24916	25994	21450	23363	24425	24047	26295	26398	36461	0	0	0	0	0	0	0	0	24842
pos_6064	0.87	335.13	w/o MS2:Mitomycin	[M+H]+		0.01709402	FALSE	C23H46NO7P		F	590			NA	-1	-1	-1	-1	-1	17.71569	patients1_1	335.12997:4862 336.13332:1105 337.13668:0		0	0	0	0	0	0	0	0	0	0	0	0	0	0	0	0	0	0	0	0	0	0	0	0	0	0
pos_6065	14.27	335.1512	w/o MS2:Asn Thr Thr	[M+H]+	similar chromatogram in higher mz_10896	0.6410257	FALSE	C2H5O5P		F	17171			NA	-1	-1	-1	-1	-1	12.97151	patients0_44	335.15118:8613 336.15453:2182 337.15789:2863		54436	43590	38107	41511	37900	46935	0	0	0	0	0	0	0	0	0	0	0	29602	70430	45545	43080	0	0	27330	33887	0
pos_6067	6.32	335.1734	w/o MS2:Gly Lys Met	[M+H]+	ion correlated with 1071; ion correlated with 7165; ion correlated with 7422; ion correlated with 8591; ion correlated with 8639; ion correlated with 9736; ion correlated with 10052; ion correlated with 14926; ion correlated with 8103; ion correlated with 8137	0.008547009	FALSE	C16H26N4O10	nan	F	20584		nan	NA	-1	-1	-1	-1	-1	12.2916	patients0_46	335.17343:5327 336.17678:1416 337.18014:3327		0	0	0	0	0	0	0	0	0	0	0	0	0	0	0	0	0	0	0	0	0	0	0	0	0	0
pos_6068	4.86	335.1756	Strychnine	[M+H]+	similar chromatogram in higher mz_8576	0.01709402	TRUE	C4H7NO2		P	3463			NA	-1	-1	723.5263	734.4114	500	90.17834	patients0_33	335.17557:71149 336.17892:25310 337.18228:3653	156.08006:231 289.12903:210 335.17505:7882	0	0	0	0	0	0	0	0	0	0	0	0	0	0	0	0	0	0	0	0	0	0	0	0	0	0
pos_6070	11.34	335.2163	w/o MS2:JWH 015-d7	[M+H]+		0.01709402	FALSE	C15H28N8O6	nan	F	96640		nan	NA	-1	-1	-1	-1	-1	6.004598	population_48	335.21631:5809 336.21966:2757 337.22302:1206		0	0	0	0	0	0	0	0	0	0	0	0	0	0	0	0	0	0	0	0	0	0	0	0	0	0
pos_6071	11.17	335.2183	w/o MS2:13-Hydroxy-7-oxoabiet-8(14)-en-18-oic acid	[M+H]+		0.008547009	FALSE	C10H15N5O4		F	985464			NA	-1	-1	-1	-1	-1	6.787732	population_48	335.21832:5747 336.22167:1194 337.22503:1917		0	0	0	0	0	0	0	0	0	0	0	0	0	0	0	0	0	0	0	0	0	0	0	0	0	0
pos_6074	5.61	335.2225	w/o MS2:PGH2	[M+NH4]+	ion correlated with 5840; adduct linked to 5655_[M+H]+	0.2905983	TRUE	C21H28F3N3O6		F	3495			NA	-1	-1	-1	-1	-1	12.66339	patients1_38	335.22253:25057 336.22588:5033 337.22924:308	73.02788:247 89.05939:3311 91.06403:256 133.08403:1182	0	16777	0	25772	0	0	17845	19259	21242	20331	22270	0	21723	18984	20239	24410	24235	0	0	0	0	0	0	0	0	19453
pos_6076	9.56	335.2565	w/o MS2:Leukotriene A3 methyl ester	[M+H]+		0.008547009	FALSE	C14H28N6O4	nan	F	45636		nan	NA	-1	-1	-1	-1	-1	3.02372	patients1_17	335.25653:3368 336.25988:1852 337.26324:471		0	0	0	0	0	0	0	0	0	0	0	0	0	0	0	0	0	0	0	0	0	0	0	0	0	0
pos_6077	11.18	335.2572	CP47497 C7-Hydroxy metabolite	[M+H]+		0.04273504	TRUE	C8H13NO2S		P	85089			NA	-1	-1	672.1936	664.9363	640	23.72232	patients1_17	335.25751:11541 336.26086:4693 337.26422:2323	55.0181:981 55.05397:11713 55.08223:290 57.03345:708 57.06999:8714 57.09752:231 58.06408:307 60.04354:289 67.05405:2982 69.06952:12046 71.05015:350 71.08572:2769 72.04336:532 72.08019:753 77.03754:270 79.05317:822 81.06972:2511 83.04818:384 83.08543:4209 85.06482:231 85.10159:336 86.05875:707 86.0936:214 88.07475:238 91.05307:413 93.0688:1503 95.08519:1791 97.06494:835 97.10196:924 99.07971:248 1…	0	0	0	0	0	0	0	0	0	0	0	0	0	0	0	0	0	0	0	0	0	0	0	0	0	0
pos_6082	6.63	336.063	w/o MS2:ISOXICAM	[M+H]+		0.3418804	TRUE	C19H34O7	nan	F	44108		nan	NA	-1	-1	-1	-1	-1	46.59614	patients1_50	336.06302:75007 337.06637:25355 338.06973:53241	258.03128:1783 259.03384:238 260.02744:958 286.02609:10680 287.02902:1747 288.0231:3569 289.02646:491 318.05148:678 319.05048:274 320.04926:555 336.06:438	20175	26036	25037	21698	28961	30336	29674	35620	37561	37414	39114	34871	35125	36565	40655	43721	45274	0	0	0	0	0	0	0	98350	0
pos_6085	4.7	336.1351	w/o MS2:Met Trp	[M+H]+		0.008547009	FALSE	C25H43N5O11	nan	F	23710		nan	NA	-1	-1	-1	-1	-1	18.80675	patients1_43	336.13507:5244 337.13842:1352 338.14178:221		0	0	0	0	0	0	0	0	0	0	0	0	0	0	0	0	0	0	0	0	0	0	0	0	0	0
pos_6086	8.51	336.1817	w/o MS2:Senecionine	[M+H]+		0.05982906	TRUE	C18H24N4O8	nan	F	64443		nan	NA	-1	-1	-1	-1	-1	28.25848	population_74	336.18173:24642 337.18508:11483 338.18844:1605	55.05363:4515 57.06918:2165 58.07077:268 67.05366:404 69.06937:3368 71.08434:950 72.07931:238 79.05338:241 81.06863:448 83.08536:1592 84.08887:364 86.09554:548 93.06792:609 95.08565:545 97.10048:463 107.08427:374 109.10069:212 111.08117:222 139.05344:200 153.0694:292 178.07492:207 179.06976:353 180.08089:686 190.06271:596 191.07126:490 192.06732:262 205.07343:322 206.0829:326 207.09006:398 208.09…	0	0	0	0	0	0	0	0	0	0	0	0	0	0	0	0	0	0	0	0	0	0	0	0	0	0
pos_6087	3.28	336.1918	w/o MS2:Ile Gly Phe	[M+H]+		0.008547009	FALSE	C26H37NO5		F	15851			NA	-1	-1	-1	-1	-1	7.949426	population_20	336.19183:4424 337.19518:673 338.19854:0		0	0	0	0	0	0	0	0	0	0	0	0	0	0	0	0	0	0	0	0	0	0	0	0	0	0
pos_6088	4.11	336.201	w/o MS2:JWH 201	[M+H]+	ion correlated with 5397; ion correlated with 5509; ion correlated with 5744	0.008547009	TRUE	C17H30N8O4	nan	F	64786		nan	NA	-1	-1	-1	-1	-1	68.21079	patients1_52	336.20099:14696 337.20434:4074 338.2077:740	81.06999:274	0	0	0	0	0	0	0	0	0	0	0	0	0	0	0	0	0	0	0	0	0	0	0	0	0	0
pos_6101	5.44	337.0891	w/o MS2:S-Nitroso-L-glutathione	[M+Na]+	ion correlated with 5990; adduct linked to 5990_[M+NH4]+	0.008547009	FALSE	C16H28N4O7	nan	F	58248		nan	NA	-1	-1	-1	-1	-1	10.02577	patients0_41	337.08908:3191 338.09243:826 339.09579:321		0	0	0	0	0	0	0	0	0	0	0	0	0	0	0	0	0	0	0	0	0	0	0	0	0	0
pos_6105	11.59	337.1039	w/o MS2:6-Deoxy-8-O-methylrabelomycin; 3-Hydroxy-8-methoxy-3-methyl-3,4-dihydro-1,7,12(2H)-tetraphenetrione	[M+H]+		0.008547009	FALSE	C17H23N3O7		F	985216			NA	-1	-1	-1	-1	-1	4.316858	patients0_58	337.10391:3313 338.10726:1272 339.11062:202		0	0	0	0	0	0	0	0	0	0	0	0	0	0	0	0	0	0	0	0	0	0	0	0	0	0
pos_6106	1.02	337.1248	w/o MS2:Cys Gln Ser	[M+H]+		0.01709402	FALSE	C48H28ClMnN4O8		F	17114			NA	-1	-1	-1	-1	-1	21.58189	patients1_1	337.12479:5545 338.12814:1195 339.1315:378		0	0	0	0	0	0	0	0	0	0	0	0	0	0	0	0	0	0	0	0	0	0	0	0	0	0
pos_6109	14.27	337.145	w/o MS2:Gly Phe Asn	[M+H]+		0.008547009	FALSE	C20H19N3O6		F	17812			NA	-1	-1	-1	-1	-1	11.12778	patients0_8	337.14502:3707 338.14837:1551 339.15173:1405		0	0	0	0	0	0	0	0	0	0	0	0	0	0	0	0	0	0	0	0	0	0	0	0	0	0
pos_6111	0.98	337.1722	w/o MS2:YM-53601	[M+H]+		0.008547009	FALSE	C13H22N4O8	nan	F	45622		nan	NA	-1	-1	-1	-1	-1	6.433139	population_62	337.17218:3107 338.17553:3026 339.17889:868		0	0	0	0	0	0	0	0	0	0	0	0	0	0	0	0	0	0	0	0	0	0	0	0	0	0
pos_6116	4.33	337.2118	w/o MS2:Acebutolol	[M+H]+	similar chromatogram in higher mz_6687	0.08547009	TRUE	C20H32O4		F	405			NA	-1	-1	-1	-1	-1	29.90102	population_77	337.21182:27506 338.21517:8363 339.21853:922	166.06284:1348 181.08559:2942 182.09152:203	0	0	0	0	0	0	0	0	0	0	0	0	0	0	0	0	0	0	0	0	0	0	0	0	0	89858
pos_6117	11.09	337.2337	w/o MS2:9,10-DiHOME	[M+H]+		0.06837607	FALSE	C25H43N5O9	nan	F	35697		nan	NA	-1	-1	-1	-1	-1	19.11691	QC0	337.23373:7613 338.23708:1970 339.24044:992		0	0	0	0	0	0	0	0	0	0	0	0	0	0	0	0	73994	0	0	0	0	0	0	0	0	0
pos_6118	9.68	337.2378	w/o MS2:PGE1	[M+H]+		0.03418804	FALSE	C20H32O4		F	416			NA	-1	-1	-1	-1	-1	25.93459	population_48	337.23782:24814 338.24117:2678 339.24453:0		0	0	0	0	0	0	0	0	0	0	0	0	0	0	0	0	0	0	0	0	0	0	0	0	0	0
pos_6127	8.63	338.0531	w/o MS2:Famotidine	[M+H]+	ion correlated with 3955; ion correlated with 4187	0.1538462	FALSE	C16H12O7		F	2652			NA	-1	-1	-1	-1	-1	13.77559	population_71	338.05307:11514 339.05642:7529 340.05978:11006		0	0	0	0	0	0	0	0	0	0	0	0	0	0	0	0	0	0	0	0	0	0	0	0	0	0
pos_6134	3.72	338.1449	w/o MS2:Met Thr Ser	[M+NH4]+	adduct linked to 6297_[M+Na]+	0.008547009	TRUE	C18H24N2O3		F	16141			NA	-1	-1	-1	-1	-1	38.16512	patients1_38	338.14487:9671 339.14822:3626 340.15158:511	85.06436:352 127.07558:270	0	0	0	0	0	0	0	0	0	0	0	0	0	0	0	0	0	0	0	0	0	0	0	0	0	0
pos_6135	4.14	338.1707	w/o MS2:Thr Ala Phe	[M+H]+		0.01709402	FALSE	C14H25NO3		F	15883			NA	-1	-1	-1	-1	-1	18.64341	patients0_69	338.17068:6695 339.17403:1492 340.17739:0		0	0	0	0	0	0	0	0	0	0	0	0	0	0	0	0	0	0	0	0	0	0	0	0	0	0
pos_6136	5.56	338.1815	w/o MS2:Arg Tyr	[M+H]+	adduct linked to 6625_[M+NH4]+; adduct linked to 6627_[M+NH4]+	0.02564103	FALSE	C28H54N6O6	nan	F	23883		nan	NA	-1	-1	-1	-1	-1	8.501783	population_46	338.18155:6037 339.1849:1343 340.18826:0		0	0	0	0	0	0	0	0	0	0	0	0	0	0	0	0	0	0	0	0	0	0	0	0	0	0
pos_6137	14.03	338.2037	w/o MS2:Lobeline	[M+H]+		0.008547009	FALSE	C15H26O2	nan	F	44274		nan	NA	-1	-1	-1	-1	-1	12.58705	patients1_17	338.20367:3523 339.20702:525 340.21038:0		0	0	0	0	0	0	0	0	0	0	0	0	0	0	0	0	0	0	0	0	0	0	0	0	0	0
pos_6139	10.4	338.2666	w/o MS2:N-cis-hexadec-9Z-enoyl-L-Homoserine lactone	[M+Na]+	adduct linked to 5605_[M+H]+; similar chromatogram in higher mz_10216	0.6324787	FALSE	C23H35N5O4	nan	F	64726		nan	NA	-1	-1	-1	-1	-1	14.47274	population_17	338.26663:6619 339.26998:1946 340.27334:246		23152	0	27119	29815	26239	22742	27470	31856	23350	25804	27685	29378	30850	32962	28593	32327	33479	19606	0	19976	18974	24158	0	19140	0	0
pos_6152	5.99	338.3415	w/o MS2:N-Cyclohexanecarbonylpentadecylamine	[M+H]+		0.008547009	TRUE	C30H47N3O9S	C02166	F	45078		72025-60-6	NA	-1	-1	-1	-1	-1	4.498493	population_36	338.34152:29398 339.34487:7121 340.34823:433	97.0648:209 97.1011:360 109.09995:213 338.33945:285	0	0	0	0	0	0	0	0	0	0	0	0	0	0	0	0	0	0	0	0	0	0	0	0	0	0
pos_6176	13.2	339.1603	w/o MS2:Leu-Val-OH	[M+H]+	adduct linked to 6643_[M+NH4]+	0.2991453	TRUE	C13H24N4O6	nan	F	65129		nan	NA	-1	-1	-1	-1	-1	18.22825	population_117	339.16028:21844 340.16363:12767 341.16699:23749	57.07238:275 69.07224:475 83.08854:346 97.10339:538 98.96325:281 99.0834:427 140.00406:251 149.13528:379 155.03708:245 156.98285:938 170.99834:260 185.01344:207 185.17383:207 199.18898:227 229.0748:308 257.10556:750 259.1011:462 268.05527:234	36481	36535	30418	37879	28007	38619	0	0	0	0	0	0	24111	0	0	0	0	0	198986	0	0	0	0	0	43934	0
pos_6179	17.38	339.1741	w/o MS2:Trimethylolpropane trimethacrylate	[M+H]+		0.1367521	FALSE	C16H23N5O8	nan	F	70138		nan	NA	-1	-1	-1	-1	-1	12.22261	patients0_69	339.17407:5180 340.17742:1645 341.18078:2720		0	29745	0	0	0	0	0	0	0	0	0	0	0	0	0	0	0	0	0	0	0	0	0	0	0	57950
pos_6204	3.89	340.1034	w/o MS2:Cys Met Ser	[M+H]+		0.008547009	FALSE	C22H42N8O6	nan	F	21632		nan	NA	-1	-1	-1	-1	-1	8.825861	patients1_38	340.10339:3370 341.10674:1220 342.1101:717		0	0	0	0	0	0	0	0	0	0	0	0	0	0	0	0	0	0	0	0	0	0	0	0	0	0
pos_6210	6.97	340.1331	w/o MS2:Ala Cys Phe	[M+H]+		0.1196581	TRUE	C14H19F3N2O2		F	19048			NA	-1	-1	-1	-1	-1	47.54993	population_50	340.13254:72185 341.13589:27627 342.13925:9520	91.05414:1270 126.09045:2921 127.09673:391 141.10272:386 142.10828:242 143.11742:3814 144.12062:331 155.01654:902 156.01758:282 169.09537:1311 340.1304:234	21696	0	0	18445	0	18596	0	19254	22382	17873	0	19622	24175	23645	21140	23034	19643	0	0	0	0	0	0	0	0	0
pos_6211	4.91	340.1747	w/o MS2:JWH022	[M+H]+		0.3589744	FALSE	C17H27N5O6	nan	F	85139		nan	NA	-1	-1	-1	-1	-1	16.95197	patients0_31	340.17465:12745 341.178:2446 342.18136:757		0	0	0	26232	28296	25200	24209	23289	0	22976	24544	28773	0	29227	25082	27111	26793	0	0	0	16188	0	0	31795	0	0
pos_6214	8.44	340.1938	w/o MS2:Ala Ile His	[M+H]+		0.1965812	FALSE	C23H20Cl2F2N2O2S		F	15676			NA	-1	-1	-1	-1	-1	14.7446	population_64	340.19376:18448 341.19711:9473 342.20047:3750		0	0	0	0	0	0	0	0	0	0	0	0	0	0	0	0	0	0	0	0	0	0	0	0	0	0
pos_6215	5.74	340.2083	w/o MS2:Methylergonovine	[M+H]+	adduct linked to 6667_[M+NH4]+; similar chromatogram in higher mz_12685; similar chromatogram in higher mz_6472; similar chromatogram in higher mz_6720	0.07692308	FALSE	C23H29N3O2S2		F	1224			NA	-1	-1	-1	-1	-1	13.34061	population_71	340.20834:6277 341.21169:2042 342.21505:831		0	0	0	0	0	0	0	0	0	0	0	0	0	0	0	0	0	0	0	0	0	0	0	0	0	0
pos_6216	6.5	340.2266	w/o MS2:S-Farnesyl-L-cysteine ME	[M+H]+		0.008547009	TRUE	C14H25N3O6	nan	F	43437		nan	NA	-1	-1	-1	-1	-1	33.64602	patients1_52	340.22656:13626 341.22991:7182 342.23327:1628	340.22711:2598	0	0	0	0	0	0	0	0	0	0	0	0	0	0	0	0	0	0	0	0	0	0	0	0	0	0
pos_6217	9.43	340.248	w/o MS2:Tumonoic Acid A	[M+H]+		0.7094017	TRUE	C14H26N6O6	nan	F	65396		nan	NA	-1	-1	-1	-1	-1	21.418	population_77	340.24783:8654 341.25118:4421 342.25454:789	122.10226:265 240.23082:1377	16653	15172	19046	25757	24656	21424	27279	28015	30303	25010	21790	28313	30750	33641	30974	31932	34297	18069	17073	21004	17116	23827	18774	21677	13387	0
pos_6220	13.95	340.2839	w/o MS2:N-hexadecanoyl-L-Homoserine lactone	[M+H]+		0.008547009	FALSE	C18H27N3O4S1	nan	F	45449		nan	NA	-1	-1	-1	-1	-1	15.07489	population_62	340.28394:6679 341.28729:2562 342.29065:659		0	0	0	0	0	0	0	0	0	0	0	0	0	0	0	0	0	0	0	0	0	0	0	0	0	0
pos_6222	14.35	340.3194	w/o MS2:AM3102	[M+H]+		0.03418804	FALSE	C10H18N4O7	nan	F	45552		nan	NA	-1	-1	-1	-1	-1	12.58655	patients0_58	340.31943:3603 341.32278:1318 342.32614:0		0	0	0	0	0	0	0	0	0	0	0	0	0	0	0	0	0	0	0	0	0	0	0	0	0	0
pos_6228	12	340.3556	w/o MS2:Docosanamide	[M+H]+		0.03418804	FALSE	C23H38O2		F	5565			NA	-1	-1	-1	-1	-1	42.26357	population_71	340.35562:30219 341.35897:3698 342.36233:0		0	0	0	0	0	0	0	0	0	0	0	0	0	0	0	0	0	0	0	0	0	0	0	0	0	0
pos_6231	8.23	341.0978	w/o MS2:Val-Asp-OH	[M+H]+	ion correlated with 6266; ion correlated with 6202	0.008547009	FALSE	C14H21N5O5	nan	F	65042		nan	NA	-1	-1	-1	-1	-1	15.04198	population_76	341.09784:4465 342.10119:7670 343.10455:1333		0	0	0	0	0	0	0	0	0	0	0	0	0	0	0	0	0	0	0	0	0	0	0	0	0	0
pos_6234	6.45	341.1319	w/o MS2:Ile-Thr-OH	[M+H]+		0.6153846	FALSE	C16H28N6O8	nan	F	65114		nan	NA	-1	-1	-1	-1	-1	13.17911	patients0_39	341.13187:5939 342.13522:1508 343.13858:335		20678	32303	0	23816	35523	0	0	34075	0	0	0	0	0	0	0	0	0	28293	30153	26828	30650	25155	0	0	22768	0
pos_6239	13.2	341.1564	w/o MS2:Asn His Ala	[M+H]+	ion correlated with 5134	0.04273504	FALSE	C17H16N2O5		F	17044			NA	-1	-1	-1	-1	-1	14.09191	population_117	341.1564:8171 342.15975:6803 343.16311:4382		0	0	0	0	0	0	0	0	0	0	0	0	0	0	0	0	0	0	73128	0	0	0	0	0	0	0
pos_6241	4.78	341.1732	w/o MS2:4-Methoxy-6-(2-{4-[(3-methyl-2-buten-1-yl)oxy]phenyl}ethyl)-1,3-benzodioxole	[M+H]+		0.01709402	FALSE	C13H24N4O6S1		F	985326			NA	-1	-1	-1	-1	-1	9.50436	patients1_38	341.17322:6231 342.17657:1536 343.17993:278		0	0	0	0	0	0	0	0	0	0	0	0	0	0	0	0	0	0	0	0	0	0	0	0	0	0
pos_6242	4.32	341.1806	w/o MS2:Pro Pro Gln	[M+H]+	ion correlated with 6687; ion correlated with 6821; adduct linked to 6821_[M+Na]+; adduct linked to 6687_[M+NH4]+	0.2051282	TRUE	C22H25N3O3		F	19185			NA	-1	-1	-1	-1	-1	25.62304	population_46	341.18063:78933 342.18398:31054 343.18734:4413	59.04858:280 87.04356:1706 89.05946:3651 90.0629:431 103.03893:4289 103.07384:297 104.04173:437 131.06898:259 133.08478:792	0	18450	19959	19404	17929	0	17811	0	20215	17247	16978	19020	19506	16214	20275	17977	20337	0	66054	0	0	0	0	0	0	0
pos_6243	9.21	341.1845	w/o MS2:3-Hydroxyquinidine	[M+Na]+	ion correlated with 5683; ion correlated with 2573; ion correlated with 4710; adduct linked to 5683_[M+H]+	0.008547009	FALSE	C14H10O3		F	2228			NA	-1	-1	-1	-1	-1	22.66784	patients1_51	341.18451:15874 342.18786:6271 343.19122:1314		0	0	0	0	0	0	0	0	0	0	0	0	0	0	0	0	0	0	0	0	0	0	0	0	0	0
pos_6246	8.48	341.2099	w/o MS2:15-Oxo-ETE	[M+H]+	found in higher mz's MsMs_6715	0.008547009	FALSE	C44H50O24	nan	F	36303		nan	NA	-1	-1	-1	-1	-1	4.082262	patients1_6	341.20987:4512 342.21322:1638 343.21658:875		0	0	0	0	0	0	0	0	0	0	0	0	0	0	0	0	0	0	0	0	0	0	0	0	0	0
pos_6247	10.58	341.2116	w/o MS2:Canrenone	[M+H]+		0.06837607	TRUE	C10H12O		F	2486			NA	-1	-1	-1	-1	-1	109.2913	population_50	341.21161:100596 342.21496:53882 343.21832:7679	83.04584:373 97.06185:385 107.08183:1609 145.09686:315 153.08548:269 162.09637:237 165.088:219 165.15952:211 167.1006:259 169.09636:361 173.09163:565 174.09462:331 175.10684:315 187.10886:1616 205.11813:669 283.16333:522 305.18237:279 323.19659:240 341.2081:6444	0	0	0	0	0	0	0	0	0	0	0	0	0	0	0	0	0	0	0	0	0	0	0	0	0	0
pos_6251	13.28	341.2683	w/o MS2:PGF2alpha-d4	[M+H]+		0.04273504	FALSE	C19H24O2		F	3807			NA	-1	-1	-1	-1	-1	9.05164	patients1_77	341.26834:4941 342.27169:4376 343.27505:2669		0	0	0	0	0	0	0	0	0	0	0	0	0	0	0	0	0	0	0	0	0	0	0	0	0	0
pos_6264	6.53	342.0742	w/o MS2:4-Hydroxymidazolam	[M+H]+		0.008547009	FALSE	C20H32O5		F	1294			NA	-1	-1	-1	-1	-1	8.09672	population_20	342.07416:4106 343.07751:1641 344.08087:423		0	0	0	0	0	0	0	0	0	0	0	0	0	0	0	0	0	0	0	0	0	0	0	0	0	0
pos_6266	8.21	342.0921	w/o MS2:Asn-Thr-OH	[M+H]+	ion correlated with 6202; ion correlated with 6231	0.1196581	FALSE	C10H19N3O5S1	nan	F	65105		nan	NA	-1	-1	-1	-1	-1	18.78815	population_20	342.0921:28249 343.09545:6627 344.09881:702		0	0	0	0	0	0	0	0	0	0	0	0	0	0	0	0	0	0	0	0	0	0	0	0	0	0
pos_6271	3.22	342.155	w/o MS2:His Trp	[M+H]+	ion correlated with 11308	0.02564103	TRUE	C20H34N6O10	nan	F	23790		nan	NA	-1	-1	-1	-1	-1	120.0095	population_69	342.155:64999 343.15835:12577 344.16171:2183	113.02213:249 135.08035:630 136.08228:237 166.12186:2396 265.93835:224 342.15616:384	0	0	0	0	0	0	0	0	0	0	0	0	0	0	0	0	0	0	0	0	0	0	0	0	0	0
pos_6272	4.88	342.1698	w/o MS2:Pro Pro Glu	[M+H]+		0.008547009	FALSE	C17H13NO		F	19480			NA	-1	-1	-1	-1	-1	18.43283	patients0_41	342.16977:5356 343.17312:2218 344.17648:346		0	0	0	0	0	0	0	0	0	0	0	0	0	0	0	0	0	0	0	0	0	0	0	0	0	0
pos_6274	4.06	342.1755	w/o MS2:Ser His Val	[M+H]+	ion correlated with 5459; ion correlated with 5891; ion correlated with 6477; ion correlated with 4245; ion correlated with 1940; ion correlated with 2519; ion correlated with 6645	0.01709402	TRUE	C15H14O4		F	18505			NA	-1	-1	-1	-1	-1	25.31702	patients1_38	342.17548:12461 343.17883:4380 344.18219:1049	59.04805:252	0	0	0	0	0	0	0	0	0	0	0	0	0	0	0	0	0	0	0	0	0	0	0	0	0	0
pos_6275	5.13	342.1912	w/o MS2:JWH 018	[M+H]+		0.008547009	FALSE	C19H26N4O5S1	nan	F	45443		nan	NA	-1	-1	-1	-1	-1	14.66453	population_64	342.19119:3407 343.19454:1150 344.1979:0		0	0	0	0	0	0	0	0	0	0	0	0	0	0	0	0	0	0	0	0	0	0	0	0	0	0
pos_6278	7.04	342.2065	w/o MS2:Propafenone	[M+H]+	ion correlated with 5783	0.008547009	TRUE	C14H12O3		F	2149			NA	-1	-1	-1	-1	-1	39.58831	population_20	342.20654:30891 343.20989:18162 344.21325:2594	55.05337:223 91.05392:1988 95.04877:268 128.06165:241 129.06943:2088 130.07498:246	0	0	0	0	0	0	0	0	0	0	0	0	0	0	0	0	0	0	0	0	0	0	0	0	0	0
pos_6282	6.61	342.2423	w/o MS2:Ile Pro Ile	[M+H]+		0.008547009	TRUE	C23H21NO2		F	17467			NA	-1	-1	-1	-1	-1	30.31355	patients1_52	342.24228:11342 343.24563:6065 344.24899:881	342.24255:1040	0	0	0	0	0	0	0	0	0	0	0	0	0	0	0	0	0	0	0	0	0	0	0	0	0	0
pos_6296	5.97	343.0533	w/o MS2:DIMETHYL 4,4-o-PHENYLENE-BIS (3-THIOPHANATE)	[M+H]+		0.1196581	FALSE	C22H30O11	nan	F	43980		nan	NA	-1	-1	-1	-1	-1	44.57846	patients1_56	343.05325:13911 344.0566:3309 345.05996:1563		0	0	0	0	0	0	0	0	0	0	0	0	0	0	0	0	0	87417	0	0	28156	0	0	0	0	0
pos_6298	5.11	343.1133	w/o MS2:Thr-Thr-OH	[M+H]+		0.01709402	FALSE	C15H21N3O5	nan	F	65101		nan	NA	-1	-1	-1	-1	-1	33.50284	population_20	343.11328:23980 344.11663:59296 345.11999:10550		0	0	0	0	0	0	0	0	0	0	0	0	0	0	0	0	0	0	0	0	0	0	0	0	0	0
pos_6302	11.31	343.1212	w/o MS2:2,3a,7b,12-Tetrahydroxy-5-methyl-3a,4,5,6,7a,7b-hexahydro-2H-tetrapheno[6a,7-b]oxirene-7,8(3H,12bH)-dione	[M+Na]+	adduct linked to 5715_[M+H]+	0.2991453	FALSE	C13H23N3O7		F	985290			NA	-1	-1	-1	-1	-1	14.30762	patients0_41	343.12115:8625 344.1245:3675 345.12786:293		0	0	0	0	0	0	20849	22863	0	22122	0	21783	24457	24212	23885	22622	0	0	0	0	0	0	0	0	0	21624
pos_6303	5.85	343.1268	w/o MS2:Clozapine-N-Oxide	[M+H]+		0.008547009	FALSE	C15H12O2		F	1902			NA	-1	-1	-1	-1	-1	41.1366	patients0_81	343.1268:16730 344.13015:4432 345.13351:602		0	0	0	0	0	0	0	0	0	0	0	0	0	0	0	0	0	0	0	0	0	0	0	0	0	0
pos_6305	9.54	343.1989	w/o MS2:Val Pro Gln	[M+Na]+	adduct linked to 5719_[M+H]+	0.008547009	FALSE	C25H35NO4		F	16260			NA	-1	-1	-1	-1	-1	10.07315	patients1_51	343.19885:3736 344.2022:1751 345.20556:415		0	0	0	0	0	0	0	0	0	0	0	0	0	0	0	0	0	0	0	0	0	0	0	0	0	0
pos_6306	6.42	343.2229	w/o MS2:E-64d	[M+H]+	similar chromatogram in higher mz_7093	0.0940171	FALSE	C13H23N3O6S2	nan	F	64821		nan	NA	-1	-1	-1	-1	-1	18.92786	patients1_38	343.2229:8492 344.22625:2539 345.22961:0		0	0	0	0	0	0	0	0	0	0	0	0	0	0	0	0	0	0	0	0	0	0	0	0	0	0
pos_6307	10.57	343.2409	w/o MS2:Pro Val Lys	[M+H]+		0.008547009	FALSE	C17H27N5O10	nan	F	21573		nan	NA	-1	-1	-1	-1	-1	7.182308	population_39	343.24091:5018 344.24426:2994 345.24762:629		0	0	0	0	0	0	0	0	0	0	0	0	0	0	0	0	0	0	0	0	0	0	0	0	0	0
pos_6310	10.33	343.2628	w/o MS2:Cannabidiol dimethyl ether	[M+H]+		0.2820513	TRUE	C11H14N2S	C07409	F	44843		15686-83-6	NA	-1	-1	-1	-1	-1	33.82813	patients1_1	343.26279:16013 344.26614:6067 345.2695:1054	83.08501:509 135.11273:347 149.13203:239 175.1468:256 325.25464:204 343.26422:343	0	42109	42053	0	24412	33503	0	0	35299	41932	0	41786	46482	44955	0	0	70135	0	0	0	0	77123	22361	0	0	0
pos_6311	13.08	343.2842	w/o MS2:MEDICA 16	[M+H]+		0.008547009	FALSE	C16H23N3O6	nan	F	62960		nan	NA	-1	-1	-1	-1	-1	36.3902	QC14	343.28421:8334 344.28756:1178 345.29092:0		0	0	279534	0	0	0	0	0	0	0	0	0	0	0	0	0	0	0	0	0	0	0	0	0	0	0
pos_6325	3.52	344.0911	w/o MS2:1-Anilino-9,10-dioxo-2-anthroic acid	[M+H]+	ion correlated with 5878	0.01709402	FALSE	C15H23N5O6	nan	F	96354		nan	NA	-1	-1	-1	-1	-1	18.40283	population_20	344.09113:6771 345.09448:2223 346.09784:2730		0	0	0	0	0	0	0	0	0	0	0	0	0	0	0	0	0	0	0	0	0	0	0	0	0	0
pos_6326	2.43	344.0946	w/o MS2:BROMOPRIDE	[M+H]+		0.008547009	FALSE	C23H32O4	nan	F	44333		nan	NA	-1	-1	-1	-1	-1	14.65316	patients1_43	344.09457:3202 345.09792:730 346.10128:905		0	0	0	0	0	0	0	0	0	0	0	0	0	0	0	0	0	0	0	0	0	0	0	0	0	0
pos_6334	4.85	344.1402	w/o MS2:His Gly Met	[M+H]+	ion correlated with 2122; ion correlated with 6798; ion correlated with 5651; found in higher mz's MsMs_6798	0.008547009	TRUE	C12H14N2O6		F	17845			NA	-1	-1	-1	-1	-1	987.9751	patients1_43	344.14023:213117 345.14358:86314 346.14694:11509	72.08041:348 227.06979:242 253.11705:394 268.07092:632 268.10703:1390 268.1409:648 273.08972:292 282.0881:243 294.12274:207 296.1026:946 296.13947:902 297.11047:281 301.08682:778 316.108:1732 317.11166:333 324.13345:1092 325.13422:319 344.14078:21076 344.20956:533 344.23859:295	0	0	0	0	0	0	0	0	0	0	0	0	0	0	0	0	0	0	0	0	0	0	0	0	0	0
pos_6346	6.95	344.2581	w/o MS2:Ile Val Ile	[M+H]+		0.008547009	FALSE	C15H20N2O6S		F	18001			NA	-1	-1	-1	-1	-1	33.03811	patients1_52	344.25812:10924 345.26147:4597 346.26483:5615		0	0	0	0	0	0	0	0	0	0	0	0	0	0	0	0	0	0	0	0	0	0	0	0	0	0
pos_6347	10.64	344.2799	Dodecanoylcarnitine	[M+H]+		0.991453	TRUE	C19H36N6O9	nan	P	34490		nan	NA	-1	-1	909.2319	923.3768	800	205.8956	patients1_79	344.27927:180698 345.28262:84986 346.28598:10984	57.03315:281 60.08059:1705 71.08413:309 85.02783:16089 85.06207:333 86.03129:295 95.08402:360 144.10052:377 183.17146:682 258.02216:208 285.20438:1468 344.27774:4204	253440	237583	343764	336628	362849	342024	379321	445549	421399	452371	424239	411248	423977	422381	434868	490639	538810	337502	391588	276471	189776	305495	166788	938351	338956	119864
pos_6348	3.76	344.3008	w/o MS2:Arachidonoyl Cyclopropylamide	[M+H]+	ion correlated with 2709	0.08547009	FALSE	C23H26N4O5	nan	F	64928		nan	NA	-1	-1	-1	-1	-1	17.92918	patients1_38	344.30075:7666 345.3041:0 346.30746:0		0	0	15310	20602	22972	17163	15665	0	0	0	0	17870	0	15391	0	16209	0	0	0	0	0	0	0	0	0	0
pos_6362	1.71	345.0814	w/o MS2:Thiamine monophosphate	[M+H]+		0.008547009	FALSE	C6H13N5O4		F	3488			NA	-1	-1	-1	-1	-1	27.38861	BLANK	345.08142:3190 346.08477:812 347.08813:0		0	0	0	0	0	0	0	0	0	0	0	0	0	0	0	0	0	0	0	0	0	0	0	0	0	0
pos_6363	6.28	345.0964	w/o MS2:Eupatorin	[M+H]+	found in higher mz's MsMs_9969	0.01709402	TRUE	C39H65NO10	nan	F	43851		nan	NA	-1	-1	-1	-1	-1	62.85569	patients1_51	345.09641:34760 346.09976:16896 347.10312:2799	163.03845:537 267.06366:315 285.07529:1356 327.08499:543	0	0	0	0	0	0	0	0	0	0	0	0	0	0	0	0	0	0	0	0	0	0	0	0	0	0
pos_6364	9.53	345.1082	w/o MS2:Dehydronifedipine	[M+H]+		0.03418804	TRUE	C12H21N		F	1536			NA	-1	-1	-1	-1	-1	133.6117	population_51	345.10815:132357 346.1115:39320 347.11486:6376	136.04922:269 237.06522:554 256.09283:339 267.08817:289 268.09592:802 284.09116:1481 285.09433:262 286.09726:230 345.10562:6358	0	0	0	0	0	0	0	0	0	0	0	0	0	0	0	0	0	0	0	0	0	0	0	0	0	0
pos_6370	7.8	345.1342	w/o MS2:6-methyl-3,10-dimethylene-2,7-dioxo-2,3,3a,4,5,6,7,10,11,11a-decahydro-6,9-epoxycyclodeca[b]furan-4-yl methacrylate	[M+H]+	similar chromatogram in higher mz_6897; similar chromatogram in higher mz_7981	0.02564103	FALSE	C19H24N4O6		F	985342			NA	-1	-1	-1	-1	-1	12.02433	patients0_11	345.13422:6410 346.13757:2897 347.14093:658		0	0	0	0	0	0	0	0	0	0	0	0	0	0	0	0	0	0	0	0	0	0	0	0	0	0
pos_6373	4.68	345.1438	w/o MS2:Pro Asp Asn	[M+H]+		0.1623932	FALSE	C20H13N3O2		F	16216			NA	-1	-1	-1	-1	-1	13.30232	patients1_51	345.14377:6685 346.14712:1905 347.15048:238		0	0	0	0	0	0	0	0	0	0	0	0	0	0	0	0	0	0	0	0	0	0	0	0	0	0
pos_6375	5.08	345.154	w/o MS2:Diphenylphosphine isopropyl ester	[M+H]+		0.008547009	FALSE	C14H28N4O4S1	nan	F	45301		nan	NA	-1	-1	-1	-1	-1	20.74963	population_112	345.15396:4541 346.15731:1474 347.16067:379		0	0	0	0	0	0	0	0	0	0	0	0	0	0	0	0	0	0	0	0	20068	0	0	0	0	0
pos_6377	8.23	345.2058	w/o MS2:3-ACETYL-7-OXO-DEHYDROEPIANDOSTERONE	[M+H]+		0.008547009	FALSE	C13H24N4O4	nan	F	84948		nan	NA	-1	-1	-1	-1	-1	13.19335	patients0_64	345.20581:4295 346.20916:1696 347.21252:653		0	0	0	0	0	0	0	0	0	0	0	0	0	0	0	0	0	0	0	0	0	0	0	0	0	0
pos_6388	4.09	346.0849	w/o MS2:3,5-dimethyl PIT-1	[M+H]+		0.008547009	FALSE	C17H32N4O4	nan	F	96441		nan	NA	-1	-1	-1	-1	-1	8.068605	patients0_64	346.0849:3209 347.08825:1195 348.09161:2957		0	0	0	0	0	0	0	0	0	0	0	0	0	0	0	0	0	0	0	0	0	0	0	0	0	0
pos_6390	2.85	346.1174	w/o MS2:Cys Ser His	[M+H]+	ion correlated with 5200	0.008547009	FALSE	C40H78NO8P	nan	F	20419		904304-57-0	NA	-1	-1	-1	-1	-1	24.7034	patients1_43	346.1174:4965 347.12075:984 348.12411:393		0	0	0	0	0	0	0	0	0	0	0	0	0	0	0	0	0	0	0	0	0	0	0	0	0	0
pos_6391	5.98	346.1214	Omeprazole	[M+H]+	adduct linked to 6940_[M+Na]+	0.1709402	TRUE	C10H19N5O	C14186	P	1632		1610-18-0	NA	-1	-1	901.237	966.4366	842.1053	207.3926	patients0_64	346.12143:855973 347.12478:359623 348.12814:99143	77.03803:429 85.02772:268 107.07119:204 108.08113:504 120.08096:1532 121.08778:3967 122.09598:1355 123.10098:382 134.04771:472 135.04784:369 136.07582:16979 136.1192:326 137.03052:265 137.07864:2779 149.07121:1280 150.0916:4512 151.09785:3003 152.017:1370 165.02406:414 166.0313:641 166.0847:239 179.02567:396 180.04739:5772 181.05542:2198 183.0473:288 198.05678:525	78954	88299	87055	91150	87380	97055	100755	101995	108734	100375	90739	102386	101474	98508	100684	97593	101445	0	0	0	0	0	0	0	0	0
pos_6393	5.59	346.1219	w/o MS2:Omeprazole	[M+H]+	similar chromatogram in higher mz_12175	0.008547009	TRUE	C13H9NOSe		F	1632			NA	-1	-1	-1	-1	-1	234.5362	patients0_64	346.12189:47052 347.12524:15933 348.1286:3999	149.06944:969 152.06819:296 167.09344:306 198.05838:1521 213.9826:240 298.11798:250 313.14075:348 314.14127:266 346.12085:993	0	0	0	0	0	0	0	0	0	0	0	0	0	0	0	0	0	0	0	0	0	0	0	0	0	0
pos_6397	3.85	346.1494	w/o MS2:4,5-DIDEMETHYLSIMMONDSIN	[M+H]+		0.008547009	FALSE	C16H27N3O8	nan	F	84952		nan	NA	-1	-1	-1	-1	-1	17.65815	population_77	346.14938:5481 347.15273:1505 348.15609:797		0	0	0	0	0	0	0	0	0	0	0	0	0	0	0	0	0	0	0	0	0	0	0	0	0	0
pos_6400	3.83	346.1859	w/o MS2:Zataroside B; 4-Hydroxy-5-isopropyl-2-methylphenyl ?-D-glucopyranoside	[M+H]+		0.008547009	FALSE	C13H19N5O6		F	985461			NA	-1	-1	-1	-1	-1	15.334	patients1_13	346.18585:3779 347.1892:720 348.19256:496		0	0	0	0	0	0	0	0	0	0	0	0	0	0	0	0	0	0	0	0	0	0	0	0	0	0
pos_6401	0.81	346.1974	w/o MS2:Val Val Glu	[M+H]+		0.008547009	FALSE	C29H56NO10P		F	15985			NA	-1	-1	-1	-1	-1	12.54759	patients1_13	346.19745:3015 347.2008:1822 348.20416:0		0	0	0	0	0	0	0	0	0	0	0	0	0	0	0	0	0	0	0	0	0	0	0	0	0	0
pos_6405	10.06	346.2396	w/o MS2:Lys Lys Ala	[M+H]+		0.01709402	FALSE	C15H12O5		F	16558			NA	-1	-1	-1	-1	-1	39.26416	population_113	346.23956:8270 347.24291:2616 348.24627:763		0	0	0	0	0	0	0	0	0	0	0	0	0	0	0	0	0	0	0	27729	0	0	0	0	0	0
pos_6407	7.04	346.2737	w/o MS2:Himbacine	[M+H]+		0.008547009	FALSE	C17H34N6O5	nan	F	68418		nan	NA	-1	-1	-1	-1	-1	77.71029	patients1_52	346.27374:17799 347.27709:10204 348.28045:1312		0	0	0	0	0	0	0	0	0	0	0	0	0	0	0	0	0	0	0	0	0	0	0	0	0	0
pos_6426	8.49	347.1371	w/o MS2:Pro Gln Cys	[M+H]+	ion correlated with 7032	0.008547009	TRUE	C23H44N8O7	nan	F	21214		nan	NA	-1	-1	-1	-1	-1	29.47432	population_51	347.13705:30386 348.1404:11015 349.14376:1176	347.13742:548	0	0	0	0	0	0	0	0	0	0	0	0	0	0	0	0	0	0	0	0	0	0	0	0	0	0
pos_6428	12.89	347.158	w/o MS2:Asp Val Asn	[M+H]+	similar chromatogram in higher mz_8910	0.01709402	FALSE	C12H15N3O2S		F	15786			NA	-1	-1	-1	-1	-1	7.307695	population_17	347.15799:4108 348.16134:3073 349.1647:1365		0	0	0	0	0	0	0	0	0	0	0	0	0	0	0	0	0	0	0	0	0	0	0	0	0	0
pos_6432	6.23	347.1691	w/o MS2:Gly Arg Asp	[M+H]+	ion correlated with 6845; adduct linked to 6845_[M+NH4]+	0.008547009	FALSE	C20H30O4		F	16016			NA	-1	-1	-1	-1	-1	32.79538	population_112	347.16907:7495 348.17242:1682 349.17578:299		0	0	0	0	0	0	0	0	0	0	0	0	0	0	0	0	0	0	0	0	35462	0	0	0	0	0
pos_6433	5.62	347.1745	w/o MS2:Lys Pro Cys	[M+H]+		0.008547009	FALSE	C22H32O4		F	15982			NA	-1	-1	-1	-1	-1	22.41701	patients0_7	347.17447:5092 348.17782:3966 349.18118:844		0	0	0	0	0	0	0	0	0	0	0	0	0	0	0	0	0	0	0	0	0	0	0	0	0	0
pos_6435	5.16	347.1865	w/o MS2:PF-622	[M+H]+		0.008547009	FALSE	C19H25N5O5	nan	F	64709		nan	NA	-1	-1	-1	-1	-1	39.43005	patients0_70	347.18649:8506 348.18984:6034 349.1932:1138		0	0	0	0	0	0	0	0	0	0	0	0	0	0	0	0	0	0	0	0	0	0	0	0	0	0
pos_6436	2.52	347.2082	w/o MS2:Arg Ala Thr	[M+H]+		0.008547009	FALSE	C13H14N2O3S		F	19470			NA	-1	-1	-1	-1	-1	15.33212	patients0_49	347.20819:4512 348.21154:1573 349.2149:338		0	0	0	0	0	0	0	0	0	0	0	0	0	0	0	0	0	0	0	0	0	0	0	0	0	0
pos_6442	8.92	347.2214	w/o MS2:Cortexolone	[M+H]+	ion correlated with 10636	0.008547009	FALSE	C19H33NO2		F	5088			NA	-1	-1	-1	-1	-1	17.78793	patients1_13	347.22141:3187 348.22476:1333 349.22812:329		0	0	0	0	0	0	0	0	0	0	0	0	0	0	0	0	0	0	0	0	0	0	0	0	0	0
pos_6443	7.78	347.2296	w/o MS2:Ser Leu Lys	[M+H]+		0.05128205	FALSE	C26H29NO5		F	15955			NA	-1	-1	-1	-1	-1	13.62689	patients0_46	347.22961:6745 348.23296:1934 349.23632:464		0	0	0	0	0	0	0	0	0	0	0	0	0	0	0	0	0	0	0	0	0	0	0	0	0	0
pos_6446	13.13	347.2939	w/o MS2:cis-4,10-13,16-Docosatetraenoic Acid methyl ester	[M+H]+		0.03418804	TRUE	C4H12N2	C00134	F	44959		110-60-1	NA	-1	-1	-1	-1	-1	26.38914	patients1_3	347.29385:11639 348.2972:7544 349.30056:918	55.054:224 69.06954:456 83.08639:230	0	0	0	0	0	0	0	0	0	0	0	0	0	0	0	0	0	0	0	0	0	0	0	0	0	0
pos_6454	8.37	348.0708	w/o MS2:deoxyguanosine 5"-monophosphate (dGMP)	[M+H]+		0.008547009	TRUE	C9H10ClNO2		F	3489			NA	-1	-1	-1	-1	-1	679.8429	patients1_48	348.07077:172081 349.07412:50875 350.07748:15325	81.07024:219 94.02215:252 111.0546:8165 112.05792:421 137.03378:3414 138.03714:427 179.06529:271 180.0762:1813 194.02367:241 210.01968:523 348.06201:602	0	0	0	0	0	0	0	0	0	0	0	0	0	0	0	0	0	0	0	0	0	0	0	0	0	0
pos_6456	5.51	348.1001	w/o MS2:Cephalexin	[M+H]+	ion correlated with 7530; similar chromatogram in higher mz_12112; similar chromatogram in higher mz_12137	0.01709402	FALSE	C13H9NOSe		F	1637			NA	-1	-1	-1	-1	-1	40.02732	patients0_64	348.10013:13802 349.10348:4341 350.10684:1052		0	0	0	0	0	0	0	0	0	0	0	0	0	0	0	0	0	0	0	0	0	0	0	0	0	0
pos_6457	1.26	348.1193	w/o MS2:Cys Pro Glu	[M+H]+		0.008547009	FALSE	C11H12O3		F	18949			NA	-1	-1	-1	-1	-1	15.017	patients0_71	348.11932:4751 349.12267:1355 350.12603:994		0	0	0	0	0	0	0	0	0	0	0	0	0	0	0	0	0	0	0	0	0	0	0	0	0	0
pos_6459	4.78	348.1354	w/o MS2:Ala Glu Glu	[M+H]+	ion correlated with 7144	0.008547009	TRUE	C17H25N3O6		F	18077			NA	-1	-1	-1	-1	-1	500.5107	patients1_43	348.13541:89689 349.13876:43817 350.14212:6205	247.08754:252 261.10321:2016 284.138:785 304.14502:2506 305.14844:523 330.12537:1648 331.12808:410 348.1366:1296	0	0	0	0	0	0	0	0	0	0	0	0	0	0	0	0	0	0	0	0	0	0	0	0	0	0
pos_6460	5.72	348.1513	w/o MS2:Gln Ser Asn	[M+H]+		0.008547009	FALSE	C12H14N4O3		F	17546			NA	-1	-1	-1	-1	-1	16.13226	patients1_54	348.15134:3639 349.15469:1451 350.15805:310		0	0	0	0	0	0	0	0	0	0	0	0	0	0	0	0	0	0	0	0	0	0	0	0	0	0
pos_6461	1.16	348.1578	w/o MS2:Thr Pro Met	[M+H]+		0.008547009	FALSE	C21H46NO3PS		F	15726			NA	-1	-1	-1	-1	-1	44.23074	population_74	348.15778:10823 349.16113:4165 350.16449:1623		0	0	0	0	0	0	0	0	0	0	0	0	0	0	0	0	0	0	0	0	0	0	0	0	0	0
pos_6462	11.16	348.1808	w/o MS2:Asp Ile Thr	[M+NH4]+	adduct linked to 5961_[M+H]+	0.008547009	FALSE	C19H38NO7P		F	16840			NA	-1	-1	-1	-1	-1	8.736482	population_50	348.18076:3704 349.18411:1200 350.18747:514		0	0	0	0	0	0	0	0	0	0	0	0	0	0	0	0	0	0	0	0	0	0	0	0	0	0
pos_6468	13.07	348.2886	w/o MS2:Arachidonoyl Ethanolamide	[M+Na]+	adduct linked to 6316_[M+NH4]+	0.1965812	FALSE	C18H20O5		F	3721			NA	-1	-1	-1	-1	-1	17.74107	patients0_44	348.28857:10261 349.29192:3431 350.29528:1196		0	0	0	0	0	0	0	0	0	0	0	0	0	0	0	0	0	0	74220	0	0	0	44395	0	0	0
pos_6469	9.44	348.3101	w/o MS2:Prostaglandin F1a-d9	[M+H]+		0.008547009	FALSE	C20H32N4O5	nan	F	96410		nan	NA	-1	-1	-1	-1	-1	11.35231	patients0_11	348.31006:3863 349.31341:1377 350.31677:276		0	0	0	0	0	0	0	0	0	0	0	0	0	0	0	0	0	0	0	0	0	0	0	0	0	0
pos_6478	10.61	349.1038	w/o MS2:Ranitidine	[M+H]+	ion correlated with 5413; ion correlated with 5854	0.008547009	FALSE	C28H40O10		F	2249			NA	-1	-1	-1	-1	-1	14.30853	patients1_79	349.10382:3502 350.10717:1999 351.11053:371		0	0	0	0	0	0	0	0	0	0	0	0	0	0	0	0	0	0	0	0	0	0	0	0	0	0
pos_6479	10.05	349.1202	w/o MS2:His-Ala-OH	[M+H]+	ion correlated with 12366; ion correlated with 2105; ion correlated with 1094; ion correlated with 5777; ion correlated with 5827	0.008547009	FALSE	C16H31N3O5	nan	F	64999		nan	NA	-1	-1	-1	-1	-1	13.93181	population_50	349.12018:4038 350.12353:923 351.12689:0		0	0	0	0	0	0	0	0	0	0	0	0	0	0	0	0	0	0	0	0	0	0	0	0	0	0
pos_6480	7.11	349.1318	Torasemide	[M+H]+	ion correlated with 4216	0.1623932	TRUE	C15H22O3	nan	P	43357		nan	NA	-1	-1	781.4498	774.4162	750	195.5128	population_46	349.13184:874927 350.13519:306611 351.13855:86765	125.01804:336 168.06761:267 183.09116:1010 219.05635:740 220.05966:213 229.04382:254 230.05005:781 247.05429:835 249.04672:324 264.07971:51039 265.08228:7977 266.08127:2264 290.05875:6984 291.06256:1436 292.06094:668	58399	60426	66384	48119	61351	67248	72186	68477	71692	72552	64875	58223	67144	62627	72734	74345	85739	0	0	0	0	0	0	0	0	0
pos_6481	3.33	349.1396	w/o MS2:Asn Thr Asp	[M+NH4]+	ion correlated with 6942; found in higher mz's MsMs_6912; adduct linked to 5987_[M+H]+	0.8888889	TRUE	C72H100CoN18O17P		F	16736			NA	-1	-1	-1	-1	-1	79.00374	patients1_35	349.13959:137327 350.14294:24119 351.1463:3759	144.08037:365 146.06035:288 156.07858:297 174.07762:214 188.07056:1913 189.07419:431 218.06499:563 229.0963:752 230.08228:336 258.11386:206 259.10916:236 276.12057:501 279.08206:208 332.11603:582 333.1134:366	215948	237144	254933	238706	256991	264931	303556	263747	291357	287980	292523	300826	294219	311398	204294	305397	324553	0	0	37369	29659	0	0	0	85345	244575
pos_6482	10.69	349.152	w/o MS2:Gly Trp Ser	[M+Na]+	ion correlated with 5860; ion correlated with 7245; adduct linked to 5860_[M+H]+	0.008547009	FALSE	C46H67N5O8		F	18314			NA	-1	-1	-1	-1	-1	5.22055	population_51	349.15201:5429 350.15536:2546 351.15872:479		0	0	0	0	0	0	0	0	0	0	0	0	0	0	0	0	0	0	0	0	0	0	0	0	0	0
pos_6483	9.81	349.1536	w/o MS2:Met Ala Gln	[M+Na]+	ion correlated with 5859; ion correlated with 8155; adduct linked to 5859_[M+H]+	0.008547009	FALSE	C19H28N4O3		F	17092			NA	-1	-1	-1	-1	-1	8.35119	population_51	349.15356:8769 350.15691:3398 351.16027:559		0	0	0	0	0	0	0	0	0	0	0	0	0	0	0	0	0	0	0	0	0	0	0	0	0	0
pos_6484	4.23	349.1832	w/o MS2:Arg Ser Ser	[M+Na]+	adduct linked to 5864_[M+H]+	0.03418804	FALSE	C16H26N2O		F	17369			NA	-1	-1	-1	-1	-1	12.20745	population_46	349.18317:5287 350.18652:2102 351.18988:1131		0	0	0	0	0	0	0	0	0	0	0	0	0	0	0	0	0	0	31907	0	0	0	0	0	0	0
pos_6487	5.81	349.2013	w/o MS2:11-dehydro-TXB3	[M+H]+		0.01709402	TRUE	C25H38O4	nan	F	36263		nan	NA	-1	-1	-1	-1	-1	16.50409	population_46	349.20132:5514 350.20467:2073 351.20803:780	59.04766:209 120.08061:381 188.06898:387 205.09651:450	0	0	0	0	0	0	0	0	0	0	0	0	0	0	0	0	0	0	0	0	0	0	0	0	0	0
pos_6488	12.37	349.2345	w/o MS2:PGA2 methyl ester	[M+Na]+	adduct linked to 5867_[M+H]+	0.008547009	FALSE	C17H33N3O4	nan	F	64888		nan	NA	-1	-1	-1	-1	-1	10.06073	patients1_6	349.23447:4239 350.23782:2167 351.24118:322		0	0	0	0	0	0	0	0	0	0	0	0	0	0	0	0	0	0	0	0	0	0	0	0	0	0
pos_6490	12.8	349.2735	w/o MS2:6-pentadecyl Salicylic Acid	[M+H]+	similar chromatogram in higher mz_7852	0.008547009	FALSE	C18H37N7O4	nan	F	45469		nan	NA	-1	-1	-1	-1	-1	15.41565	patients1_17	349.2735:5515 350.27685:2976 351.28021:0		0	0	0	0	0	0	0	0	0	0	0	0	0	0	0	0	0	0	0	0	0	0	0	0	0	0
pos_6495	2.27	350.1203	w/o MS2:Glu Asp Ser	[M+H]+		0.1196581	FALSE	C24H35N5O10	nan	F	20809		nan	NA	-1	-1	-1	-1	-1	28.42847	patients1_35	350.1203:19354 351.12365:3932 352.12701:1013		0	0	0	0	0	0	0	0	0	0	0	0	0	0	0	0	0	0	0	0	0	0	0	0	0	0
pos_6496	3.35	350.1419	w/o MS2:Val Glu Cys	[M+H]+		0.05982906	FALSE	C22H18O10		F	16617			NA	-1	-1	-1	-1	-1	13.49448	QC6	350.14188:5383 351.14523:952 352.14859:0		0	53318	0	0	0	0	0	0	63190	0	66255	0	28088	0	0	0	66854	0	0	0	0	0	0	0	0	0
pos_6497	5.48	350.1721	w/o MS2:Pro Ser Phe	[M+H]+		0.06837607	FALSE	C18H18N2O6		F	17782			NA	-1	-1	-1	-1	-1	9.437055	QC2	350.17206:3834 351.17541:651 352.17877:1287		0	0	0	0	0	0	0	0	24404	26692	26998	28727	27281	0	26999	26681	23332	0	0	0	0	0	0	0	0	0
pos_6498	5.06	350.1729	w/o MS2:Thr Met Val	[M+H]+	ion correlated with 2789	0.1452992	FALSE	C19H36O2		F	15767			NA	-1	-1	-1	-1	-1	19.21255	QC10	350.17294:5969 351.17629:1842 352.17965:2359		27392	30761	25403	26455	43694	28603	31016	41641	45012	37214	31444	44288	28639	31127	29788	29057	24767	0	0	0	0	0	0	0	0	0
pos_6499	0.83	350.1929	w/o MS2:MDA 19	[M+H]+		0.03418804	FALSE	C14H28N6O4	nan	F	64763		nan	NA	-1	-1	-1	-1	-1	15.18206	patients1_17	350.19287:4381 351.19622:1622 352.19958:0		0	0	0	0	0	0	0	0	0	0	0	0	0	0	0	0	0	0	0	0	0	0	0	0	0	0
pos_6500	8.7	350.2109	w/o MS2:Ile Phe Ala	[M+H]+	adduct linked to 6921_[M+NH4]+	0.3162393	TRUE	C13H23NO3		F	16554			NA	-1	-1	-1	-1	-1	33.76154	population_4	350.21088:41707 351.21423:24965 352.21759:3072	57.07022:1051 113.05973:242 238.08546:4108 239.08757:903 294.14691:2021 295.15002:359 350.21176:238	0	0	0	0	0	0	0	0	0	0	0	0	0	0	0	0	0	0	0	0	0	0	0	0	0	108459
pos_6504	7.08	350.2907	w/o MS2:N-(2-fluro-ethyl) arachidonoyl amine	[M+H]+		0.03418804	FALSE	C17H24O7	nan	F	36723		nan	NA	-1	-1	-1	-1	-1	18.45158	patients0_11	350.29074:6421 351.29409:2482 352.29745:0		0	0	0	0	0	0	0	0	0	0	0	0	0	0	0	0	0	0	0	0	0	0	0	0	0	0
pos_6505	13.02	350.3041	w/o MS2:Mead Acid Ethanolamide	[M+H]+		0.01709402	FALSE	C20H24O7	nan	F	36766		nan	NA	-1	-1	-1	-1	-1	14.20498	population_39	350.30411:6433 351.30746:0 352.31082:5806		0	0	0	0	0	0	0	0	0	0	0	0	0	0	0	0	0	0	0	0	0	0	0	0	0	0
pos_6506	12.18	350.3055	w/o MS2:Dihomo-&amp;gamma;-linolenoyl-EA	[M+H]+	similar chromatogram in higher mz_12653	0.3333333	FALSE	C19H22O5	nan	F	36745		nan	NA	-1	-1	-1	-1	-1	18.19502	population_48	350.30551:12773 351.30886:5060 352.31222:7681		0	0	0	0	0	0	0	0	0	0	0	0	0	0	0	0	0	0	0	0	0	0	0	0	0	82601
pos_6513	4.08	351.1116	w/o MS2:Methyl (4a,6,10a-trihydroxy-1-methyl-5,10-dioxo-3,4,4a,5,10,10a-hexahydro-1H-benzo[g]isochromen-3-yl)acetate	[M+H]+	similar chromatogram in higher mz_8180	0.008547009	TRUE	C13H22N4O8		F	985291			NA	-1	-1	-1	-1	-1	64.39787	patients1_75	351.11163:18996 352.11498:8444 353.11834:3472	175.0856:1028 205.04308:369 207.05753:742 209.05214:225 351.11353:251	0	0	0	0	0	0	0	0	0	0	0	0	0	0	0	0	0	0	0	0	0	0	0	0	0	0
pos_6515	0.81	351.1259	w/o MS2:FELAMIDIN	[M+H]+		0.01709402	FALSE	C22H28O6	nan	F	44028		nan	NA	-1	-1	-1	-1	-1	12.24922	patients1_2	351.12589:3365 352.12924:1296 353.1326:0		0	0	0	0	0	0	0	0	0	0	0	0	0	0	0	0	0	0	0	0	0	0	0	0	0	0
pos_6520	0.9	351.1588	w/o MS2:Gln Phe Gly	[M+H]+		0.008547009	FALSE	C16H12O5		F	16644			NA	-1	-1	-1	-1	-1	15.63042	patients1_53	351.15881:4604 352.16216:2264 353.16552:1260		0	0	0	0	0	0	0	0	0	0	0	0	0	0	0	0	0	0	0	0	0	0	0	0	0	0
pos_6521	6.06	351.1699	w/o MS2:Thr Cys Lys	[M+H]+	found in higher mz's MsMs_7576	0.05982906	TRUE	C16H29N5O7	nan	F	23070		nan	NA	-1	-1	-1	-1	-1	31.97862	patients1_74	351.16986:13763 352.17321:7451 353.17657:1454	164.06801:438 188.07043:249 190.08571:1381 351.16858:1435	0	0	0	0	0	0	0	0	0	0	0	0	0	0	0	0	0	0	33648	0	0	0	0	0	0	0
pos_6523	10.01	351.1705	w/o MS2:strychnine N-oxide	[M+H]+	ion correlated with 2388	0.008547009	FALSE	C22H35N5O10	nan	F	34472		nan	NA	-1	-1	-1	-1	-1	10.74674	population_51	351.17047:6447 352.17382:1050 353.17718:655		0	0	0	0	0	0	0	0	0	0	0	0	0	0	0	0	0	0	0	0	0	0	0	0	0	0
pos_6527	12.82	351.2495	w/o MS2:5-[5-(Methoxycarbonyl)-5,8a-dimethyl-2-methylenedecahydro-1-naphthalenyl]-3-methylpentanoic acid	[M+H]+		0.008547009	FALSE	C15H27N3O6S1		F	984997			NA	-1	-1	-1	-1	-1	34.60183	patients0_70	351.24954:7722 352.25289:2785 353.25625:1836		0	0	0	0	0	0	0	0	0	0	0	0	0	0	0	0	0	0	0	0	0	0	0	0	0	0
pos_6535	9.59	352.115	w/o MS2:Glu Thr Cys	[M+H]+	ion correlated with 5779; ion correlated with 930; ion correlated with 1881; ion correlated with 2190; ion correlated with 2894; ion correlated with 3384; ion correlated with 5110; ion correlated with 12146; ion correlated with 1921; ion correlated with 1951; ion correlated with 2449; ion correlated with 2991; ion correlated with 7077; ion correlated with 7290; ion correlated with 7793; ion corre…	0.008547009	FALSE	C21H37N5O9	nan	F	20734		nan	NA	-1	-1	-1	-1	-1	13.2571	population_51	352.11499:3615 353.11834:833 354.1217:0		0	0	0	0	0	0	0	0	0	0	0	0	0	0	0	0	0	0	0	0	0	0	0	0	0	0
pos_6538	4.51	352.1596	w/o MS2:BENFLUOREX	[M+NH4]+	adduct linked to 6658_[M+Na]+	0.04273504	FALSE	C40H66N4O16	nan	F	44234		nan	NA	-1	-1	-1	-1	-1	26.58619	population_77	352.15961:9917 353.16296:2692 354.16632:253		0	0	0	0	0	0	0	0	0	0	0	0	0	0	0	0	0	0	0	0	0	0	0	0	0	0
pos_6543	7.94	352.1762	w/o MS2:Pirenzepine	[M+H]+	ion correlated with 3552; ion correlated with 2911; ion correlated with 8687; ion correlated with 8329; ion correlated with 9083; found in higher mz's MsMs_8687	0.01709402	FALSE	C28H38O5		F	1973			NA	-1	-1	-1	-1	-1	23.12866	population_74	352.17621:10712 353.17956:3639 354.18292:320		0	0	0	0	0	0	0	0	0	0	0	0	0	0	0	0	0	0	0	0	0	0	0	0	0	0
pos_6544	10.33	352.2032	w/o MS2:His Pro Val	[M+H]+	ion correlated with 8156	0.008547009	TRUE	C30H18O10		F	16618			NA	-1	-1	-1	-1	-1	19.78459	population_51	352.20322:8641 353.20657:4884 354.20993:775	140.10741:828 334.19757:226	0	0	0	0	0	0	0	0	0	0	0	0	0	0	0	0	0	0	0	0	0	0	0	0	0	0
pos_6547	1.37	352.2671	w/o MS2:Dodecylphosphocholine	[M+H]+	ion correlated with 3642; ion correlated with 3618	0.0940171	FALSE	C19H35N5O9	nan	F	34530		nan	NA	-1	-1	-1	-1	-1	16.93901	patients0_37	352.26706:3736 353.27041:0 354.27377:0		0	0	0	0	0	0	0	0	0	0	0	0	0	0	0	0	0	0	17516	0	21715	0	0	0	0	0
pos_6548	13.05	352.3123	w/o MS2:Arachidonoyl Ethanolamide-d4	[M+H]+		0.02564103	FALSE	C18H24N4O8	nan	F	96417		nan	NA	-1	-1	-1	-1	-1	22.66556	population_51	352.31232:9344 353.31567:2639 354.31903:1159		0	0	0	0	0	0	0	0	0	0	0	0	0	0	0	0	0	0	0	0	0	0	0	0	0	0
pos_6559	8.62	353.0678	w/o MS2:SC-560	[M+NH4]+	ion correlated with 6104; adduct linked to 6081_[M+H]+	0.2735043	TRUE	C15H26N6O4	nan	F	63054		nan	NA	-1	-1	-1	-1	-1	29.52976	population_71	353.06784:16327 354.07119:11041 355.07455:9743	120.96429:260 122.96815:274 191.00752:1627	0	0	0	0	0	0	0	0	0	0	0	0	0	0	0	0	0	0	0	0	0	0	0	0	0	0
pos_6560	5.77	353.0891	w/o MS2:4-Methylumbelliferyl &amp;beta;-D-glucuronide	[M+H]+		0.1367521	FALSE	C15H20O4		F	4080			NA	-1	-1	-1	-1	-1	17.58243	population_71	353.08908:5329 354.09243:4044 355.09579:898		0	0	0	0	0	0	0	0	0	0	0	0	0	0	0	0	0	0	0	0	0	0	23205	0	29333	0
pos_6563	0.69	353.129	w/o MS2:Lys Cys Cys	[M+H]+		0.01709402	FALSE	C22H39NO4		F	16461			NA	-1	-1	-1	-1	-1	9.84395	population_50	353.12903:3434 354.13238:1807 355.13574:660		0	0	0	0	0	0	0	0	0	0	0	0	0	0	0	0	0	0	0	0	0	0	0	0	0	0
pos_6564	10.07	353.1393	w/o MS2:Asn Tyr Gly	[M+H]+		0.008547009	TRUE	C16H25NO9		F	19009			NA	-1	-1	-1	-1	-1	32.20802	population_51	353.13925:16655 354.1426:10086 355.14596:1822	174.07953:578 202.07741:252 321.11081:1051 322.11124:403	0	0	0	0	0	0	0	0	0	0	0	0	0	0	0	0	0	0	0	0	0	0	0	0	0	0
pos_6566	12.38	353.1624	w/o MS2:Leu-Ile-OH	[M+H]+		0.02564103	FALSE	C20H31N3O4	nan	F	65251		nan	NA	-1	-1	-1	-1	-1	10.00401	patients1_6	353.16235:5159 354.1657:3205 355.16906:6732		0	0	0	0	0	0	0	0	0	0	0	0	0	0	0	0	0	0	0	0	0	0	0	0	0	0
pos_6568	4.73	353.1801	w/o MS2:Ajmalicine	[M+H]+	ion correlated with 8370; ion correlated with 7614; ion correlated with 8031; ion correlated with 7935; ion correlated with 608	0.01709402	TRUE	C14H24N4O6	nan	F	64327		nan	NA	-1	-1	-1	-1	-1	152.5466	patients1_38	353.18011:45127 354.18346:19720 355.18682:3821	59.04868:1822 60.05327:319 87.04368:605 89.05999:736 99.04421:277 103.03893:5045 103.07581:1129 104.04215:315 119.04411:216 119.06985:232 163.09839:224	0	0	0	0	0	0	0	0	0	0	0	0	0	0	0	0	0	0	0	0	0	0	0	0	0	0
pos_6573	11.69	353.2321	w/o MS2:&amp;delta;-12-PGD2	[M+H]+		0.05982906	FALSE	C9H20N2	nan	F	36165		nan	NA	-1	-1	-1	-1	-1	20.29137	patients1_66	353.23206:7484 354.23541:3152 355.23877:777		0	0	0	0	0	0	0	0	0	0	0	0	0	0	0	0	0	0	0	34462	45138	47097	58144	43500	0	0
pos_6575	14.83	353.2653	w/o MS2:isopropamide	[M+H]+	similar chromatogram in higher mz_13531; similar chromatogram in higher mz_13981; similar chromatogram in higher mz_12558; similar chromatogram in higher mz_13516	0.3247863	TRUE	C21H26O6	nan	F	43221		nan	NA	-1	-1	-1	-1	-1	34.19537	QC0	353.26526:30773 354.26861:13857 355.27197:2106	71.08438:286 81.06895:269 83.08469:281 95.08447:262 135.11465:307 155.14101:224 353.25998:355	0	0	0	0	0	58149	0	0	0	0	27791	89920	111412	301001	280901	280741	303942	0	0	49518	0	0	0	0	0	0
pos_6594	4.14	354.1545	w/o MS2:Antibiotic AB 3217A; AB 3217-A; (1R,3S,4S,7R,8R,11R,12R,13R)-8-(4-Methoxyphenyl)-2,9,14-trioxa-6-azatricyclo[9.2.1.03,7]tetradecane-4,12,13-triol	[M+H]+		0.008547009	FALSE	C13H21N3O8		F	985175			NA	-1	-1	-1	-1	-1	14.68363	population_22	354.15454:3283 355.15789:1304 356.16125:0		0	0	0	0	0	0	0	0	0	0	0	0	0	0	0	0	0	0	0	0	0	0	0	0	0	0
pos_6595	10.3	354.1696	w/o MS2:Thr Ala Tyr	[M+H]+	ion correlated with 3911; ion correlated with 5414; ion correlated with 5955; ion correlated with 6417	0.008547009	FALSE	C22H29NO4		F	18380			NA	-1	-1	-1	-1	-1	46.42809	patients0_49	354.16956:11148 355.17291:3061 356.17627:719		0	0	0	0	0	0	0	0	0	0	0	0	0	0	0	0	0	0	0	0	0	0	0	0	0	0
pos_6596	10.94	354.2277	w/o MS2:Acetoxy-6-gingerol	[M+H]+		0.008547009	FALSE	C39H72O5		F	263540			NA	-1	-1	-1	-1	-1	21.17881	patients0_23	354.22772:3331 355.23107:1348 356.23443:590		0	0	0	0	0	0	0	0	0	0	0	0	0	0	0	0	0	0	0	0	0	0	0	0	0	0
pos_6615	7.19	355.1109	w/o MS2:Ile-Asp-OH	[M+H]+		0.06837607	TRUE	C19H29N3O4S1	nan	F	65048		nan	NA	-1	-1	-1	-1	-1	46.88874	patients1_4	355.11093:246124 356.11428:84032 357.11764:22057	77.03808:447 78.03272:312 79.05463:493 104.04946:1050 105.0564:422 106.06552:223 117.05708:1013 119.0723:657 132.08092:16694 132.12383:360 132.14209:240 133.08733:2574	0	0	0	0	11351	0	0	0	0	0	11162	12166	13952	0	13860	13328	14349	0	0	0	0	0	0	0	0	0
pos_6619	12.07	355.1451	w/o MS2:Thr-Leu-OH	[M+H]+		0.008547009	FALSE	C28H29N7O4	nan	F	65228		nan	NA	-1	-1	-1	-1	-1	4.905586	population_51	355.14508:3469 356.14843:2885 357.15179:997		0	0	0	0	0	0	0	0	0	0	0	0	0	0	0	0	0	0	0	0	0	0	0	0	0	0
pos_6620	4.43	355.1595	w/o MS2:EPOXYBERGAMOTTIN	[M+H]+	ion correlated with 7083; ion correlated with 7501; ion correlated with 7058; adduct linked to 7058_[M+NH4]+; adduct linked to 7159_[M+Na]+	0.1880342	TRUE	C12H21N3O8	nan	F	84961		nan	NA	-1	-1	-1	-1	-1	66.73044	patients1_38	355.15952:363591 356.16287:135683 357.16623:27150	59.04895:1880 77.05994:393 87.04386:3401 89.05959:2314 99.04315:593 103.03925:25801 103.07648:2555 104.04331:1233 105.04302:290 113.05981:233 119.0693:334 121.08498:782 131.06921:1196 133.08592:1369 147.06525:1823 147.10066:274 163.09665:574 175.09526:240 177.11035:259 191.09016:637 207.12115:432 251.14836:381	68746	64621	73684	61698	60618	71756	64011	69500	78941	77351	73514	77974	84229	71014	68861	80313	80972	0	20839	0	0	0	0	0	0	0
pos_6624	12.78	355.1777	w/o MS2:Ala Gln His	[M+H]+		0.03418804	TRUE	C22H25MnN2O8		F	16023			NA	-1	-1	-1	-1	-1	22.48085	patients0_44	355.17773:8663 356.18108:6187 357.18444:10217	124.9937:282	0	0	0	0	0	0	0	0	0	0	0	0	0	0	0	0	0	0	0	0	0	0	0	0	0	0
pos_6626	8.66	355.2111	w/o MS2:Lys Ala His	[M+H]+	adduct linked to 7168_[M+Na]+; similar chromatogram in higher mz_7507	0.2307692	TRUE	C22H26N4O5		F	18248			NA	-1	-1	-1	-1	-1	11.91989	patients1_51	355.21109:8475 356.21444:3932 357.2178:1171	57.07077:305 81.0695:504 95.08528:568	0	0	0	0	0	0	0	0	0	0	0	0	0	0	0	0	0	0	0	0	0	0	0	0	0	37143
pos_6637	1.16	356.0068	w/o MS2:PC190723	[M+H]+		0.04273504	FALSE	C14H26N4O6S1	nan	F	62943		nan	NA	-1	-1	-1	-1	-1	21.39666	patients1_54	356.00677:4739 357.01012:14853 358.01348:4124		0	0	0	0	0	0	0	0	0	0	0	0	0	0	0	0	0	0	0	0	0	0	0	0	0	0
pos_6640	5.3	356.0706	w/o MS2:Asn-Asp-OH	[M+H]+		0.2905983	TRUE	C19H26N4O8	nan	F	65047		nan	NA	-1	-1	-1	-1	-1	24.04862	patients1_54	356.07065:17807 357.074:7466 358.07736:11716	152.02431:536 154.02298:291 169.00244:218 198.02985:1397 200.02455:647	0	0	0	0	0	0	20149	24772	20041	0	0	0	0	0	0	0	33824	0	15745	0	0	15024	14234	0	0	0
pos_6642	2.41	356.1312	w/o MS2:Cys Tyr Ala	[M+H]+		0.01709402	FALSE	C31H43N5O9	nan	F	23593		nan	NA	-1	-1	-1	-1	-1	20.51157	population_51	356.1312:5628 357.13455:1008 358.13791:499		0	0	0	0	0	0	0	0	0	0	0	0	0	0	0	0	0	0	0	0	0	0	0	0	0	0
pos_6644	6.59	356.1851	w/o MS2:D-TETRAHYDROPALMATINE	[M+H]+		0.01709402	TRUE	C30H46O4	nan	F	44033		nan	NA	-1	-1	-1	-1	-1	165.9772	patients0_11	356.18506:47572 357.18841:24868 358.19177:2883	165.09052:1036 192.10179:2531 193.10458:687 356.18442:4534	0	0	0	0	0	0	0	0	0	0	0	0	0	0	0	0	0	0	0	0	0	0	0	0	0	0
pos_6645	4.06	356.1912	w/o MS2:Thr Val His	[M+H]+	ion correlated with 5459; ion correlated with 5891; ion correlated with 6477; ion correlated with 4245; ion correlated with 1940; ion correlated with 2519; ion correlated with 6274	0.01709402	FALSE	C23H36O5		F	16321			NA	-1	-1	-1	-1	-1	34.01691	patients1_38	356.19122:13835 357.19457:4826 358.19793:1866		0	0	0	0	0	0	0	0	0	0	0	0	0	0	0	0	0	0	0	0	0	0	0	0	0	0
pos_6658	4.48	357.1149	w/o MS2:2-Glucosyloxy-4-methoxycinnamic acid	[M+Na]+	adduct linked to 6538_[M+NH4]+	0.008547009	FALSE	C22H32N4O4		F	985480			NA	-1	-1	-1	-1	-1	21.05428	population_77	357.11493:6315 358.11828:1742 359.12164:331		0	0	0	0	0	0	0	0	0	0	0	0	0	0	0	0	0	0	0	0	0	0	0	0	0	0
pos_6659	6.61	357.1266	PIOGLITAZONE	[M+H]+		0.008547009	TRUE	C16H30N4O5S1		P	44421			NA	-1	-1	919.4166	914.613	900	504.386	patients1_4	357.12656:202173 358.12991:75519 359.13327:20870	79.04167:255 79.05431:396 91.05464:266 93.05726:205 106.06549:1374 107.07249:341 118.06531:249 119.07281:8336 120.07894:947 121.0873:584 134.0966:28930 134.13937:816 135.10258:5386 136.10745:811	0	0	0	0	0	0	0	0	0	0	0	0	0	0	0	0	0	0	0	0	0	0	0	0	0	0
pos_6660	7.95	357.1442	w/o MS2:His Ser Asn	[M+H]+	ion correlated with 7866; ion correlated with 4053; ion correlated with 7205; adduct linked to 7205_[M+Na]+	0.008547009	TRUE	C30H62NO7P		F	16900			NA	-1	-1	-1	-1	-1	27.40079	population_51	357.14423:12562 358.14758:3864 359.15094:791	129.05463:289 185.10484:424 277.13245:321	0	0	0	0	0	0	0	0	0	0	0	0	0	0	0	0	0	0	0	0	0	0	0	0	0	0
pos_6661	11.6	357.1569	w/o MS2:(E)-7-hydroxy-6-methoxy-7-(6-oxo-3,6-dihydro-2H-pyran-2-yl)hept-4-ene-2,3-diyl diacetate	[M+H]+	ion correlated with 434; ion correlated with 901; ion correlated with 1243; ion correlated with 1586; ion correlated with 2895; ion correlated with 2939; ion correlated with 3963; ion correlated with 4199; ion correlated with 4961; ion correlated with 7502; ion correlated with 7788; ion correlated with 2450; ion correlated with 933; ion correlated with 3003; ion correlated with 1882; ion correlat…	0.01709402	TRUE	C18H23N5O4S1		F	984963			NA	-1	-1	-1	-1	-1	19.64956	population_51	357.15692:10858 358.16027:4541 359.16363:646	132.04697:212 172.11378:235 173.99162:287 211.09187:292 228.0739:201	0	0	0	0	0	0	0	0	0	0	0	0	0	0	0	0	0	0	0	0	0	0	0	0	0	0
pos_6664	6.51	357.2048	w/o MS2:20-carboxy Arachidonic Acid	[M+H]+	similar chromatogram in higher mz_8244	0.04273504	FALSE	C20H31N7O8	nan	F	35986		nan	NA	-1	-1	-1	-1	-1	19.81676	patients0_49	357.20477:7680 358.20812:2364 359.21148:407		0	0	0	0	0	0	0	0	0	0	0	0	0	0	0	0	0	0	0	0	0	0	0	0	0	0
pos_6665	0.66	357.2052	w/o MS2:16-phenyl tetranor Prostaglandin E1	[M+H]+		0.01709402	FALSE	C15H27N7O7	nan	F	45594		nan	NA	-1	-1	-1	-1	-1	34.95179	patients1_52	357.20523:10057 358.20858:6952 359.21194:2536		0	0	0	0	0	0	0	0	0	0	0	0	0	0	0	0	0	0	0	0	0	0	0	0	0	0
pos_6666	5.73	357.2102	w/o MS2:Pro Gln Leu	[M+H]+	ion correlated with 3546; ion correlated with 5314; ion correlated with 6471; ion correlated with 12684	0.008547009	FALSE	C4H6O6		F	17158			NA	-1	-1	-1	-1	-1	75.03487	patients0_81	357.21017:13060 358.21352:4038 359.21688:526		0	0	0	0	0	0	0	0	0	0	0	0	0	0	0	0	0	0	0	0	0	0	0	0	0	0
pos_6668	10.03	357.2404	w/o MS2:1-Dehydro-12-gingerdione	[M+H]+	similar chromatogram in higher mz_13825; similar chromatogram in higher mz_8278; similar chromatogram in higher mz_13451	0.008547009	FALSE	C3H9O6P		F	263554			NA	-1	-1	-1	-1	-1	13.08519	patients0_71	357.24042:5493 358.24377:6393 359.24713:979		0	0	0	0	0	0	0	0	0	0	0	0	0	0	0	0	0	0	0	0	0	0	0	0	0	0
pos_6675	15.01	357.2994	w/o MS2:MG(18:1(9Z)/0:0/0:0)[rac]	[M+H]+		0.5042735	FALSE	C19H23N3O		F	4251			NA	-1	-1	-1	-1	-1	19.82589	patients0_59	357.29941:10061 358.30276:3233 359.30612:642		40002	21769	0	33549	33266	59132	36845	41207	39337	38510	40068	58352	62833	86798	80629	78184	77201	0	0	0	0	0	0	0	20158	36155
pos_6680	5.3	358.0861	w/o MS2:A-803467	[M+H]+		0.03418804	TRUE	C18H25N3O7	nan	F	64724		nan	NA	-1	-1	-1	-1	-1	178.7589	patients0_64	358.08612:61156 359.08947:21715 360.09283:14847	149.06989:424 179.0276:260 299.10181:459 300.10794:236 314.09427:371 325.10223:306 326.05344:466 358.08487:5963	0	0	0	0	0	0	0	0	0	0	0	0	0	0	0	0	0	0	0	0	0	0	0	0	0	0
pos_6683	2.67	358.1095	w/o MS2:Bendamustine	[M+H]+	ion correlated with 7840; ion correlated with 3493; ion correlated with 7117; ion correlated with 7228; ion correlated with 7685; adduct linked to 7117_[M+NH4]+; adduct linked to 7228_[M+Na]+	0.008547009	FALSE	C14H27N3O4	nan	F	85186		nan	NA	-1	-1	-1	-1	-1	41.79156	patients0_76	358.10953:5778 359.11288:964 360.11624:0		0	0	0	0	0	0	0	0	0	0	0	0	0	0	0	0	0	0	0	0	0	0	0	0	0	0
pos_6684	6.38	358.1203	w/o MS2:Rosiglitazone	[M+H]+		0.5213675	TRUE	C22H25NO5	nan	F	44250		nan	NA	-1	-1	-1	-1	-1	44.48496	patients1_38	358.1203:44500 359.12365:13545 360.12701:5962	87.04364:247 119.06009:1032 209.10393:339 240.06862:2991 241.07327:542 242.0675:225 272.08395:268 325.14218:801 326.13916:207 358.12079:1275	30582	26821	36181	29268	23977	34697	29373	31360	31932	29733	26051	28971	32010	29690	30370	32229	36004	0	35893	0	45922	41671	0	24529	0	51395
pos_6685	5.96	358.1219	Rosiglitazone	[M+H]+		0.1623932	TRUE	C12H17N5O6		P	44250			NA	-1	-1	934.0778	918.4902	900	794.2697	patients1_79	358.12189:1806188 359.12524:1000811 360.1286:260442	56.04959:211 57.05636:473 58.06503:997 78.03401:3548 79.04099:2603 80.04933:3897 81.0519:354 91.05375:1000 92.05089:711 93.05701:2571 94.05219:2622 94.06489:11865 95.06114:2787 96.05737:328 105.04385:283 105.06887:466 106.06516:4098 107.06059:9642 107.07102:7781 107.11246:236 108.06847:5565 109.07403:1821 110.07745:272 117.05508:400 117.0662:213 118.06527:1773 119.06044:6950 120.06799:4326 121.07…	150364	157413	158516	160518	166253	154697	138298	144650	154130	140229	143629	142114	148466	133526	144480	137919	144262	0	0	0	0	0	0	0	0	0
pos_6686	6.39	358.1878	w/o MS2:2-Prenylhydroquinone-1-glucoside; 4-Hydroxy-2-(3-methyl-2-buten-1-yl)phenyl ?-D-glucopyranoside	[M+H]+		0.02564103	FALSE	C22H27N7O5		F	984987			NA	-1	-1	-1	-1	-1	43.66465	population_100	358.18781:11307 359.19116:17272 360.19452:3948		0	0	0	0	0	0	0	0	0	0	0	0	0	0	0	0	0	0	0	0	0	0	0	0	45517	0
pos_6687	4.32	358.2069	w/o MS2:Pro Lys Asn	[M+NH4]+	adduct linked to 6242_[M+H]+	0.5470086	TRUE	C21H45O6P		F	15765			NA	-1	-1	-1	-1	-1	81.6371	population_46	358.20691:337078 359.21026:118072 360.21362:22729	59.04783:226 87.0435:1765 89.05942:4300 90.06114:380 103.03881:5213 103.07607:311 104.04144:354 119.07122:560 131.07066:865 133.08575:2764 147.06717:356 163.0954:418 175.09624:577	0	63884	71139	63528	66916	62739	68690	70475	81245	75382	77978	71578	69575	70188	75513	74942	74184	39268	255623	21261	20211	0	0	44482	24597	19171
pos_6690	5.26	358.2372	w/o MS2:Oxybutynin	[M+H]+		0.008547009	FALSE	C17H32O3		F	1686			NA	-1	-1	-1	-1	-1	12.7492	patients1_52	358.23718:4923 359.24053:2767 360.24389:482		0	0	0	0	0	0	0	0	0	0	0	0	0	0	0	0	0	0	0	0	0	0	0	0	0	0
pos_6694	12.53	358.2762	w/o MS2:Ile Ile Leu	[M+H]+		0.2307692	TRUE	C21H20O12		F	16656			NA	-1	-1	-1	-1	-1	20.793	patients0_62	358.27621:12373 359.27956:6447 360.28292:1821	55.05282:353 67.05296:495 81.06651:207 95.08446:279	0	0	0	0	0	0	0	0	0	0	0	0	0	0	0	0	0	39188	0	73137	0	0	0	0	0	0
pos_6704	10.09	359.1154	w/o MS2:QUERCETIN TETRAMETHYL (5,7,3",4") ETHER	[M+H]+	ion correlated with 6564	0.008547009	FALSE	C15H20O5	nan	F	44016		nan	NA	-1	-1	-1	-1	-1	4.961936	population_51	359.11539:3760 360.11874:2661 361.1221:2612		0	0	0	0	0	0	0	0	0	0	0	0	0	0	0	0	0	0	0	0	0	0	0	0	0	0
pos_6705	5.77	359.1402	w/o MS2:Methyl 4-[(6-deoxy-?-L-mannopyranosyl)oxy]-3,5-dimethoxybenzoate	[M+H]+		0.008547009	FALSE	C17H22N4O8		F	985066			NA	-1	-1	-1	-1	-1	114.7292	population_36	359.1402:20563 360.14355:201273 361.14691:37252		0	0	0	0	0	0	0	0	0	0	0	0	0	0	0	0	0	0	0	0	0	0	0	0	0	0
pos_6708	14.15	359.1505	w/o MS2:Matairesinol	[M+H]+		0.01709402	FALSE	C8H12N4O5	C07234	F	44855		36791-04-5	NA	-1	-1	-1	-1	-1	10.40386	patients0_44	359.15048:3214 360.15383:1918 361.15719:2076		0	0	0	0	0	0	0	0	0	0	0	0	0	0	0	0	0	0	0	0	0	0	0	0	0	0
pos_6710	7.45	359.1572	w/o MS2:Pro Glu Asn	[M+H]+	ion correlated with 4714; ion correlated with 9316	0.008547009	FALSE	C21H38O4		F	15672			NA	-1	-1	-1	-1	-1	11.8813	population_51	359.15723:6467 360.16058:3044 361.16394:705		0	0	0	0	0	0	0	0	0	0	0	0	0	0	0	0	0	0	0	0	0	0	0	0	0	0
pos_6712	1.36	359.1852	w/o MS2:15,16-Dimethoxytricyclo[12.3.1.12,6]nonadeca-1(18),2(19),3,5,14,16-hexaene-3,9,17-triol	[M+H]+		0.008547009	FALSE	C16H27N5O4S1		F	985310			NA	-1	-1	-1	-1	-1	9.032162	patients1_29	359.18515:3258 360.1885:1567 361.19186:355		0	0	0	0	0	0	0	0	0	0	0	0	0	0	0	0	0	0	0	0	0	0	0	0	0	0
pos_6713	6.33	359.1958	w/o MS2:Pro Asp Lys	[M+H]+		0.2393162	TRUE	C11H10Cl2F2N4O3S		F	18614			NA	-1	-1	-1	-1	-1	30.67069	population_50	359.19583:74826 360.19918:46036 361.20254:6504	73.06441:2020 106.06525:1791 132.04433:1838 138.09196:738 150.05528:4676 150.09123:771 151.05679:451 269.1265:826 287.13873:1749 288.14105:213 299.1373:318	18540	20236	18923	18950	21002	0	16578	17505	18712	18114	17274	17962	0	19408	19526	19516	20076	0	0	0	0	23247	0	0	0	110084
pos_6714	10.43	359.2183	w/o MS2:Hepoxilin A3	[M+H]+	ion correlated with 5218	0.01709402	FALSE	C23H32O5		F	7070			NA	-1	-1	-1	-1	-1	10.25587	patients1_4	359.21826:8916 360.22161:3063 361.22497:794		0	0	0	0	0	0	0	0	0	0	0	0	0	0	0	0	0	0	0	0	0	0	0	0	0	0
pos_6715	8.5	359.2217	w/o MS2:CAFESTOL ACETATE	[M+H]+	similar chromatogram in higher mz_11117	0.05982906	TRUE	C30H50	C00751	F	44375		7683-64-9	NA	-1	-1	-1	-1	-1	96.68196	population_50	359.22168:115117 360.22503:63198 361.22839:9144	97.0727:559 121.07326:471 121.10818:328 133.1089:298 135.08914:277 136.09341:233 143.09517:228 145.10825:811 152.12297:233 161.10457:587 162.1089:245 163.11717:209 169.10945:584 171.12624:218 172.12938:247 173.10373:895 175.12018:223 177.09941:415 187.11813:648 188.12277:270 191.1131:326 195.12393:256 199.11754:445 205.13124:1324 206.13579:279 223.15416:791 227.15152:310 243.18333:303 265.16772:3…	0	0	0	0	0	0	0	0	0	0	0	0	0	0	0	0	0	0	0	0	0	0	0	0	0	0
pos_6716	8.9	359.2565	w/o MS2:4(5)-EpDPE methyl ester	[M+H]+	ion correlated with 6250	0.1111111	FALSE	C18H36N4O4	nan	F	62962		nan	NA	-1	-1	-1	-1	-1	9.727555	patients1_74	359.2565:5674 360.25985:2019 361.26321:0		0	0	0	0	0	0	0	0	0	0	0	0	0	0	0	0	0	0	0	0	0	0	0	0	0	0
pos_6733	4.34	360.1286	w/o MS2:Thr Cys His	[M+H]+		0.008547009	FALSE	C20H35N5O9	nan	F	20617		nan	NA	-1	-1	-1	-1	-1	9.173581	population_50	360.12857:6001 361.13192:2119 362.13528:606		0	0	0	0	0	0	0	0	0	0	0	0	0	0	0	0	0	0	0	0	0	0	0	0	0	0
[truncated: 1,828 more rows]
[truncated: 93 more columns]
